# Supplementary material for: DARS2 Promotes Bladder Cancer Progression by Enhancing PINK1-Mediated Mitophagy
Source: Int J Biol Sci. 2025 Jan 27;21(4):1530–44. doi: 10.7150/ijbs.107632 (PMC11844284; doi:10.7150/ijbs.107632)
Supplement: Supplementary file 2 — Supplementary tables. [file ijbsv21p1530s2.zip]

Archive with 10 entries (9 files):
- Supplementary Tables/
- Supplementary Tables/Supplementary Table 1-Mitophagy related genes.xls
- Supplementary Tables/Supplementary Table 2-Model genes.xls
- Supplementary Tables/Supplementary Table 3-GSE211388 cell metadata.xls
- Supplementary Tables/Supplementary Table 4-16MRGs_signature_DEGs.xls
- Supplementary Tables/Supplementary Table 5-KEGG_16MRGs.xls
- Supplementary Tables/Supplementary Table 6-BEST_GeneList.csv
- Supplementary Tables/Supplementary Table 7-siRNA and shRNA.xls
- Supplementary Tables/Supplementary Table 8-Primers.xls
- Supplementary Tables/Supplementary Table 9-Antibody.xls
