# Supplementary material for: DARS2 Promotes Bladder Cancer Progression by Enhancing PINK1-Mediated Mitophagy
Source: Int J Biol Sci. 2025 Jan 27;21(4):1530–44. doi: 10.7150/ijbs.107632 (PMC11844284; doi:10.7150/ijbs.107632)
Supplement: Supplementary file 2 — Supplementary tables. [file ijbsv21p1530s2.zip › Supplementary Tables/Supplementary Table 1-Mitophagy related genes.xls]

symbol
PRKN
PINK1
MAP1LC3B
VDAC1
FUNDC1
MFN2
SQSTM1
MAP1LC3A
ULK1
UBC
PHB2
TOMM20
ATG13
SOD2-OT1
VPS13C
AMBRA1
PGAM5
UBA52
MFN1
USP30
CLEC16A
UBB
DNM1L
RPS27A
TOMM40
ATG5
TOMM70
TOMM7
SLC25A4
RIMOC1
HUWE1
OPTN
ATG4B
SLC25A5
TOMM22
ATG7
CSNK2A1
RNF41
FBXO7
TIGAR
CSNK2A2
ABCE1
VPS13D
ATG4D
BECN1
BNIP3L
TAFAZZIN
PHB1
GABARAPL2
LRBA
USP15
FIS1
BNIP3
CERS1
CSNK2B
RAB7A
RHOT1
ATG12
TP53
ARFIP2
FKBP8
TRIM27
MIR7-3HG
SPATA33
VDAC2
CHUK
MAP1LC3B2
ATG9A
CNOT4
GABARAP
MUL1
EMSLR
OPA1
TBK1
CALCOCO2
BDNF-AS
PELO
H19
SRC
MTERF3
TOMM5
TOMM6
CISD1
CERNA3
MTX1
PRKAA1
ATG4A
LRRK2
ATAD3A
MTARC2
PTRH2
HDAC6
SIRT1
VCP
BCL2L13
SNCA
MAP2K1
LINC01554
MAP2K2
WDR26
MON1A
SAMM50
LINC01672
MDH1
UBE2L3
VDAC3
HTRA2
IMMT
OGT
ATG14
MAPK14
BCL2L1
BCAS3
PHAF1
LINC-PINT
STK4
TDRKH
GBA1
FANCC
LRPPRC
MFF
WIPI1
MAP1LC3C
TUFM
PI4KB
PDK1
ATP1B1
HSPA8
CANX
CHCHD3
HK2
ATG4C
NBR1
TRAP1
SPATA18
SMAD5-AS1
SESN2
TMX2-CTNND1
MTX2
MRPS2
BAG5
CDC37
PEX13
PTEN
HIF1A
TRA-TGC7-1
TRA-TGC5-1
SCARNA5
KRT15
NLRP3
UBXN6
RNU6-1
RNU6-2
RNU6-7
RNU6-8
RNU6-9
RNU6-1-001
RNU6-1-002
RNU6-1-003
RNU6-1-004
TBC1D5
STX10
NIPSNAP1
PI4K2A
STOM
MAPK1
MARCHF5
ALB
HSPD1
BCL2
PLSCR1
USP8
UQCRC2
MIEF1
EEF1A1
RPL12
WIPI2
RPS3
TBC1D15
PARL
ATP6V1A
RPL18
LDHA
YWHAZ
MTPAP
IRGM
GLS
VPS35
PIP4K2C
RPS5
ABCD3
CYP51A1
STT3B
GDI2
SNX2
GABARAPL1
PGR-AS1
ALDH2
MAVS
NFE2L2
ATG16L1
RETREG1
HSP90AA1
LMAN1
FOXO3
EIF2S1
ACIN1
NUP93
CRNKL1
TUBB
HSPA9
NIPSNAP2
TSPO
HSP90AB1
TSC2
AKT1
STOML2
PFKP
CHAF1B
FXR2
RNF31
BAG6
MAPK9
FBXW7
TFRC
CLINT1
SRSF4
PARP1
UQCRC1
MAP2K7
NAA10
NAA16
IDH2
HK1
UBE2N
NDUFV1
VAPA
UBXN1
MEG3
ATM
ANXA5
LONP1
SUCLA2
MRPL37
OCIAD1
SIAH3
TIMM44
BLOC1S1
PRPF8
VIM
DSP
MIF
STEAP3
FADS2
SLC25A24
TOM1
MON2
GDAP1
APP
NAXE
SCAMP3
SEC22B
ARMCX3
PRKCD
HSPA1A
HNRNPM
ATAD3B
MAPK8
PRKAA2
GPD2
HSPA1L
CCZ1B
PKM
TUBB4B
HNRNPU
TUBB6
HNRNPH1
TIMM23
MAP2K3
EMC1
GAPDH
HSP90B1
MYH9
FUS
CCT3
RPL7
NPLOC4
ARIH1
ACTB
FASN
YWHAE
RPL11
CFL1
MCM7
SPTBN1
TRIM25
EPRS1
PLEC
RPL21
RPS15A
HNRNPD
CCT4
RPL8
RPS2
TUBA1C
RPLP0
RPS3A
PDIA6
RPS18
ROCK2
ESYT1
RMDN3
CHKB-CPT1B
RB1CC1
ZFYVE16
BET1
EIF2AK2
PRKDC
UBA1
EEF2
SDHA
TARDBP
TUBB4A
CTPS1
EIF4A1
GANAB
TRAF6
RUVBL1
PAICS
PFAS
RAN
EIF4A3
CCT7
RPL4
RPS9
CSE1L
DAP3
RPL9
EEF1G
MTCH2
RAB1B
SF3A1
PHGDH
JUP
TUBG1
ENO1
XPO1
BCKDK
NUP155
SHMT2
RPL15
EIF4A2
SEC23A
SMARCAD1
TSG101
HS2ST1
DDX39B
C9orf72
ABCB10
CORO1C
RPL28
ACTBL2
MCL1
MIR320A
NR4A1
UCHL1
MAP3K7
GLUD1
PCNA
NAMPT
OAT
PGM1
PRKCI
ALDH18A1
FDPS
FEN1
UMPS
WARS1
YWHAH
ACSL4
COASY
IDH3A
IDH3B
PYCR1
UGDH
GDI1
ILK
TUBB2B
UBE2D3
ACSF3
ADSS2
ATP5F1B
EIF2B1
EIF3F
SARS1
SRP54
DARS2
EPB41L3
ERLIN2
SERPINB6
GFPT2
GMPPA
LAP3
NCAPD2
RFC3
CDK11A
SEC24A
ACTR1A
CAND1
ILF2
MRI1
RPL18A
MRPS30
SF3A2
UTP18
ARIH2
PPP3CA
PTPN1
GSK3A
PGK1
STIM1
GPHN
PDHA1
SGPL1
GOT2
LBR
TMPO
ALDH3A2
CTNND1
FBXW11
ATP6AP1
CKB
FIG4
CNP
CORO1A
GBF1
SLC33A1
NPEPPS
PIGK
AAAS
PIGT
RRAGC
UVRAG
KDELR1
SNX1
ACBD3
OSBPL9
VPS45
DCTN4
PREB
U2AF2
ZC3HAV1
CCDC47
CDK5RAP3
ESYT2
FAF2
OSBPL11
SRPRA
TBC1D22A
SEH1L
WDR41
SNX30
RMST
HTT
NDUFA10
TRC-GCA24-1
TFEB
MAPK15
TMEM11
FAM20B
SIRT3
MST1
MYLK
MYH11
PRKD2
SMURF1
PGK2
AKR1E2
LMCD1
MAP1A
TGFB1
HDHD5
MT-TK
PIK3C3
ATG2B
RIPK1
TFE3
ATP6V1G1
MIR138-2
VTRNA1-1
AIFM1
TCHP
NME4
USP36
PARK7
TXN
PLOD2
NADSYN1
RFWD3
ACTRT1
KIAA0232
AMFR
MTOR
CAV1
ALDH7A1
RAD23B
SHC1
STARD7
CKAP4
STX17
RMC1
SNHG14
HNRNPA2B1
PMPCB
RHOT2
C1QBP
UBE2G2
USP33
RNF121
ANXA2
BIRC2
TRAF2
IRF3
PMPCA
SPTBN2
LMO7
VPS29
DCD
XIST
ENSG00000277577
EPHA2
ITCH
SLC12A6
EPS15
SLC12A4
ANO6
SAR1A
CHMP2A
LPCAT3
ARL6IP5
KHNYN
TBC1D17
MIR155
PPARGC1A
TAX1BP1
MIR302A
CDKN2A
CREB1
PPIB
MAPK3
NME1
USP14
ACAA2
CLPB
HNRNPDL
HSPA4
DNAJC3
IDH3G
PSMB2
RAB10
DPYSL5
EDC3
EDC4
MON1B
SAR1B
SH3GLB1
AKAP1
REEP5
SNX3
YKT6
ATG2A
SPG21
EMC4
CAT
CAPN1
SPTAN1
ADH5
VCAM1
DSG2
B3GAT3
VAPB
CDC34
FBL
RPS26
FAF1
SENP3
CHMP5
GLT8D1
LYAR
PNO1
SEC61B
CYP20A1
SEC62
FADS3
MTARC1
HPF1
MIR493HG
ENSG00000276919
DHX38
SCRN1
CD55
DHFR
ABAT
EMD
NDUFS7
RTN4
BLMH
BLVRA
DCXR
DPM1
NDUFA9
PGAM1
RAP1B
EARS2
MRPS16
NDUFAF4
PPM1G
RPL35A
VPS37A
ARPC4
MACROH2A1
MRPL44
PIP4K2B
RPL13A
DHX29
L2HGDH
NME6
NUP205
PLEKHA1
TRAPPC12
MRPL4
POLR2H
PTPMT1
UBAP2L
ANKRD13A
ARL8B
DERA
RPL38
SHPK
MRPS34
RPS27L
LRRC59
MAGOHB
WDR6
CFAP20
ARMCX2
TNFAIP8L1
PSMG3
SREBF2
FLOT2
TCP1
PVT1
NFKB1
PRKACA
SMAD2
HSPB1
KEAP1
SLC12A2
GFAP
GLUL
SREBF1
ATP7B
SIRT2
PCK2
BCAT2
ITPR2
NDUFS1
PIK3R4
PRKD3
TUBA8
WWOX
MADD
SEC63
APBB1
DISC1
HLA-C
SOAT1
TRIP11
CALU
DIAPH2
PPFIBP1
RPTOR
TMEM43
CISD2
GOPC
RALGAPA1
RTN3
SEC24B
VAMP7
VPS41
MBOAT7
AKAP11
FYCO1
TOR1AIP1
COG6
GOLGA5
RRAGA
SNX17
UBE2Z
VIPAS39
VPS26A
ZDHHC13
GOLGA4
MEGF8
RABGAP1
SRPRB
ACTR10
FNIP2
LRCH4
SEC16A
ATP5IF1
AUP1
BLTP3A
FKBP15
GCC1
GOLGB1
HS1BP3
NDC1
ST7
VPS26B
WASHC4
DEF8
SNAP47
VPS26C
EXD2
SNX4
MT-RNR1
FTMT
HMGB1
APAF1
CPT1A
SLC3A2
CYB5R1
PSMD8
EIF3C
TMX3
CLUH
SPCS2
TEX10
MYO6
NKAP
PAK2
GRN
IGF2R
TALDO1
EWSR1
SAE1
TAB1
AARS2
PUM2
RCN1
THOP1
PITRM1
NIBAN2
VPS16
KPNA5
NEPRO
CWC22
FASTKD5
SIAH1
NRF1
RCAN1
TMEM256-PLSCR3
MT-ND6
MT-TS1
POR
SCD
DGKE
POLR3A
KIF1A
U2AF1
VAC14
YME1L1
ACTL6A
PIGS
CDKAL1
DDX54
GORASP2
SUN1
SYNE2
MIOS
OSBPL8
DHX57
TOR1AIP2
CCT2
ZFYVE1
PRDX6
BCS1L
RAB4B-EGLN2
HRAS
KRAS
WDR46
USP35
BAX
IGF1
TRIM5
HDAC3
MIR379
ATP5F1A
OSBPL5
RDH13
XIAP
PDK2
MIR106B
MIR93
MIR25
LMNA
SLC25A3
STK38
MRPS7
MIR27A
ENSG00000271204
HSPA5
DDX5
HNRNPK
MATR3
RPS16
DDX17
HNRNPA3
BAK1
SCO2
HCCS
CHCHD2P9
MT-TL1
