# Supplementary material for: DARS2 Promotes Bladder Cancer Progression by Enhancing PINK1-Mediated Mitophagy
Source: Int J Biol Sci. 2025 Jan 27;21(4):1530–44. doi: 10.7150/ijbs.107632 (PMC11844284; doi:10.7150/ijbs.107632)
Supplement: Supplementary file 2 — Supplementary tables. [file ijbsv21p1530s2.zip › Supplementary Tables/Supplementary Table 2-Model genes.xls]

gene	HR	HR.95L	HR.95H	pvalue
TRIM27	0.753774462	0.585026838	0.971196365	0.028816315
CDK5RAP3	0.756694581	0.619673575	0.924013404	0.006231685
SCO2	0.800558259	0.654845554	0.978694171	0.030002466
GFPT2	1.152493529	1.056002672	1.25780111	0.001465597
SCD	1.161068285	1.050308644	1.283508014	0.00350556
SPTBN2	1.181214189	1.027484399	1.357944666	0.019227058
TFRC	1.186254047	1.050034569	1.340145083	0.006060947
ANXA2	1.248747876	1.088295639	1.432856295	0.001546521
DCXR	1.263594704	1.023484834	1.560034427	0.02956653
FASN	1.264557551	1.095820673	1.459276905	0.001317226
DARS2	1.293133315	1.067733143	1.566115824	0.008522819
MAP1A	1.295077216	1.148597792	1.460237002	2.42E-05
UBC	1.355639341	1.031290968	1.781997593	0.029198486
CSNK2A2	1.362301784	1.005603708	1.845524369	0.045929507
SAR1A	1.373537637	1.026378533	1.838118763	0.0327516
PRDX6	1.43686262	1.167875756	1.767802936	0.000609429
