# Supplementary material for: DARS2 Promotes Bladder Cancer Progression by Enhancing PINK1-Mediated Mitophagy
Source: Int J Biol Sci. 2025 Jan 27;21(4):1530–44. doi: 10.7150/ijbs.107632 (PMC11844284; doi:10.7150/ijbs.107632)
Supplement: Supplementary file 2 — Supplementary tables. [file ijbsv21p1530s2.zip › Supplementary Tables/Supplementary Table 3-GSE211388 cell metadata.xls]

cell_id	orig.ident	nCount_RNA	nFeature_RNA	sample	percent.mt	percent.rb	percent.HB	RNA_snn_res.0.4	seurat_clusters	CellType
humanN_170_AAACCTGAGCTGAACG	GSM6468356	621	385	humanN_170	2.898550725	18.19645733	0	7	7	T-cells
humanN_170_AAACCTGAGTCACGCC	GSM6468356	1941	868	humanN_170	0.772797527	33.436373	0.154559505	2	2	Epithelial cells
humanN_170_AAACCTGCAAAGGAAG	GSM6468356	5084	1745	humanN_170	6.038552321	27.22265932	0	2	2	Epithelial cells
humanN_170_AAACCTGGTCAAACTC	GSM6468356	835	379	humanN_170	0.838323353	3.353293413	0	2	2	Epithelial cells
humanN_170_AAACCTGGTCTAGTCA	GSM6468356	1875	967	humanN_170	4.906666667	8.266666667	0	2	2	Epithelial cells
humanN_170_AAACCTGGTGCAACGA	GSM6468356	2640	1223	humanN_170	1.515151515	16.06060606	0	2	2	Epithelial cells
humanN_170_AAACCTGTCACCGGGT	GSM6468356	1169	599	humanN_170	7.100085543	10.94952951	0	2	2	Epithelial cells
humanN_170_AAACCTGTCACGAAGG	GSM6468356	871	511	humanN_170	2.525832377	15.15499426	0	2	2	Epithelial cells
humanN_170_AAACCTGTCCAGAAGG	GSM6468356	2888	1348	humanN_170	8.621883657	20.25623269	0	2	2	Epithelial cells
humanN_170_AAACCTGTCTCGATGA	GSM6468356	2537	1153	humanN_170	3.350413875	12.53448955	0	11	11	Fibroblasts
humanN_170_AAACGGGAGATCCCGC	GSM6468356	1259	666	humanN_170	2.462271644	30.81810961	0	2	2	Epithelial cells
humanN_170_AAACGGGAGCTGCGAA	GSM6468356	3582	1439	humanN_170	8.989391401	22.38972641	0	2	2	Epithelial cells
humanN_170_AAACGGGGTCAGCTAT	GSM6468356	890	497	humanN_170	7.303370787	25.73033708	0	2	2	Epithelial cells
humanN_170_AAACGGGGTCCTAGCG	GSM6468356	7469	2227	humanN_170	4.270986745	24.5146606	0	2	2	Epithelial cells
humanN_170_AAACGGGGTGAAATCA	GSM6468356	5055	1753	humanN_170	3.600395648	20.90999011	0	2	2	Epithelial cells
humanN_170_AAACGGGTCGGCATCG	GSM6468356	2197	1209	humanN_170	5.553026855	12.19845244	0	9	9	T-cells
humanN_170_AAAGATGAGAGTGAGA	GSM6468356	2084	1039	humanN_170	7.821497121	21.59309021	0	2	2	Epithelial cells
humanN_170_AAAGATGAGTGAACGC	GSM6468356	6838	2012	humanN_170	5.176952325	25.95788242	0	2	2	Epithelial cells
humanN_170_AAAGATGCAACAACCT	GSM6468356	4900	2052	humanN_170	2.571428571	16.42857143	0	2	2	Epithelial cells
humanN_170_AAAGATGCAGGGTACA	GSM6468356	7441	2173	humanN_170	5.765354119	21.66375487	0	9	9	T-cells
humanN_170_AAAGATGCAGTGACAG	GSM6468356	3355	1278	humanN_170	2.146050671	21.54992548	0	2	2	Epithelial cells
humanN_170_AAAGATGGTAGCGATG	GSM6468356	809	463	humanN_170	4.820766378	13.84425216	0	2	2	Epithelial cells
humanN_170_AAAGATGGTTAGAACA	GSM6468356	575	417	humanN_170	3.130434783	16.69565217	0	2	2	Epithelial cells
humanN_170_AAAGATGGTTTGGGCC	GSM6468356	1795	900	humanN_170	1.448467967	22.89693593	0	2	2	Epithelial cells
humanN_170_AAAGATGTCCAGGGCT	GSM6468356	5585	2102	humanN_170	1.897940913	22.61414503	0	2	2	Epithelial cells
humanN_170_AAAGATGTCTGCGACG	GSM6468356	7471	2247	humanN_170	7.683041092	19.54222996	0	2	2	Epithelial cells
humanN_170_AAAGATGTCTGTGCAA	GSM6468356	2098	1091	humanN_170	5.481410867	13.25071497	0	7	7	T-cells
humanN_170_AAAGCAAAGATGCGAC	GSM6468356	7101	2248	humanN_170	8.336853964	14.6880721	0.028165047	2	2	Epithelial cells
humanN_170_AAAGCAAAGCCCAATT	GSM6468356	5402	1711	humanN_170	9.663087745	26.54572381	0.037023325	2	2	Epithelial cells
humanN_170_AAAGCAAAGTGAAGAG	GSM6468356	6440	2032	humanN_170	5.031055901	27.39130435	0	2	2	Epithelial cells
humanN_170_AAAGCAACACAGATTC	GSM6468356	7793	2362	humanN_170	2.412421404	19.13255486	0	2	2	Epithelial cells
humanN_170_AAAGCAACAGCTGCAC	GSM6468356	768	473	humanN_170	6.901041667	19.40104167	0	2	2	Epithelial cells
humanN_170_AAAGCAAGTGTGACGA	GSM6468356	7885	2315	humanN_170	5.136334813	21.21750159	0.012682308	2	2	Epithelial cells
humanN_170_AAAGCAATCAGGCCCA	GSM6468356	1347	759	humanN_170	2.524127691	21.08389013	0	12	12	Monocytes
humanN_170_AAAGTAGAGAACTCGG	GSM6468356	3875	1434	humanN_170	5.677419355	20.15483871	0	2	2	Epithelial cells
humanN_170_AAAGTAGAGCTAACAA	GSM6468356	4503	1764	humanN_170	4.907839218	21.27470575	0	2	2	Epithelial cells
humanN_170_AAAGTAGGTTCCACTC	GSM6468356	1909	981	humanN_170	7.857517025	16.5531692	0.052383447	2	2	Epithelial cells
humanN_170_AAAGTAGTCCTATGTT	GSM6468356	7342	2489	humanN_170	6.033778262	14.72350858	0	2	2	Epithelial cells
humanN_170_AAATGCCAGATCTGCT	GSM6468356	1375	668	humanN_170	6.618181818	24	0	2	2	Epithelial cells
humanN_170_AAATGCCAGTTCGCAT	GSM6468356	5028	1952	humanN_170	6.523468576	26.67064439	0	2	2	Epithelial cells
humanN_170_AAATGCCCAATCGAAA	GSM6468356	537	359	humanN_170	9.310986965	13.40782123	0	2	2	Epithelial cells
humanN_170_AAATGCCCACGAAATA	GSM6468356	502	356	humanN_170	3.984063745	22.50996016	0	0	0	T-cells
humanN_170_AAATGCCGTTGACGTT	GSM6468356	4851	1773	humanN_170	5.174190888	16.75943105	0	2	2	Epithelial cells
humanN_170_AAATGCCTCCCGGATG	GSM6468356	6477	1813	humanN_170	8.121043693	16.82877876	0	2	2	Epithelial cells
humanN_170_AAATGCCTCTACTTAC	GSM6468356	2298	1125	humanN_170	2.349869452	15.05657093	0	11	11	Fibroblasts
humanN_170_AAATGCCTCTGTCAAG	GSM6468356	6213	2052	humanN_170	4.039916305	27.02398197	0	2	2	Epithelial cells
humanN_170_AACACGTAGCGGCTTC	GSM6468356	630	414	humanN_170	9.047619048	13.65079365	0	2	2	Epithelial cells
humanN_170_AACACGTAGGCCGAAT	GSM6468356	739	472	humanN_170	6.224627876	21.38024357	0.135317997	2	2	Epithelial cells
humanN_170_AACACGTCAAAGAATC	GSM6468356	1641	904	humanN_170	3.412553321	14.1377209	0	2	2	Epithelial cells
humanN_170_AACACGTCATGAACCT	GSM6468356	6391	2103	humanN_170	5.91456736	21.65545298	0	2	2	Epithelial cells
humanN_170_AACACGTCATGCAATC	GSM6468356	2839	1189	humanN_170	0.880591758	27.01655513	0	2	2	Epithelial cells
humanN_170_AACACGTCATTACCTT	GSM6468356	4854	2029	humanN_170	6.324680676	18.8710342	0	2	2	Epithelial cells
humanN_170_AACACGTGTCTAGTCA	GSM6468356	4861	1731	humanN_170	7.673318247	24.13083728	0	2	2	Epithelial cells
humanN_170_AACACGTTCACCGTAA	GSM6468356	4782	1706	humanN_170	5.060644082	24.29945629	0	2	2	Epithelial cells
humanN_170_AACACGTTCTCGGACG	GSM6468356	1883	919	humanN_170	4.460966543	12.58629846	0.053106745	7	7	T-cells
humanN_170_AACACGTTCTGCTGCT	GSM6468356	3272	1298	humanN_170	5.562347188	22.21882641	0	2	2	Epithelial cells
humanN_170_AACCATGAGGCCGAAT	GSM6468356	1526	762	humanN_170	4.521625164	20.05242464	0	10	10	Endothelial cells
humanN_170_AACCATGAGTTACCCA	GSM6468356	954	560	humanN_170	3.668763103	29.55974843	0	0	0	T-cells
humanN_170_AACCATGCACATGACT	GSM6468356	5926	1925	humanN_170	5.028687141	20.95848802	0	2	2	Epithelial cells
humanN_170_AACCATGCACTGCCAG	GSM6468356	7728	2234	humanN_170	5.551242236	25.62111801	0	2	2	Epithelial cells
humanN_170_AACCATGCAGTCACTA	GSM6468356	571	316	humanN_170	7.00525394	11.2084063	0	0	0	T-cells
humanN_170_AACCATGCAGTTCCCT	GSM6468356	5544	1946	humanN_170	4.220779221	21.75324675	0	2	2	Epithelial cells
humanN_170_AACCATGCATCGGTTA	GSM6468356	7955	2448	humanN_170	4.336895035	22.30043997	0	2	2	Epithelial cells
humanN_170_AACCATGTCAAACAAG	GSM6468356	5390	1802	humanN_170	4.730983302	15.64007421	0	2	2	Epithelial cells
humanN_170_AACCATGTCACCCGAG	GSM6468356	4777	1644	humanN_170	8.394389784	23.27820808	0	2	2	Epithelial cells
humanN_170_AACCGCGAGATGCCTT	GSM6468356	7498	2474	humanN_170	4.0677514	24.91331022	0	9	9	T-cells
humanN_170_AACCGCGAGATGTAAC	GSM6468356	729	505	humanN_170	4.115226337	18.65569273	0	7	7	T-cells
humanN_170_AACCGCGCAGTCGTGC	GSM6468356	5399	1922	humanN_170	4.09335062	20.31857751	0	11	11	Fibroblasts
humanN_170_AACCGCGGTCCATGAT	GSM6468356	5212	1727	humanN_170	6.23561013	17.78587874	0	2	2	Epithelial cells
humanN_170_AACCGCGTCAAGGTAA	GSM6468356	2450	1076	humanN_170	8.93877551	25.02040816	0	2	2	Epithelial cells
humanN_170_AACCGCGTCCAGTATG	GSM6468356	7407	2243	humanN_170	3.40218712	25.32739301	0	2	2	Epithelial cells
humanN_170_AACGTTGCACATAACC	GSM6468356	3084	1312	humanN_170	2.885862516	20.29831388	0.032425422	2	2	Epithelial cells
humanN_170_AACGTTGCACCTTGTC	GSM6468356	3473	1413	humanN_170	4.866109991	21.27843363	0	2	2	Epithelial cells
humanN_170_AACGTTGCACTAAGTC	GSM6468356	1690	941	humanN_170	5.384615385	12.07100592	0.059171598	7	7	T-cells
humanN_170_AACGTTGTCCCATTAT	GSM6468356	8234	2166	humanN_170	4.687879524	21.73913043	0	2	2	Epithelial cells
humanN_170_AACGTTGTCTTACCTA	GSM6468356	5909	2151	humanN_170	6.650871552	17.17718734	0	2	2	Epithelial cells
humanN_170_AACTCAGCAAACTGTC	GSM6468356	720	422	humanN_170	3.472222222	7.638888889	0	2	2	Epithelial cells
humanN_170_AACTCAGCATCTCGCT	GSM6468356	3646	1312	humanN_170	1.782775645	23.34064728	0	2	2	Epithelial cells
humanN_170_AACTCAGGTAGAAAGG	GSM6468356	528	386	humanN_170	6.628787879	10.60606061	0	2	2	Epithelial cells
humanN_170_AACTCAGGTCAAACTC	GSM6468356	1818	1061	humanN_170	6.050605061	6.710671067	0	10	10	Endothelial cells
humanN_170_AACTCAGGTCATGCAT	GSM6468356	1518	804	humanN_170	3.623188406	26.48221344	0	2	2	Epithelial cells
humanN_170_AACTCAGGTCGGCACT	GSM6468356	755	473	humanN_170	8.21192053	10.1986755	0	2	2	Epithelial cells
humanN_170_AACTCAGTCCTGCCAT	GSM6468356	1573	912	humanN_170	6.73871583	7.247298156	0	2	2	Epithelial cells
humanN_170_AACTCCCAGCGCTCCA	GSM6468356	6520	1965	humanN_170	6.334355828	19.23312883	0	2	2	Epithelial cells
humanN_170_AACTCCCCAAGGTGTG	GSM6468356	8512	2182	humanN_170	2.537593985	26.39802632	0	2	2	Epithelial cells
humanN_170_AACTCCCCAATGAAAC	GSM6468356	5072	1812	humanN_170	5.973974763	24.94085174	0	2	2	Epithelial cells
humanN_170_AACTCCCCACGGTTTA	GSM6468356	2698	1279	humanN_170	2.928094885	18.42105263	0	2	2	Epithelial cells
humanN_170_AACTCCCCAGCTGTTA	GSM6468356	3320	1515	humanN_170	8.734939759	11.41566265	0	2	2	Epithelial cells
humanN_170_AACTCCCCAGGACCCT	GSM6468356	3158	1453	humanN_170	8.391386954	17.6060798	0	2	2	Epithelial cells
humanN_170_AACTCCCGTACATGTC	GSM6468356	511	354	humanN_170	1.174168297	20.35225049	0.195694716	2	2	Epithelial cells
humanN_170_AACTCCCGTCCTCTTG	GSM6468356	1016	533	humanN_170	0	37.30314961	0	2	2	Epithelial cells
humanN_170_AACTCCCTCCAAATGC	GSM6468356	4740	1650	humanN_170	3.523206751	18.69198312	0	2	2	Epithelial cells
humanN_170_AACTCCCTCCAGAGGA	GSM6468356	3698	1256	humanN_170	7.598702001	23.93185506	0	2	2	Epithelial cells
humanN_170_AACTCTTAGCCAGTTT	GSM6468356	5215	2053	humanN_170	6.596356663	23.43240652	0.019175455	9	9	T-cells
humanN_170_AACTCTTGTTGATTGC	GSM6468356	1557	859	humanN_170	3.982016699	15.99229287	0	2	2	Epithelial cells
humanN_170_AACTCTTTCCTCAATT	GSM6468356	6642	2158	humanN_170	2.755194219	24.85697079	0	2	2	Epithelial cells
humanN_170_AACTGGTAGCCACCTG	GSM6468356	5914	2226	humanN_170	5.596888739	11.98850186	0	10	10	Endothelial cells
humanN_170_AACTGGTAGCGCCTTG	GSM6468356	763	490	humanN_170	9.698558322	7.077326343	0	2	2	Epithelial cells
humanN_170_AACTGGTAGGATTCGG	GSM6468356	3487	1308	humanN_170	9.635790077	19.81646114	0	2	2	Epithelial cells
humanN_170_AACTGGTCATCACGAT	GSM6468356	5310	1913	humanN_170	4.387947269	27.32580038	0	2	2	Epithelial cells
humanN_170_AACTGGTGTCAAACTC	GSM6468356	4482	1628	humanN_170	4.529228023	23.4939759	0.022311468	2	2	Epithelial cells
humanN_170_AACTGGTGTCTCAACA	GSM6468356	3435	1243	humanN_170	9.286754003	16.09898108	0.058224163	2	2	Epithelial cells
humanN_170_AACTGGTTCCGTCATC	GSM6468356	7527	2448	humanN_170	8.9145742	7.997874319	0	2	2	Epithelial cells
humanN_170_AACTGGTTCGATCCCT	GSM6468356	3582	1330	humanN_170	2.261306533	19.70965941	0	7	7	T-cells
humanN_170_AACTGGTTCGCGGATC	GSM6468356	7009	2159	humanN_170	4.337280639	27.92124411	0	2	2	Epithelial cells
humanN_170_AACTGGTTCTTATCTG	GSM6468356	1898	1092	humanN_170	0.474183351	11.2223393	0	2	2	Epithelial cells
humanN_170_AACTGGTTCTTCGGTC	GSM6468356	2353	1176	humanN_170	3.994900127	10.07224819	0	11	11	Fibroblasts
humanN_170_AACTTTCCAGATGAGC	GSM6468356	9396	2399	humanN_170	3.884631758	29.28905917	0	2	2	Epithelial cells
humanN_170_AACTTTCCAGCTGTAT	GSM6468356	1870	848	humanN_170	8.288770053	18.18181818	0	2	2	Epithelial cells
humanN_170_AACTTTCCATACGCCG	GSM6468356	3124	1081	humanN_170	4.289372599	35.4993598	0	9	9	T-cells
humanN_170_AACTTTCGTCCGAATT	GSM6468356	756	459	humanN_170	7.142857143	16.66666667	0	2	2	Epithelial cells
humanN_170_AACTTTCGTCGAAAGC	GSM6468356	2596	1111	humanN_170	0.61633282	28.69799692	0	2	2	Epithelial cells
humanN_170_AACTTTCGTTAAGATG	GSM6468356	4224	1765	humanN_170	1.373106061	12.68939394	0	2	2	Epithelial cells
humanN_170_AACTTTCTCACTTCAT	GSM6468356	1229	705	humanN_170	2.92921074	23.0268511	0.16273393	2	2	Epithelial cells
humanN_170_AAGACCTAGGCCCGTT	GSM6468356	2683	1167	humanN_170	1.192694745	32.38911666	0.037271711	2	2	Epithelial cells
humanN_170_AAGACCTCAATCGAAA	GSM6468356	5279	1880	humanN_170	4.451600682	25.40253836	0	2	2	Epithelial cells
humanN_170_AAGACCTCACCAGATT	GSM6468356	6014	2037	humanN_170	1.745926172	22.68041237	0	2	2	Epithelial cells
humanN_170_AAGACCTCATCACGTA	GSM6468356	4675	1902	humanN_170	8.470588235	10.18181818	0	11	11	Fibroblasts
humanN_170_AAGACCTCATCCTTGC	GSM6468356	604	385	humanN_170	0.993377483	25.82781457	0	2	2	Epithelial cells
humanN_170_AAGACCTGTCTAGCGC	GSM6468356	784	430	humanN_170	7.015306122	13.26530612	0	0	0	T-cells
humanN_170_AAGCCGCAGCGTCTAT	GSM6468356	4015	1355	humanN_170	2.714819427	39.10336239	0	2	2	Epithelial cells
humanN_170_AAGCCGCAGTGTGGCA	GSM6468356	557	391	humanN_170	7.001795332	18.49192101	0	2	2	Epithelial cells
humanN_170_AAGCCGCCAAGTAGTA	GSM6468356	1759	993	humanN_170	4.945992041	18.13530415	0	2	2	Epithelial cells
humanN_170_AAGCCGCCAATGGACG	GSM6468356	4651	1602	humanN_170	7.224252849	26.48892711	0	2	2	Epithelial cells
humanN_170_AAGCCGCGTACTCTCC	GSM6468356	586	309	humanN_170	9.897610922	4.266211604	0	0	0	T-cells
humanN_170_AAGCCGCTCAGCACAT	GSM6468356	2141	967	humanN_170	1.588042971	26.06258758	0	2	2	Epithelial cells
humanN_170_AAGCCGCTCGTGGACC	GSM6468356	1378	730	humanN_170	6.458635704	16.61828737	0.07256894	10	10	Endothelial cells
humanN_170_AAGCCGCTCGTTACGA	GSM6468356	6106	2074	humanN_170	1.424828038	13.39665902	0	7	7	T-cells
humanN_170_AAGGAGCAGAGCCCAA	GSM6468356	3617	1302	humanN_170	6.192977606	26.81780481	0.027647221	2	2	Epithelial cells
humanN_170_AAGGAGCAGAGGTTAT	GSM6468356	5324	1932	humanN_170	5.165289256	20.96168295	0	2	2	Epithelial cells
humanN_170_AAGGAGCCACGGTAGA	GSM6468356	5699	1758	humanN_170	6.667836463	18.82786454	0	2	2	Epithelial cells
humanN_170_AAGGAGCGTAGCAAAT	GSM6468356	6290	1862	humanN_170	7.170111288	27.28139905	0	2	2	Epithelial cells
humanN_170_AAGGAGCGTCTGATTG	GSM6468356	2310	1107	humanN_170	2.640692641	18.7012987	0	9	9	T-cells
humanN_170_AAGGAGCGTTATCGGT	GSM6468356	1869	818	humanN_170	0.374531835	31.08614232	0	2	2	Epithelial cells
humanN_170_AAGGAGCGTTCACGGC	GSM6468356	8496	2477	humanN_170	1.906779661	23.0579096	0	2	2	Epithelial cells
humanN_170_AAGGAGCTCCGTACAA	GSM6468356	1181	635	humanN_170	3.556308213	13.2938188	0	2	2	Epithelial cells
humanN_170_AAGGAGCTCCTTTCTC	GSM6468356	3852	1515	humanN_170	3.322949117	13.36967809	0	7	7	T-cells
humanN_170_AAGGAGCTCGTTTAGG	GSM6468356	5347	1703	humanN_170	4.82513559	22.33027866	0	2	2	Epithelial cells
humanN_170_AAGGCAGAGTGTACCT	GSM6468356	1873	1158	humanN_170	3.150026695	10.89161773	0	10	10	Endothelial cells
humanN_170_AAGGCAGCAAGCGAGT	GSM6468356	1017	600	humanN_170	5.604719764	23.89380531	0	9	9	T-cells
humanN_170_AAGGCAGCAGATTGCT	GSM6468356	876	389	humanN_170	5.136986301	15.06849315	0	2	2	Epithelial cells
humanN_170_AAGGCAGGTAGGCATG	GSM6468356	2489	870	humanN_170	0.361591	38.36882282	0	2	2	Epithelial cells
humanN_170_AAGGCAGTCTTGTTTG	GSM6468356	2101	1093	humanN_170	4.664445502	18.27701095	0	3	3	Monocytes
humanN_170_AAGGTTCAGGTGATTA	GSM6468356	1334	643	humanN_170	8.470764618	15.81709145	0	0	0	T-cells
humanN_170_AAGGTTCCAGCATGAG	GSM6468356	1962	1049	humanN_170	3.72069317	12.3853211	0	11	11	Fibroblasts
humanN_170_AAGGTTCCATGCCACG	GSM6468356	1187	687	humanN_170	9.098567818	10.1937658	0	2	2	Epithelial cells
humanN_170_AAGGTTCGTAAGGGAA	GSM6468356	3431	1443	humanN_170	2.215097639	22.06353833	0.058292043	2	2	Epithelial cells
humanN_170_AAGGTTCGTCTAACGT	GSM6468356	799	496	humanN_170	2.377972466	26.78347935	0	2	2	Epithelial cells
humanN_170_AAGGTTCGTTCGTGAT	GSM6468356	574	268	humanN_170	7.142857143	7.491289199	0	2	2	Epithelial cells
humanN_170_AAGGTTCTCCACGTGG	GSM6468356	2142	923	humanN_170	2.521008403	26.6573296	0.093370682	2	2	Epithelial cells
humanN_170_AAGGTTCTCCGCATCT	GSM6468356	3907	1669	humanN_170	0.716662401	14.7171743	0	11	11	Fibroblasts
humanN_170_AAGGTTCTCGGAAATA	GSM6468356	5049	1922	humanN_170	9.209744504	14.85442662	0	10	10	Endothelial cells
humanN_170_AAGGTTCTCTCCAGGG	GSM6468356	7499	2488	humanN_170	1.253500467	24.54993999	0	2	2	Epithelial cells
humanN_170_AAGGTTCTCTTTAGTC	GSM6468356	5389	2069	humanN_170	3.265912043	23.49229913	0	2	2	Epithelial cells
humanN_170_AAGTCTGCAAGCCTAT	GSM6468356	7689	2457	humanN_170	1.885810899	23.8002341	0	2	2	Epithelial cells
humanN_170_AAGTCTGCAGCCTATA	GSM6468356	1072	544	humanN_170	1.585820896	6.343283582	0	2	2	Epithelial cells
humanN_170_AAGTCTGGTATAAACG	GSM6468356	4454	1620	humanN_170	4.714863044	21.84553211	0	9	9	T-cells
humanN_170_AAGTCTGGTGCCTGCA	GSM6468356	1557	943	humanN_170	7.835581246	6.165703276	0	9	9	T-cells
humanN_170_AAGTCTGGTGTCTGAT	GSM6468356	1622	937	humanN_170	4.438964242	18.00246609	0	2	2	Epithelial cells
humanN_170_AAGTCTGTCAGCGACC	GSM6468356	6437	2231	humanN_170	8.311325151	22.94547149	0	2	2	Epithelial cells
humanN_170_AATCCAGAGACGACGT	GSM6468356	885	663	humanN_170	3.389830508	10.73446328	0	11	11	Fibroblasts
humanN_170_AATCCAGGTGACTACT	GSM6468356	1120	630	humanN_170	0.892857143	29.82142857	0.089285714	9	9	T-cells
humanN_170_AATCCAGTCGTATCAG	GSM6468356	4078	1651	humanN_170	3.82540461	22.41294752	0	2	2	Epithelial cells
humanN_170_AATCCAGTCTCTTATG	GSM6468356	6498	2141	humanN_170	4.447522315	25.93105571	0	2	2	Epithelial cells
humanN_170_AATCCAGTCTTGCATT	GSM6468356	863	462	humanN_170	9.617612978	5.561993048	0	10	10	Endothelial cells
humanN_170_AATCGGTAGACTACAA	GSM6468356	943	561	humanN_170	9.437963945	12.93743372	0	2	2	Epithelial cells
humanN_170_AATCGGTAGCTAACTC	GSM6468356	6494	1792	humanN_170	1.262704034	20.14166923	0	2	2	Epithelial cells
humanN_170_AATCGGTAGGTGCTTT	GSM6468356	3009	1149	humanN_170	5.151213028	23.3632436	0	2	2	Epithelial cells
humanN_170_AATCGGTAGTCCGGTC	GSM6468356	4710	1554	humanN_170	6.496815287	23.94904459	0	2	2	Epithelial cells
humanN_170_AATCGGTCAAACCTAC	GSM6468356	528	327	humanN_170	0.946969697	34.84848485	0	0	0	T-cells
humanN_170_AATCGGTCACCCTATC	GSM6468356	3925	1574	humanN_170	5.197452229	15.08280255	0	2	2	Epithelial cells
humanN_170_AATCGGTCAGATTGCT	GSM6468356	7111	2202	humanN_170	5.118829982	18.36591197	0	2	2	Epithelial cells
humanN_170_AATCGGTCAGCTCGCA	GSM6468356	2846	1375	humanN_170	5.832747716	20.69571328	0	2	2	Epithelial cells
humanN_170_AATCGGTCATAAAGGT	GSM6468356	856	461	humanN_170	4.088785047	11.44859813	0	2	2	Epithelial cells
humanN_170_AATCGGTTCCAAGCCG	GSM6468356	2505	935	humanN_170	1.19760479	33.65269461	0	2	2	Epithelial cells
humanN_170_ACACCAAAGTGGAGAA	GSM6468356	928	536	humanN_170	1.077586207	27.69396552	0	2	2	Epithelial cells
humanN_170_ACACCAAAGTGTACCT	GSM6468356	5688	2041	humanN_170	0.509845288	20.79817159	0	2	2	Epithelial cells
humanN_170_ACACCAACATTAGCCA	GSM6468356	5226	1844	humanN_170	7.845388442	12.05510907	0	2	2	Epithelial cells
humanN_170_ACACCAAGTGGACGAT	GSM6468356	5857	1850	humanN_170	6.880655626	21.44442547	0	2	2	Epithelial cells
humanN_170_ACACCAAGTGTGCGTC	GSM6468356	2416	1141	humanN_170	9.602649007	16.10099338	0	2	2	Epithelial cells
humanN_170_ACACCAATCACAATGC	GSM6468356	4496	1698	humanN_170	4.225978648	23.46530249	0	2	2	Epithelial cells
humanN_170_ACACCAATCAGCCTAA	GSM6468356	3856	1373	humanN_170	7.806016598	19.39834025	0	2	2	Epithelial cells
humanN_170_ACACCAATCCTCCTAG	GSM6468356	2734	1072	humanN_170	3.767373811	27.54206291	0	2	2	Epithelial cells
humanN_170_ACACCCTAGAAGAAGC	GSM6468356	7361	2317	humanN_170	2.798532808	29.81931803	0.013585111	9	9	T-cells
humanN_170_ACACCCTCAAGACGTG	GSM6468356	5100	1772	humanN_170	5.529411765	11.33333333	0	2	2	Epithelial cells
humanN_170_ACACCCTCAAGCGCTC	GSM6468356	3292	1439	humanN_170	1.063183475	24.96962333	0	2	2	Epithelial cells
humanN_170_ACACCCTCAAGTACCT	GSM6468356	5872	1900	humanN_170	6.590599455	24.74455041	0	2	2	Epithelial cells
humanN_170_ACACCCTCACCACCAG	GSM6468356	4565	1739	humanN_170	3.877327492	20.94194962	0	2	2	Epithelial cells
humanN_170_ACACCCTCAGTCTTCC	GSM6468356	1440	770	humanN_170	4.027777778	24.58333333	0.069444444	2	2	Epithelial cells
humanN_170_ACACCCTGTCAAAGCG	GSM6468356	6177	2004	humanN_170	3.836813987	15.59009228	0	2	2	Epithelial cells
humanN_170_ACACCCTGTCTAGAGG	GSM6468356	8349	2463	humanN_170	4.635285663	24.61372619	0	2	2	Epithelial cells
humanN_170_ACACCCTTCACTATTC	GSM6468356	1685	795	humanN_170	8.664688427	14.48071217	0	2	2	Epithelial cells
humanN_170_ACACCCTTCGAATGGG	GSM6468356	2756	1110	humanN_170	7.075471698	24.38316401	0	2	2	Epithelial cells
humanN_170_ACACCGGCAGCGTTCG	GSM6468356	3912	1239	humanN_170	3.629856851	22.95501022	0	2	2	Epithelial cells
humanN_170_ACACCGGGTCATACTG	GSM6468356	7307	2362	humanN_170	5.419460791	20.36403449	0	2	2	Epithelial cells
humanN_170_ACACCGGGTTGGACCC	GSM6468356	6103	1799	humanN_170	4.243814517	34.4093069	0	2	2	Epithelial cells
humanN_170_ACACTGAAGATACACA	GSM6468356	1819	874	humanN_170	3.463441451	33.69983507	0.054975261	2	2	Epithelial cells
humanN_170_ACACTGAAGCGTGTCC	GSM6468356	8817	2441	humanN_170	5.05840989	30.61131904	0.011341726	2	2	Epithelial cells
humanN_170_ACACTGAAGGACGAAA	GSM6468356	4233	1708	humanN_170	3.685329554	11.57571462	0	11	11	Fibroblasts
humanN_170_ACACTGAAGGCTATCT	GSM6468356	3693	1405	humanN_170	3.222312483	13.21418901	0	2	2	Epithelial cells
humanN_170_ACACTGAAGTTAACGA	GSM6468356	2639	1109	humanN_170	1.667298219	14.96779083	0	7	7	T-cells
humanN_170_ACACTGACACGCCAGT	GSM6468356	3168	1530	humanN_170	2.178030303	23.95833333	0	9	9	T-cells
humanN_170_ACACTGAGTCAGGACA	GSM6468356	1012	595	humanN_170	7.114624506	21.54150198	0.098814229	2	2	Epithelial cells
humanN_170_ACACTGATCAACACCA	GSM6468356	3838	1484	humanN_170	5.523710266	22.85044294	0	2	2	Epithelial cells
humanN_170_ACACTGATCACGCATA	GSM6468356	1144	583	humanN_170	6.293706294	13.8986014	0	2	2	Epithelial cells
humanN_170_ACAGCCGAGACCACGA	GSM6468356	3579	1368	humanN_170	5.644034647	23.91729533	0	10	10	Endothelial cells
humanN_170_ACAGCCGAGCCAGAAC	GSM6468356	684	366	humanN_170	4.385964912	33.62573099	0	0	0	T-cells
humanN_170_ACAGCCGAGGATGCGT	GSM6468356	8293	2296	humanN_170	7.584709996	21.11419269	0	2	2	Epithelial cells
humanN_170_ACAGCCGCACAGGCCT	GSM6468356	5483	2045	humanN_170	9.757432063	17.07094656	0	2	2	Epithelial cells
humanN_170_ACAGCCGCACGGTAGA	GSM6468356	7566	2035	humanN_170	6.225218081	41.09172614	0.013217024	2	2	Epithelial cells
humanN_170_ACAGCCGCAGACGCCT	GSM6468356	8092	2235	humanN_170	7.167572912	16.9550173	0	2	2	Epithelial cells
humanN_170_ACAGCCGCAGCCTTTC	GSM6468356	686	425	humanN_170	1.311953353	5.83090379	0	0	0	T-cells
humanN_170_ACAGCCGCAGGGAGAG	GSM6468356	8947	2336	humanN_170	4.996088074	27.58466525	0	2	2	Epithelial cells
humanN_170_ACAGCCGGTAAGTAGT	GSM6468356	5344	2171	humanN_170	4.285179641	12.25673653	0	10	10	Endothelial cells
humanN_170_ACAGCCGGTATGAATG	GSM6468356	1431	689	humanN_170	4.472396925	23.68972746	0	2	2	Epithelial cells
humanN_170_ACAGCCGGTCCTCTTG	GSM6468356	901	503	humanN_170	9.544950055	10.32186459	0.221975583	2	2	Epithelial cells
humanN_170_ACAGCCGGTGAGTGAC	GSM6468356	2729	1288	humanN_170	2.528398681	8.208134848	0	11	11	Fibroblasts
humanN_170_ACAGCCGGTGGACGAT	GSM6468356	3557	1606	humanN_170	5.566488614	15.96851279	0	2	2	Epithelial cells
humanN_170_ACAGCCGGTGTGCGTC	GSM6468356	2988	1242	humanN_170	3.380187416	28.64792503	0	2	2	Epithelial cells
humanN_170_ACAGCCGTCGAATGGG	GSM6468356	5535	1874	humanN_170	4.95031617	19.62059621	0	2	2	Epithelial cells
humanN_170_ACAGCCGTCTCCAACC	GSM6468356	2502	1077	humanN_170	5.755395683	25.69944045	0.039968026	2	2	Epithelial cells
humanN_170_ACAGCCGTCTTAGAGC	GSM6468356	965	644	humanN_170	4.663212435	23.83419689	0	2	2	Epithelial cells
humanN_170_ACAGCCGTCTTCAACT	GSM6468356	2329	1121	humanN_170	1.373980249	23.48647488	0	2	2	Epithelial cells
humanN_170_ACAGCTAAGTGGGATC	GSM6468356	1161	739	humanN_170	6.373815676	12.66149871	0	10	10	Endothelial cells
humanN_170_ACAGCTAGTATCACCA	GSM6468356	1240	666	humanN_170	0.564516129	26.4516129	0	2	2	Epithelial cells
humanN_170_ACAGCTAGTCCAAGTT	GSM6468356	2367	1056	humanN_170	1.774397972	16.30756232	0	7	7	T-cells
humanN_170_ACAGCTAGTTAGAACA	GSM6468356	4607	1517	humanN_170	4.579986976	20.16496636	0	2	2	Epithelial cells
humanN_170_ACAGCTATCAGTCAGT	GSM6468356	3934	1420	humanN_170	5.388917133	26.71581088	0	2	2	Epithelial cells
humanN_170_ACAGCTATCTGCTGTC	GSM6468356	9221	2484	humanN_170	3.00401258	22.30777573	0	2	2	Epithelial cells
humanN_170_ACAGCTATCTTTCCTC	GSM6468356	583	389	humanN_170	2.229845626	27.44425386	0	2	2	Epithelial cells
humanN_170_ACATACGAGTGGGCTA	GSM6468356	6893	2376	humanN_170	3.525315538	19.22239954	0	2	2	Epithelial cells
humanN_170_ACATACGCACCCTATC	GSM6468356	4029	1628	humanN_170	4.591710102	15.98411517	0	11	11	Fibroblasts
humanN_170_ACATACGCATCTATGG	GSM6468356	1547	782	humanN_170	0.904977376	32.64382676	0	9	9	T-cells
humanN_170_ACATACGCATTGGTAC	GSM6468356	5438	1901	humanN_170	3.769768297	18.97756528	0	2	2	Epithelial cells
humanN_170_ACATACGTCCAATGGT	GSM6468356	7189	2035	humanN_170	6.982890527	16.63652803	0	2	2	Epithelial cells
humanN_170_ACATCAGAGCCTTGAT	GSM6468356	1556	875	humanN_170	4.241645244	16.64524422	0	10	10	Endothelial cells
humanN_170_ACATCAGAGTGATCGG	GSM6468356	742	375	humanN_170	2.021563342	5.39083558	0.134770889	2	2	Epithelial cells
humanN_170_ACATCAGAGTGCCAGA	GSM6468356	1882	891	humanN_170	7.545164718	21.78533475	0	2	2	Epithelial cells
humanN_170_ACATCAGAGTGCCATT	GSM6468356	6538	2055	humanN_170	6.423982869	21.94860814	0.015295197	2	2	Epithelial cells
humanN_170_ACATCAGCAAACTGTC	GSM6468356	535	378	humanN_170	3.364485981	20.74766355	0	2	2	Epithelial cells
humanN_170_ACATCAGCACGAAGCA	GSM6468356	1308	802	humanN_170	5.581039755	19.26605505	0	2	2	Epithelial cells
humanN_170_ACATCAGCAGTATGCT	GSM6468356	5689	2097	humanN_170	3.164000703	11.33766919	0	11	11	Fibroblasts
humanN_170_ACATCAGTCCCAAGAT	GSM6468356	4747	1614	humanN_170	4.444912576	19.31746366	0	2	2	Epithelial cells
humanN_170_ACATGGTAGACAATAC	GSM6468356	2596	1207	humanN_170	3.1201849	11.17103236	0	7	7	T-cells
humanN_170_ACATGGTCACGGTTTA	GSM6468356	3868	1446	humanN_170	6.618407446	26.52533609	0	2	2	Epithelial cells
humanN_170_ACATGGTCACGTAAGG	GSM6468356	3415	1335	humanN_170	0.175695461	30.36603221	0	2	2	Epithelial cells
humanN_170_ACATGGTGTCAATACC	GSM6468356	6836	2283	humanN_170	2.662375658	27.96957285	0	2	2	Epithelial cells
humanN_170_ACATGGTGTCATACTG	GSM6468356	6192	2178	humanN_170	4.295865633	18.60465116	0	2	2	Epithelial cells
humanN_170_ACATGGTGTCTTGATG	GSM6468356	787	467	humanN_170	9.529860229	13.34180432	0	7	7	T-cells
humanN_170_ACATGGTGTGAGGGAG	GSM6468356	899	613	humanN_170	5.450500556	9.121245829	0	3	3	Monocytes
humanN_170_ACATGGTGTGTGGTTT	GSM6468356	2521	1078	humanN_170	4.363347878	21.2614042	0.079333598	10	10	Endothelial cells
humanN_170_ACATGGTGTTCAGACT	GSM6468356	3780	1249	humanN_170	9.973544974	14.47089947	0	2	2	Epithelial cells
humanN_170_ACATGGTGTTCAGCGC	GSM6468356	1552	692	humanN_170	0.773195876	33.44072165	0	9	9	T-cells
humanN_170_ACATGGTTCATAACCG	GSM6468356	6719	2051	humanN_170	8.022027087	26.75993451	0	2	2	Epithelial cells
humanN_170_ACCAGTAAGAAGGCCT	GSM6468356	3904	1508	humanN_170	1.511270492	33.22233607	0	2	2	Epithelial cells
humanN_170_ACCAGTAAGACCCACC	GSM6468356	1373	519	humanN_170	7.938820102	4.588492353	0	2	2	Epithelial cells
humanN_170_ACCAGTAAGATCTGAA	GSM6468356	8433	2203	humanN_170	7.067473023	21.52258983	0	2	2	Epithelial cells
humanN_170_ACCAGTAAGCTAAGAT	GSM6468356	2701	927	humanN_170	3.517215846	36.4309515	0	2	2	Epithelial cells
humanN_170_ACCAGTACAGACGCCT	GSM6468356	2877	1513	humanN_170	9.767118526	16.92735488	0.034758429	2	2	Epithelial cells
humanN_170_ACCAGTACAGTAACGG	GSM6468356	6269	1895	humanN_170	4.944967299	23.68798851	0	2	2	Epithelial cells
humanN_170_ACCAGTAGTCTAGCGC	GSM6468356	552	386	humanN_170	2.355072464	29.16666667	0	0	0	T-cells
humanN_170_ACCAGTAGTTGGTAAA	GSM6468356	1336	687	humanN_170	8.458083832	9.356287425	0	2	2	Epithelial cells
humanN_170_ACCCACTAGCTCCCAG	GSM6468356	5978	1839	humanN_170	4.282368685	27.08263633	0	2	2	Epithelial cells
humanN_170_ACCCACTAGCTCCTCT	GSM6468356	6144	1816	humanN_170	2.734375	26.88802083	0	2	2	Epithelial cells
humanN_170_ACCCACTAGTGACTCT	GSM6468356	5073	1629	humanN_170	5.696826336	20.06702149	0	2	2	Epithelial cells
humanN_170_ACCCACTAGTTGCAGG	GSM6468356	7123	2044	humanN_170	5.910430998	22.70110908	0	2	2	Epithelial cells
humanN_170_ACCCACTCACCGCTAG	GSM6468356	1006	486	humanN_170	4.671968191	21.37176938	0	0	0	T-cells
humanN_170_ACCCACTCATGACGGA	GSM6468356	4080	1933	humanN_170	8.382352941	13.1127451	0	2	2	Epithelial cells
humanN_170_ACCCACTGTTGGAGGT	GSM6468356	992	696	humanN_170	2.419354839	8.165322581	0	10	10	Endothelial cells
humanN_170_ACCCACTGTTTCGCTC	GSM6468356	3125	1328	humanN_170	6.176	18.848	0	2	2	Epithelial cells
humanN_170_ACCCACTTCAGGCGAA	GSM6468356	610	424	humanN_170	0.819672131	21.63934426	0	9	9	T-cells
humanN_170_ACCCACTTCCCTCAGT	GSM6468356	4454	1871	humanN_170	4.153569825	13.85271666	0	11	11	Fibroblasts
humanN_170_ACCCACTTCGTTTGCC	GSM6468356	5263	1817	humanN_170	4.978149344	19.95059852	0	2	2	Epithelial cells
humanN_170_ACCCACTTCTTCGGTC	GSM6468356	819	406	humanN_170	6.227106227	10.37851038	0	0	0	T-cells
humanN_170_ACCGTAAAGGACAGCT	GSM6468356	2555	1115	humanN_170	3.718199609	26.0665362	0	2	2	Epithelial cells
humanN_170_ACCGTAAAGGTACTCT	GSM6468356	5642	2030	humanN_170	9.003899326	17.77738391	0	2	2	Epithelial cells
humanN_170_ACCGTAAAGTGAACAT	GSM6468356	6233	2099	humanN_170	9.898925076	14.11840205	0	2	2	Epithelial cells
humanN_170_ACCGTAAAGTGAAGTT	GSM6468356	5654	1882	humanN_170	8.188892819	20.92324018	0.070746374	2	2	Epithelial cells
humanN_170_ACCGTAAAGTGTTGAA	GSM6468356	7135	2184	humanN_170	6.264891381	23.02733006	0	2	2	Epithelial cells
humanN_170_ACCGTAACAGCTGTGC	GSM6468356	4799	1508	humanN_170	1.70868931	35.98666389	0	2	2	Epithelial cells
humanN_170_ACCGTAACATCGACGC	GSM6468356	616	414	humanN_170	4.545454545	7.62987013	0	0	0	T-cells
humanN_170_ACCGTAAGTCCGCTGA	GSM6468356	3298	1035	humanN_170	6.97392359	26.95573075	0	2	2	Epithelial cells
humanN_170_ACCGTAAGTTGGACCC	GSM6468356	9257	2460	humanN_170	2.084908718	18.91541536	0.010802636	2	2	Epithelial cells
humanN_170_ACCGTAAGTTTGACTG	GSM6468356	1250	688	humanN_170	2.48	21.68	0	2	2	Epithelial cells
humanN_170_ACCGTAATCGGAGGTA	GSM6468356	5550	1888	humanN_170	4.630630631	21.71171171	0.054054054	2	2	Epithelial cells
humanN_170_ACCTTTAAGACTCGGA	GSM6468356	6061	2113	humanN_170	5.329153605	26.48077875	0	2	2	Epithelial cells
humanN_170_ACCTTTAAGCCCAGCT	GSM6468356	1553	852	humanN_170	6.954282035	12.36316806	0	10	10	Endothelial cells
humanN_170_ACCTTTACAGACGCAA	GSM6468356	2377	1230	humanN_170	1.13588557	30.41649138	0.084139672	2	2	Epithelial cells
humanN_170_ACCTTTAGTCAAAGCG	GSM6468356	817	402	humanN_170	3.05997552	8.567931457	0	9	9	T-cells
humanN_170_ACCTTTAGTCCGCTGA	GSM6468356	5443	1621	humanN_170	1.782105457	26.73158185	0	2	2	Epithelial cells
humanN_170_ACCTTTAGTGGACGAT	GSM6468356	543	383	humanN_170	8.655616943	22.09944751	0	0	0	T-cells
humanN_170_ACCTTTATCAACCAAC	GSM6468356	703	443	humanN_170	7.254623044	8.961593172	0	2	2	Epithelial cells
humanN_170_ACCTTTATCCATTCTA	GSM6468356	5811	1906	humanN_170	5.162622612	20.63328171	0	2	2	Epithelial cells
humanN_170_ACCTTTATCCTTTACA	GSM6468356	7624	2290	humanN_170	4.223504722	16.80220357	0	2	2	Epithelial cells
humanN_170_ACCTTTATCGTAGATC	GSM6468356	1725	899	humanN_170	4.405797101	18.08695652	0	2	2	Epithelial cells
humanN_170_ACCTTTATCTTCATGT	GSM6468356	8365	2425	humanN_170	3.729826659	21.36282128	0	2	2	Epithelial cells
humanN_170_ACGAGCCAGACAAGCC	GSM6468356	6295	2058	humanN_170	5.353455123	19.38046068	0	2	2	Epithelial cells
humanN_170_ACGAGCCAGCCACCTG	GSM6468356	6324	1881	humanN_170	5.249841872	34.18722328	0	2	2	Epithelial cells
humanN_170_ACGAGCCAGTTTGCGT	GSM6468356	5447	1934	humanN_170	4.185790343	24.8944373	0	2	2	Epithelial cells
humanN_170_ACGAGCCCACTGTTAG	GSM6468356	4585	1777	humanN_170	5.234460196	22.09378408	0	2	2	Epithelial cells
humanN_170_ACGAGCCGTAGCAAAT	GSM6468356	552	375	humanN_170	1.811594203	23.55072464	0	9	9	T-cells
humanN_170_ACGAGCCGTCGATTGT	GSM6468356	1875	915	humanN_170	9.386666667	10.29333333	0	2	2	Epithelial cells
humanN_170_ACGAGCCTCAGCTCTC	GSM6468356	5992	2023	humanN_170	5.974632844	17.00600801	0	9	9	T-cells
humanN_170_ACGAGCCTCCCGACTT	GSM6468356	4271	1769	humanN_170	2.762819012	10.79372512	0	11	11	Fibroblasts
humanN_170_ACGAGCCTCGTAGGTT	GSM6468356	543	404	humanN_170	3.683241252	19.88950276	0	11	11	Fibroblasts
humanN_170_ACGAGGAGTTAGAACA	GSM6468356	1690	796	humanN_170	3.25443787	30.35502959	0	2	2	Epithelial cells
humanN_170_ACGAGGATCTGTACGA	GSM6468356	6719	2109	humanN_170	5.491888674	26.59621968	0	2	2	Epithelial cells
humanN_170_ACGATACAGTATCTCG	GSM6468356	4336	1425	humanN_170	4.612546125	28.41328413	0.023062731	2	2	Epithelial cells
humanN_170_ACGATACCAAAGTCAA	GSM6468356	7145	1892	humanN_170	0.391882435	35.91322603	0	2	2	Epithelial cells
humanN_170_ACGATACCAGCGAACA	GSM6468356	678	475	humanN_170	5.014749263	17.10914454	0	2	2	Epithelial cells
humanN_170_ACGATACCATACGCCG	GSM6468356	7735	2476	humanN_170	5.869424693	18.51325145	0	2	2	Epithelial cells
humanN_170_ACGATACCATCGTCGG	GSM6468356	4856	1627	humanN_170	8.937397035	29.57166392	0	2	2	Epithelial cells
humanN_170_ACGATACGTATGAATG	GSM6468356	1095	555	humanN_170	2.557077626	29.8630137	0	2	2	Epithelial cells
humanN_170_ACGATACTCACAATGC	GSM6468356	1714	614	humanN_170	9.393232205	2.508751459	0	7	7	T-cells
humanN_170_ACGATACTCCGTCATC	GSM6468356	8175	2380	humanN_170	1.651376147	28.15902141	0	2	2	Epithelial cells
humanN_170_ACGATACTCGTCACGG	GSM6468356	2945	1409	humanN_170	8.96434635	17.82682513	0	2	2	Epithelial cells
humanN_170_ACGATACTCGTCCAGG	GSM6468356	6524	1847	humanN_170	7.464745555	18.28632741	0	2	2	Epithelial cells
humanN_170_ACGATACTCTGCCCTA	GSM6468356	2802	1518	humanN_170	7.780157031	14.45396146	0	2	2	Epithelial cells
humanN_170_ACGATGTAGATAGTCA	GSM6468356	6282	2230	humanN_170	6.717605858	18.54504935	0	2	2	Epithelial cells
humanN_170_ACGATGTCACAACTGT	GSM6468356	2882	1103	humanN_170	7.737682165	18.39000694	0	2	2	Epithelial cells
humanN_170_ACGATGTCACAGCGTC	GSM6468356	5410	1624	humanN_170	7.024029575	24.30683919	0	2	2	Epithelial cells
humanN_170_ACGATGTGTAATAGCA	GSM6468356	2703	1344	humanN_170	8.176100629	14.79837218	0	2	2	Epithelial cells
humanN_170_ACGATGTGTTCGCTAA	GSM6468356	1142	575	humanN_170	1.138353765	24.69352014	0	2	2	Epithelial cells
humanN_170_ACGATGTGTTTAGCTG	GSM6468356	8433	2463	humanN_170	3.083125815	28.13945215	0.011858176	2	2	Epithelial cells
humanN_170_ACGATGTTCGCCATAA	GSM6468356	1308	771	humanN_170	3.134556575	13.53211009	0	11	11	Fibroblasts
humanN_170_ACGCAGCAGCAATCTC	GSM6468356	1077	596	humanN_170	7.242339833	20.51996286	0	2	2	Epithelial cells
humanN_170_ACGCAGCCACAACTGT	GSM6468356	7192	1965	humanN_170	4.922135706	19.54949944	0	2	2	Epithelial cells
humanN_170_ACGCAGCCACCGATAT	GSM6468356	2523	1150	humanN_170	4.676971859	24.61355529	0	2	2	Epithelial cells
humanN_170_ACGCAGCGTAAAGGAG	GSM6468356	2366	1184	humanN_170	4.057480981	24.26035503	0	10	10	Endothelial cells
humanN_170_ACGCAGCGTCCCTACT	GSM6468356	2390	1088	humanN_170	5.439330544	23.26359833	0	2	2	Epithelial cells
humanN_170_ACGCAGCGTCCTGCTT	GSM6468356	5466	1801	humanN_170	2.341748994	16.22758873	0	2	2	Epithelial cells
humanN_170_ACGCAGCGTTAAAGTG	GSM6468356	1199	636	humanN_170	6.255212677	23.43619683	0	2	2	Epithelial cells
humanN_170_ACGCAGCTCTAGCACA	GSM6468356	795	392	humanN_170	8.679245283	17.86163522	0	0	0	T-cells
humanN_170_ACGCAGCTCTTATCTG	GSM6468356	1022	653	humanN_170	2.739726027	21.23287671	0	2	2	Epithelial cells
humanN_170_ACGCCAGAGAGCTGGT	GSM6468356	2613	1329	humanN_170	5.625717566	12.62916188	0	10	10	Endothelial cells
humanN_170_ACGCCAGCAAAGCGGT	GSM6468356	577	325	humanN_170	9.185441941	7.798960139	0	2	2	Epithelial cells
humanN_170_ACGCCAGCAGCATACT	GSM6468356	2641	1207	humanN_170	8.405906853	6.285497917	0	2	2	Epithelial cells
humanN_170_ACGCCAGGTAGGCATG	GSM6468356	8951	2478	humanN_170	3.630879231	26.5556921	0	2	2	Epithelial cells
humanN_170_ACGCCAGGTCGAGTTT	GSM6468356	1291	735	humanN_170	1.316808675	20.99147947	0	2	2	Epithelial cells
humanN_170_ACGCCAGGTGGCGAAT	GSM6468356	4699	1651	humanN_170	6.320493722	15.13087891	0	2	2	Epithelial cells
humanN_170_ACGCCAGGTTTAAGCC	GSM6468356	1410	747	humanN_170	6.382978723	24.25531915	0	2	2	Epithelial cells
humanN_170_ACGCCAGTCCCAAGAT	GSM6468356	2566	1122	humanN_170	2.766952455	11.1847233	0.038971161	2	2	Epithelial cells
humanN_170_ACGCCGAAGGAGTCTG	GSM6468356	512	377	humanN_170	4.4921875	19.53125	0	9	9	T-cells
humanN_170_ACGCCGAAGTGCCATT	GSM6468356	5275	2234	humanN_170	2.104265403	19.46919431	0.037914692	2	2	Epithelial cells
humanN_170_ACGCCGACAATCACAC	GSM6468356	1052	640	humanN_170	4.752851711	17.4904943	0	0	0	T-cells
humanN_170_ACGCCGACAATCCGAT	GSM6468356	4327	1749	humanN_170	8.943840998	18.1650104	0	2	2	Epithelial cells
humanN_170_ACGCCGACACAGACTT	GSM6468356	1571	733	humanN_170	2.737110121	27.94398472	0.127307447	2	2	Epithelial cells
humanN_170_ACGCCGACAGCTCGCA	GSM6468356	1985	954	humanN_170	1.360201511	13.80352645	0	7	7	T-cells
humanN_170_ACGCCGACATGTTCCC	GSM6468356	2020	807	humanN_170	0.742574257	27.27722772	0	2	2	Epithelial cells
humanN_170_ACGCCGAGTATTCTCT	GSM6468356	1097	668	humanN_170	5.378304467	17.04649043	0	1	1	T-cells
humanN_170_ACGCCGATCTCCCTGA	GSM6468356	6689	2055	humanN_170	3.393631335	26.35670504	0	2	2	Epithelial cells
humanN_170_ACGGAGAAGACAATAC	GSM6468356	6905	2409	humanN_170	1.8826937	16.04634323	0.014482259	7	7	T-cells
humanN_170_ACGGAGAAGCGATATA	GSM6468356	1687	820	humanN_170	6.994665086	25.07409603	0	2	2	Epithelial cells
humanN_170_ACGGAGAAGGGTTCCC	GSM6468356	906	567	humanN_170	2.428256071	6.732891832	0	2	2	Epithelial cells
humanN_170_ACGGAGAAGTCCAGGA	GSM6468356	3158	1429	humanN_170	0.696643445	23.55921469	0	9	9	T-cells
humanN_170_ACGGAGAAGTCCTCCT	GSM6468356	3045	1313	humanN_170	1.280788177	14.1543514	0.032840722	2	2	Epithelial cells
humanN_170_ACGGAGACACGTCAGC	GSM6468356	1461	799	humanN_170	3.969883641	19.78097194	0	7	7	T-cells
humanN_170_ACGGAGACAGGGTTAG	GSM6468356	7787	2310	humanN_170	1.874919738	27.64864518	0	2	2	Epithelial cells
humanN_170_ACGGAGACAGGTCTCG	GSM6468356	7126	2329	humanN_170	7.479651979	17.99045748	0	2	2	Epithelial cells
humanN_170_ACGGAGACATCGATGT	GSM6468356	5457	1904	humanN_170	4.233095107	15.11819681	0	2	2	Epithelial cells
humanN_170_ACGGAGAGTCTACCTC	GSM6468356	2987	1256	humanN_170	4.553063274	20.8235688	0	2	2	Epithelial cells
humanN_170_ACGGAGATCAGTCCCT	GSM6468356	3205	1440	humanN_170	5.210608424	13.47893916	0	11	11	Fibroblasts
humanN_170_ACGGAGATCCTTGGTC	GSM6468356	1318	761	humanN_170	1.213960546	25.79666161	0	2	2	Epithelial cells
humanN_170_ACGGAGATCTGTCTCG	GSM6468356	1205	675	humanN_170	1.244813278	24.4813278	0	2	2	Epithelial cells
humanN_170_ACGGCCAAGAAGGTTT	GSM6468356	5066	1906	humanN_170	2.526648243	14.92301619	0	11	11	Fibroblasts
humanN_170_ACGGCCAAGCGATAGC	GSM6468356	872	438	humanN_170	7.110091743	5.733944954	0	0	0	T-cells
humanN_170_ACGGCCAAGGAACTGC	GSM6468356	1462	678	humanN_170	0.752393981	33.24213406	0	2	2	Epithelial cells
humanN_170_ACGGCCAAGGCTAGCA	GSM6468356	4366	1485	humanN_170	9.230416858	16.6284929	0	2	2	Epithelial cells
humanN_170_ACGGCCAAGGGCATGT	GSM6468356	1292	656	humanN_170	3.405572755	17.10526316	0	2	2	Epithelial cells
humanN_170_ACGGCCACAAAGTCAA	GSM6468356	5470	1834	humanN_170	5.21023766	24.64351005	0	2	2	Epithelial cells
humanN_170_ACGGCCACACAGGCCT	GSM6468356	3647	1570	humanN_170	2.522621333	15.1083082	0.027419797	11	11	Fibroblasts
humanN_170_ACGGCCACAGGTGCCT	GSM6468356	1709	959	humanN_170	4.915155061	10.59098888	0	7	7	T-cells
humanN_170_ACGGCCAGTCTCCACT	GSM6468356	4340	1588	humanN_170	5.253456221	21.4516129	0.046082949	2	2	Epithelial cells
humanN_170_ACGGCCAGTGTAAGTA	GSM6468356	1893	865	humanN_170	8.610670893	12.73111463	0	2	2	Epithelial cells
humanN_170_ACGGCCAGTTCCGTCT	GSM6468356	3220	1586	humanN_170	4.099378882	11.89440994	0.031055901	2	2	Epithelial cells
humanN_170_ACGGCCATCGAATCCA	GSM6468356	1869	915	humanN_170	3.7988229	13.69716426	0	7	7	T-cells
humanN_170_ACGGCCATCGCGTTTC	GSM6468356	3512	1459	humanN_170	7.146924829	19.98861048	0	2	2	Epithelial cells
humanN_170_ACGGCCATCGTACGGC	GSM6468356	631	390	humanN_170	3.645007924	12.51980983	0	9	9	T-cells
humanN_170_ACGGCCATCTTGTCAT	GSM6468356	2082	953	humanN_170	1.056676273	27.76176753	0	2	2	Epithelial cells
humanN_170_ACGGGCTAGAGCCCAA	GSM6468356	5206	1526	humanN_170	4.878985786	25.37456781	0	2	2	Epithelial cells
humanN_170_ACGGGCTCATTTCAGG	GSM6468356	1541	645	humanN_170	0.58403634	31.01881895	0	2	2	Epithelial cells
humanN_170_ACGGGCTGTCATTAGC	GSM6468356	5894	2070	humanN_170	4.445198507	17.9674245	0.016966407	2	2	Epithelial cells
humanN_170_ACGGGCTGTTAAGACA	GSM6468356	4198	1543	humanN_170	4.025726536	17.19866603	0.023820867	2	2	Epithelial cells
humanN_170_ACGGGTCAGATCCCAT	GSM6468356	522	213	humanN_170	9.961685824	5.555555556	0	0	0	T-cells
humanN_170_ACGGGTCAGCAGATCG	GSM6468356	561	408	humanN_170	1.604278075	21.92513369	0	2	2	Epithelial cells
humanN_170_ACGGGTCCACGGTAAG	GSM6468356	8799	2360	humanN_170	9.160131833	23.60495511	0	2	2	Epithelial cells
humanN_170_ACGGGTCCATCAGTCA	GSM6468356	1249	732	humanN_170	7.846277022	15.53242594	0.080064051	2	2	Epithelial cells
humanN_170_ACGGGTCGTCTTCTCG	GSM6468356	3289	1079	humanN_170	3.283672849	37.88385528	0	2	2	Epithelial cells
humanN_170_ACGGGTCGTTCCGGCA	GSM6468356	2229	1118	humanN_170	1.480484522	22.92507851	0	2	2	Epithelial cells
humanN_170_ACGGGTCTCACTATTC	GSM6468356	2560	1104	humanN_170	0.7421875	28.5546875	0	2	2	Epithelial cells
humanN_170_ACGGGTCTCAGAGACG	GSM6468356	713	383	humanN_170	4.628330996	21.03786816	0	2	2	Epithelial cells
humanN_170_ACGGGTCTCCGTTGTC	GSM6468356	763	437	humanN_170	1.441677588	35.25557012	0	9	9	T-cells
humanN_170_ACGGGTCTCTTGCATT	GSM6468356	676	403	humanN_170	0.887573964	34.31952663	0	2	2	Epithelial cells
humanN_170_ACGTCAAAGACCCACC	GSM6468356	2689	1268	humanN_170	4.351059874	20.23056898	0	10	10	Endothelial cells
humanN_170_ACGTCAAAGATGTGGC	GSM6468356	2256	1117	humanN_170	8.466312057	10.85992908	0	11	11	Fibroblasts
humanN_170_ACGTCAACACAGATTC	GSM6468356	8403	2443	humanN_170	7.652029037	24.21754135	0	2	2	Epithelial cells
humanN_170_ACGTCAACATATGCTG	GSM6468356	5144	1780	humanN_170	4.704510109	27.68273717	0	2	2	Epithelial cells
humanN_170_ACGTCAAGTAAGGGCT	GSM6468356	2684	1200	humanN_170	6.482861401	18.03278689	0	2	2	Epithelial cells
humanN_170_ACGTCAATCGTGGTCG	GSM6468356	2935	1157	humanN_170	4.770017036	34.48040886	0	2	2	Epithelial cells
humanN_170_ACTATCTAGACAGGCT	GSM6468356	2098	777	humanN_170	4.528122021	40.27645377	0	2	2	Epithelial cells
humanN_170_ACTATCTAGCATGGCA	GSM6468356	2567	1232	humanN_170	6.544604597	13.98519673	0	11	11	Fibroblasts
humanN_170_ACTATCTAGGTGCTTT	GSM6468356	2996	1145	humanN_170	6.041388518	22.26301736	0.333778371	2	2	Epithelial cells
humanN_170_ACTATCTCACGTCTCT	GSM6468356	1560	845	humanN_170	5.705128205	12.69230769	0	10	10	Endothelial cells
humanN_170_ACTATCTCAGGAACGT	GSM6468356	4840	1880	humanN_170	7.830578512	19.4214876	0	2	2	Epithelial cells
humanN_170_ACTATCTCAGTAAGCG	GSM6468356	4929	1758	humanN_170	5.640089268	23.27044025	0.020288091	2	2	Epithelial cells
humanN_170_ACTATCTCAGTGACAG	GSM6468356	1353	585	humanN_170	2.06947524	17.59053954	0	2	2	Epithelial cells
humanN_170_ACTATCTGTAGCAAAT	GSM6468356	850	465	humanN_170	8.705882353	3.411764706	0	2	2	Epithelial cells
humanN_170_ACTATCTGTAGCGTAG	GSM6468356	4186	1505	humanN_170	3.965599618	16.41184902	0	2	2	Epithelial cells
humanN_170_ACTATCTGTATTCTCT	GSM6468356	1641	752	humanN_170	4.326630104	13.65021328	0	2	2	Epithelial cells
humanN_170_ACTATCTGTCTTCAAG	GSM6468356	2571	1182	humanN_170	3.811746402	23.49280436	0	2	2	Epithelial cells
humanN_170_ACTATCTGTTGTTTGG	GSM6468356	6030	2284	humanN_170	5.887230514	19.07131012	0	2	2	Epithelial cells
humanN_170_ACTGAACAGGAATCGC	GSM6468356	3735	1293	humanN_170	8.112449799	22.00803213	0	2	2	Epithelial cells
humanN_170_ACTGAACAGTCCGTAT	GSM6468356	4076	1430	humanN_170	4.317958783	19.77428852	0	2	2	Epithelial cells
humanN_170_ACTGAACAGTGACTCT	GSM6468356	3735	1332	humanN_170	4.06961178	34.99330656	0	2	2	Epithelial cells
humanN_170_ACTGAACAGTGGTAGC	GSM6468356	5261	1919	humanN_170	4.789963885	23.93081163	0.019007793	2	2	Epithelial cells
humanN_170_ACTGAACCAATGTAAG	GSM6468356	655	462	humanN_170	4.580152672	19.08396947	0	2	2	Epithelial cells
humanN_170_ACTGAACCATTCTCAT	GSM6468356	1693	776	humanN_170	2.953337271	19.31482575	0	2	2	Epithelial cells
humanN_170_ACTGAACCATTCTTAC	GSM6468356	4217	1621	humanN_170	0.426843728	25.49205596	0	2	2	Epithelial cells
humanN_170_ACTGAACGTAGCCTCG	GSM6468356	4950	1640	humanN_170	3.474747475	22.74747475	0	2	2	Epithelial cells
humanN_170_ACTGAACTCAAGAAGT	GSM6468356	8771	2363	humanN_170	7.137156539	22.35776992	0	2	2	Epithelial cells
humanN_170_ACTGAACTCGTGGACC	GSM6468356	7555	2291	humanN_170	5.929847783	22.475182	0	2	2	Epithelial cells
humanN_170_ACTGAGTAGAGCAATT	GSM6468356	3391	1654	humanN_170	2.270716603	13.77174875	0	10	10	Endothelial cells
humanN_170_ACTGAGTCATGGATGG	GSM6468356	5539	1458	humanN_170	8.485286153	21.28543058	0	2	2	Epithelial cells
humanN_170_ACTGAGTCATTGGCGC	GSM6468356	4069	1755	humanN_170	2.629638732	16.41681003	0	11	11	Fibroblasts
humanN_170_ACTGAGTGTACCATCA	GSM6468356	882	521	humanN_170	2.267573696	21.6553288	0.113378685	2	2	Epithelial cells
humanN_170_ACTGAGTGTTGCCTCT	GSM6468356	1881	840	humanN_170	1.807549176	20.41467305	0	9	9	T-cells
humanN_170_ACTGAGTTCCCTCTTT	GSM6468356	7258	2202	humanN_170	4.174703775	18.75172224	0.082667401	2	2	Epithelial cells
humanN_170_ACTGATGAGACCACGA	GSM6468356	3559	1200	humanN_170	3.989884799	22.2253442	0.02809778	2	2	Epithelial cells
humanN_170_ACTGATGAGAGGTTGC	GSM6468356	2883	1463	humanN_170	6.555671176	16.30246271	0	2	2	Epithelial cells
humanN_170_ACTGATGAGCATCATC	GSM6468356	2867	1346	humanN_170	2.476456226	13.77746774	0	7	7	T-cells
humanN_170_ACTGATGAGGCATGTG	GSM6468356	5395	2173	humanN_170	1.223354958	17.88693234	0	2	2	Epithelial cells
humanN_170_ACTGATGCAGGCAGTA	GSM6468356	3010	1369	humanN_170	4.817275748	9.900332226	0	7	7	T-cells
humanN_170_ACTGATGGTCGGATCC	GSM6468356	2875	1056	humanN_170	2.747826087	26.99130435	0	2	2	Epithelial cells
humanN_170_ACTGATGGTCTTCTCG	GSM6468356	759	358	humanN_170	4.084321476	11.19894598	0	0	0	T-cells
humanN_170_ACTGATGGTGCCTGCA	GSM6468356	1095	634	humanN_170	9.771689498	18.17351598	0	2	2	Epithelial cells
humanN_170_ACTGATGTCAGCTCGG	GSM6468356	6617	1995	humanN_170	4.9871543	22.7746713	0	2	2	Epithelial cells
humanN_170_ACTGATGTCTACCAGA	GSM6468356	7031	2478	humanN_170	4.366377471	23.45327834	0	2	2	Epithelial cells
humanN_170_ACTGCTCAGCCCAATT	GSM6468356	5532	1731	humanN_170	5.639913232	21.27621114	0	2	2	Epithelial cells
humanN_170_ACTGCTCAGGATTCGG	GSM6468356	933	519	humanN_170	1.500535906	33.76205788	0	0	0	T-cells
humanN_170_ACTGCTCGTAAAGTCA	GSM6468356	2786	994	humanN_170	0.861450108	29.79181622	0.035893754	2	2	Epithelial cells
humanN_170_ACTGCTCGTACAAGTA	GSM6468356	8166	2130	humanN_170	3.147195689	39.61547881	0.012245898	2	2	Epithelial cells
humanN_170_ACTGCTCGTCAAACTC	GSM6468356	2724	1149	humanN_170	8.002936858	28.89133627	0.03671072	2	2	Epithelial cells
humanN_170_ACTGCTCGTCTGCGGT	GSM6468356	2766	1343	humanN_170	6.326825741	19.12509038	0	10	10	Endothelial cells
humanN_170_ACTGCTCGTGAGTGAC	GSM6468356	3967	1463	humanN_170	6.150743635	23.14091253	0	2	2	Epithelial cells
humanN_170_ACTGTCCCACAGACAG	GSM6468356	748	484	humanN_170	9.625668449	10.29411765	0.267379679	11	11	Fibroblasts
humanN_170_ACTGTCCCAGATCTGT	GSM6468356	1675	899	humanN_170	3.402985075	16.65671642	0.059701493	2	2	Epithelial cells
humanN_170_ACTGTCCCATGCATGT	GSM6468356	4346	1707	humanN_170	1.311550851	19.9723884	0	2	2	Epithelial cells
humanN_170_ACTGTCCCATGCCTTC	GSM6468356	572	401	humanN_170	1.923076923	19.75524476	0	2	2	Epithelial cells
humanN_170_ACTGTCCGTAAACCTC	GSM6468356	4459	1579	humanN_170	3.83494057	25.49899081	0.022426553	2	2	Epithelial cells
humanN_170_ACTGTCCGTAGAGGAA	GSM6468356	1215	635	humanN_170	5.925925926	6.913580247	0	2	2	Epithelial cells
humanN_170_ACTGTCCGTGCACGAA	GSM6468356	1096	668	humanN_170	8.120437956	11.77007299	0	7	7	T-cells
humanN_170_ACTGTCCGTTCGGGCT	GSM6468356	1686	872	humanN_170	7.947805457	28.17319098	0	9	9	T-cells
humanN_170_ACTGTCCTCGGCTTGG	GSM6468356	2169	940	humanN_170	1.014292301	19.54817888	0	2	2	Epithelial cells
humanN_170_ACTGTCCTCTGAAAGA	GSM6468356	3852	1534	humanN_170	1.038421599	10.46209761	0	2	2	Epithelial cells
humanN_170_ACTTACTAGACAGGCT	GSM6468356	1870	827	humanN_170	1.28342246	34.22459893	0	2	2	Epithelial cells
humanN_170_ACTTACTAGGACTGGT	GSM6468356	3846	1470	humanN_170	1.768070723	17.10868435	0	2	2	Epithelial cells
humanN_170_ACTTACTCAAGCGTAG	GSM6468356	2901	1352	humanN_170	4.825922096	7.1699414	0	11	11	Fibroblasts
humanN_170_ACTTACTCACGAGGTA	GSM6468356	710	444	humanN_170	5.633802817	25.63380282	0	9	9	T-cells
humanN_170_ACTTACTCAGTGGGAT	GSM6468356	1535	753	humanN_170	0.390879479	30.48859935	0.195439739	2	2	Epithelial cells
humanN_170_ACTTACTGTAGCAAAT	GSM6468356	2080	1207	humanN_170	2.644230769	13.84615385	0.096153846	2	2	Epithelial cells
humanN_170_ACTTACTTCCACGACG	GSM6468356	4840	1874	humanN_170	3.016528926	12.83057851	0	11	11	Fibroblasts
humanN_170_ACTTACTTCTGTGCAA	GSM6468356	5801	1963	humanN_170	5.11980693	20.75504223	0	2	2	Epithelial cells
humanN_170_ACTTGTTAGATCTGAA	GSM6468356	709	356	humanN_170	1.692524683	3.102961918	0	2	2	Epithelial cells
humanN_170_ACTTGTTAGTACGCCC	GSM6468356	2880	1211	humanN_170	5.833333333	22.70833333	0	2	2	Epithelial cells
humanN_170_ACTTGTTAGTCCATAC	GSM6468356	623	425	humanN_170	0.642054575	9.63081862	0	0	0	T-cells
humanN_170_ACTTGTTAGTGCAAGC	GSM6468356	5992	2157	humanN_170	2.920560748	16.50534045	0	2	2	Epithelial cells
humanN_170_ACTTGTTCAGATCGGA	GSM6468356	995	616	humanN_170	4.924623116	16.28140704	0	2	2	Epithelial cells
humanN_170_ACTTGTTCATGGTCAT	GSM6468356	8994	2465	humanN_170	4.680898377	17.18923727	0	2	2	Epithelial cells
humanN_170_ACTTGTTGTACCGCTG	GSM6468356	1047	552	humanN_170	0.573065903	22.63610315	0	2	2	Epithelial cells
humanN_170_ACTTGTTTCCGCGCAA	GSM6468356	1175	648	humanN_170	2.978723404	24.34042553	0	2	2	Epithelial cells
humanN_170_ACTTTCAAGAACTCGG	GSM6468356	2037	777	humanN_170	0.981836033	29.20962199	0	2	2	Epithelial cells
humanN_170_ACTTTCAAGGAGTAGA	GSM6468356	1562	671	humanN_170	4.417413572	5.633802817	0	2	2	Epithelial cells
humanN_170_ACTTTCAAGTCTTGCA	GSM6468356	909	513	humanN_170	7.04070407	9.130913091	0	2	2	Epithelial cells
humanN_170_ACTTTCACAAGGCTCC	GSM6468356	726	479	humanN_170	1.652892562	26.72176309	0	0	0	T-cells
humanN_170_ACTTTCACAATCAGAA	GSM6468356	5864	1776	humanN_170	4.246248295	22.49317872	0	2	2	Epithelial cells
humanN_170_ACTTTCAGTTATCGGT	GSM6468356	4994	1701	humanN_170	9.571485783	23.04765719	0.020024029	2	2	Epithelial cells
humanN_170_ACTTTCATCTGGGCCA	GSM6468356	2756	1197	humanN_170	9.833091437	18.65021771	0	2	2	Epithelial cells
humanN_170_AGAATAGAGAATAGGG	GSM6468356	3292	1142	humanN_170	3.705953827	24.45321993	0	2	2	Epithelial cells
humanN_170_AGAATAGAGAGCAATT	GSM6468356	661	465	humanN_170	1.966717095	20.42360061	0	9	9	T-cells
humanN_170_AGAATAGAGATATGCA	GSM6468356	7631	2134	humanN_170	5.752850216	30.45472415	0	2	2	Epithelial cells
humanN_170_AGAATAGAGGCTCAGA	GSM6468356	2086	958	humanN_170	0.239693193	35.23489933	0	2	2	Epithelial cells
humanN_170_AGAATAGAGGGATACC	GSM6468356	813	338	humanN_170	2.33702337	5.904059041	0	0	0	T-cells
humanN_170_AGAATAGCAACTGCGC	GSM6468356	7678	2251	humanN_170	7.593123209	22.74029695	0	2	2	Epithelial cells
humanN_170_AGAATAGCAATGGTCT	GSM6468356	3689	1655	humanN_170	4.364326376	14.50257522	0	11	11	Fibroblasts
humanN_170_AGAATAGTCGGAGCAA	GSM6468356	5379	1750	humanN_170	4.182933631	26.69641197	0	2	2	Epithelial cells
humanN_170_AGAATAGTCTCCAACC	GSM6468356	1091	593	humanN_170	6.599450046	10.35747021	0	0	0	T-cells
humanN_170_AGAATAGTCTGCTGCT	GSM6468356	5532	2333	humanN_170	8.333333333	12.50903832	0	2	2	Epithelial cells
humanN_170_AGACGTTAGAAGGACA	GSM6468356	3809	1279	humanN_170	7.876082961	20.84536624	0	2	2	Epithelial cells
humanN_170_AGACGTTAGATCGATA	GSM6468356	2022	1139	humanN_170	0.544015826	9.149357072	0	11	11	Fibroblasts
humanN_170_AGACGTTAGTCTCAAC	GSM6468356	4230	1905	humanN_170	2.860520095	10.82742317	0	10	10	Endothelial cells
humanN_170_AGACGTTGTCTACCTC	GSM6468356	5873	1968	humanN_170	4.273795335	12.14030308	0	2	2	Epithelial cells
humanN_170_AGACGTTGTTTGACTG	GSM6468356	1041	591	humanN_170	5.091258405	4.803073967	0	9	9	T-cells
humanN_170_AGACGTTTCCGCAAGC	GSM6468356	6305	2066	humanN_170	0.967486122	25.56701031	0	2	2	Epithelial cells
humanN_170_AGACGTTTCGAGAGCA	GSM6468356	645	370	humanN_170	3.255813953	10.07751938	0	2	2	Epithelial cells
humanN_170_AGACGTTTCTGGTATG	GSM6468356	3610	1771	humanN_170	2.576177285	9.778393352	0	10	10	Endothelial cells
humanN_170_AGAGCGAAGTGGGCTA	GSM6468356	5121	1623	humanN_170	8.260105448	19.9375122	0	2	2	Epithelial cells
humanN_170_AGAGCGAAGTTCGCGC	GSM6468356	3027	1139	humanN_170	4.525933267	26.82523951	0	2	2	Epithelial cells
humanN_170_AGAGCGACAAAGGCGT	GSM6468356	4210	1802	humanN_170	7.387173397	14.25178147	0	7	7	T-cells
humanN_170_AGAGCGACACGCGAAA	GSM6468356	4400	1256	humanN_170	9.204545455	23.34090909	0	2	2	Epithelial cells
humanN_170_AGAGCTTAGAGCAATT	GSM6468356	2164	961	humanN_170	5.314232902	25	0	2	2	Epithelial cells
humanN_170_AGAGCTTGTGAGCGAT	GSM6468356	4758	1564	humanN_170	5.842791089	26.33459437	0.042034468	2	2	Epithelial cells
humanN_170_AGAGCTTTCTAAGCCA	GSM6468356	5556	1564	humanN_170	0.521958243	40.17278618	0	2	2	Epithelial cells
humanN_170_AGAGCTTTCTTGCCGT	GSM6468356	7039	2389	humanN_170	1.889472936	23.05725245	0.014206563	9	9	T-cells
humanN_170_AGAGTGGAGATGTGTA	GSM6468356	965	579	humanN_170	5.284974093	13.88601036	0	2	2	Epithelial cells
humanN_170_AGAGTGGAGCTTTGGT	GSM6468356	4433	1567	humanN_170	6.113241597	24.47552448	0	2	2	Epithelial cells
humanN_170_AGAGTGGCATTTGCTT	GSM6468356	1297	842	humanN_170	1.542020046	15.26599846	0	2	2	Epithelial cells
humanN_170_AGAGTGGTCAGTTTGG	GSM6468356	3807	1509	humanN_170	4.439190964	20.35723667	0	2	2	Epithelial cells
humanN_170_AGAGTGGTCATAAAGG	GSM6468356	2570	1231	humanN_170	7.159533074	9.143968872	0	2	2	Epithelial cells
humanN_170_AGAGTGGTCGGCTTGG	GSM6468356	4751	1608	humanN_170	3.999158072	19.04862134	0	2	2	Epithelial cells
humanN_170_AGATCTGAGTCGCCGT	GSM6468356	4810	1762	humanN_170	5.925155925	18.64864865	0.103950104	2	2	Epithelial cells
humanN_170_AGATCTGAGTGTGAAT	GSM6468356	3064	1191	humanN_170	7.702349869	16.25326371	0	2	2	Epithelial cells
humanN_170_AGATCTGCAATCGGTT	GSM6468356	1067	629	humanN_170	6.18556701	17.99437676	0	2	2	Epithelial cells
humanN_170_AGATCTGCATCATCCC	GSM6468356	3421	1379	humanN_170	3.566208711	30.45893014	0	2	2	Epithelial cells
humanN_170_AGATCTGCATGTCGAT	GSM6468356	4734	1722	humanN_170	3.464300803	28.81284326	0	2	2	Epithelial cells
humanN_170_AGATCTGTCACTTCAT	GSM6468356	8913	2439	humanN_170	5.149781218	21.69864243	0	2	2	Epithelial cells
humanN_170_AGATCTGTCATGCATG	GSM6468356	3722	1439	humanN_170	0.349274584	30.14508329	0	2	2	Epithelial cells
humanN_170_AGATTGCAGATCTGAA	GSM6468356	7394	1998	humanN_170	3.773329727	24.03299973	0	2	2	Epithelial cells
humanN_170_AGATTGCAGATGTAAC	GSM6468356	2066	1023	humanN_170	8.180058083	17.03775411	0	2	2	Epithelial cells
humanN_170_AGATTGCAGTGGAGTC	GSM6468356	4186	1406	humanN_170	4.75394171	21.09412327	0	2	2	Epithelial cells
humanN_170_AGATTGCCAAAGCAAT	GSM6468356	7924	2312	humanN_170	4.379101464	26.62796567	0	2	2	Epithelial cells
humanN_170_AGATTGCCAGCGAACA	GSM6468356	1608	854	humanN_170	7.462686567	16.60447761	0	2	2	Epithelial cells
humanN_170_AGATTGCTCGGCCGAT	GSM6468356	828	497	humanN_170	1.207729469	32.97101449	0	2	2	Epithelial cells
humanN_170_AGCAGCCAGTACATGA	GSM6468356	905	556	humanN_170	4.08839779	18.89502762	0	2	2	Epithelial cells
humanN_170_AGCAGCCCAGGAATCG	GSM6468356	1899	943	humanN_170	3.528172722	30.01579779	0	9	9	T-cells
humanN_170_AGCAGCCGTAAGGGCT	GSM6468356	883	531	humanN_170	2.265005663	26.04756512	0	2	2	Epithelial cells
humanN_170_AGCATACAGAGTACCG	GSM6468356	3285	1294	humanN_170	2.070015221	28.64535769	0.0304414	2	2	Epithelial cells
humanN_170_AGCATACAGCGTGTCC	GSM6468356	5000	1532	humanN_170	5.32	20.52	0.02	2	2	Epithelial cells
humanN_170_AGCATACCAATGGTCT	GSM6468356	5478	1776	humanN_170	4.472435195	23.03760497	0	2	2	Epithelial cells
humanN_170_AGCATACCAGTAAGCG	GSM6468356	4906	1816	humanN_170	6.074194863	21.99347737	0	2	2	Epithelial cells
humanN_170_AGCATACCATCTATGG	GSM6468356	1294	498	humanN_170	1.777434312	21.09737249	0	11	11	Fibroblasts
humanN_170_AGCATACCATTATCTC	GSM6468356	3808	1407	humanN_170	1.995798319	22.5052521	0	2	2	Epithelial cells
humanN_170_AGCATACGTAAGTGTA	GSM6468356	6312	2265	humanN_170	4.340937896	16.36565272	0.047528517	2	2	Epithelial cells
humanN_170_AGCATACGTACAGTGG	GSM6468356	5587	1768	humanN_170	8.036513335	19.20529801	0.017898693	2	2	Epithelial cells
humanN_170_AGCATACGTCTCGTTC	GSM6468356	8669	2256	humanN_170	6.86353674	22.27477218	0	2	2	Epithelial cells
humanN_170_AGCCTAAAGCCAGGAT	GSM6468356	1246	723	humanN_170	3.130016051	21.66934189	0	9	9	T-cells
humanN_170_AGCCTAAAGGCGACAT	GSM6468356	2995	1336	humanN_170	4.607679466	21.50250417	0	2	2	Epithelial cells
humanN_170_AGCCTAACAGCTCGCA	GSM6468356	4442	1668	humanN_170	4.412426835	19.94597028	0	2	2	Epithelial cells
humanN_170_AGCCTAAGTCCTGCTT	GSM6468356	6249	1979	humanN_170	6.016962714	17.218755	0	2	2	Epithelial cells
humanN_170_AGCCTAATCCATTCTA	GSM6468356	7142	1948	humanN_170	6.146737609	33.91206945	0	2	2	Epithelial cells
humanN_170_AGCCTAATCGACGGAA	GSM6468356	5399	1881	humanN_170	5.83441378	14.9657344	0	2	2	Epithelial cells
humanN_170_AGCGGTCAGGCTCTTA	GSM6468356	775	471	humanN_170	2.064516129	21.80645161	0	2	2	Epithelial cells
humanN_170_AGCGGTCAGGGTGTTG	GSM6468356	1513	851	humanN_170	6.080634501	12.22736286	0	7	7	T-cells
humanN_170_AGCGGTCCACAGGTTT	GSM6468356	1434	862	humanN_170	0.69735007	18.75871688	0.069735007	11	11	Fibroblasts
humanN_170_AGCGGTCCAGGTTTCA	GSM6468356	730	392	humanN_170	7.123287671	7.397260274	0	0	0	T-cells
humanN_170_AGCGGTCGTCATCCCT	GSM6468356	503	357	humanN_170	3.180914513	29.22465209	0	7	7	T-cells
humanN_170_AGCGGTCGTGCAGTAG	GSM6468356	6141	2117	humanN_170	3.647614395	19.29653151	0.032567986	11	11	Fibroblasts
humanN_170_AGCGGTCTCCACGACG	GSM6468356	1988	857	humanN_170	1.911468813	36.06639839	0	2	2	Epithelial cells
humanN_170_AGCGGTCTCGTTTATC	GSM6468356	6854	2343	humanN_170	2.538663554	16.00525241	0	11	11	Fibroblasts
humanN_170_AGCGTATAGAGTTGGC	GSM6468356	1739	856	humanN_170	4.715353652	14.72110408	0	11	11	Fibroblasts
humanN_170_AGCGTATAGCCCAGCT	GSM6468356	609	413	humanN_170	6.896551724	23.48111658	0	2	2	Epithelial cells
humanN_170_AGCGTATAGTTCGATC	GSM6468356	6582	2160	humanN_170	4.542692191	22.78942571	0	2	2	Epithelial cells
humanN_170_AGCGTATCAACTGCTA	GSM6468356	1969	889	humanN_170	7.008633824	26.91721686	0	2	2	Epithelial cells
humanN_170_AGCGTATCAGATTGCT	GSM6468356	2483	926	humanN_170	0.120821587	41.88481675	0	2	2	Epithelial cells
humanN_170_AGCGTATCAGTCGTGC	GSM6468356	3923	1824	humanN_170	4.664797349	18.04741269	0	2	2	Epithelial cells
humanN_170_AGCGTATGTGCCTTGG	GSM6468356	662	457	humanN_170	9.667673716	13.44410876	0.151057402	0	0	T-cells
humanN_170_AGCGTATGTTCCATGA	GSM6468356	4058	1652	humanN_170	0.66535239	20.60128142	0	7	7	T-cells
humanN_170_AGCGTATTCCGGGTGT	GSM6468356	5966	1897	humanN_170	5.246396245	21.62252766	0	2	2	Epithelial cells
humanN_170_AGCGTCGAGTACGACG	GSM6468356	3991	1473	humanN_170	6.289150589	30.39338512	0	2	2	Epithelial cells
humanN_170_AGCGTCGAGTCCATAC	GSM6468356	1002	574	humanN_170	4.790419162	11.67664671	0	3	3	Monocytes
humanN_170_AGCGTCGCACCTTGTC	GSM6468356	776	526	humanN_170	6.31443299	20.36082474	0.128865979	12	12	Monocytes
humanN_170_AGCGTCGCAGACTCGC	GSM6468356	2727	1290	humanN_170	3.740374037	13.23799047	0	7	7	T-cells
humanN_170_AGCGTCGCAGTTAACC	GSM6468356	6753	2170	humanN_170	6.071375685	23.5598993	0	2	2	Epithelial cells
humanN_170_AGCGTCGCATCGGTTA	GSM6468356	820	495	humanN_170	2.56097561	28.29268293	0	2	2	Epithelial cells
humanN_170_AGCGTCGGTGAGGGTT	GSM6468356	7961	1946	humanN_170	3.00213541	41.0752418	0	2	2	Epithelial cells
humanN_170_AGCGTCGGTGTCTGAT	GSM6468356	2579	1184	humanN_170	4.730515704	16.94455215	0	11	11	Fibroblasts
humanN_170_AGCGTCGGTTCGGCAC	GSM6468356	3433	1464	humanN_170	1.514710166	21.52636178	0	2	2	Epithelial cells
humanN_170_AGCGTCGGTTGTACAC	GSM6468356	2635	1220	humanN_170	9.487666034	22.0113852	0	2	2	Epithelial cells
humanN_170_AGCGTCGTCAATAAGG	GSM6468356	4279	1770	humanN_170	3.809301239	14.81654592	0	2	2	Epithelial cells
humanN_170_AGCGTCGTCATCTGTT	GSM6468356	599	342	humanN_170	9.015025042	9.682804674	0	0	0	T-cells
humanN_170_AGCGTCGTCGTAGATC	GSM6468356	2942	1240	humanN_170	1.699524133	17.87899388	0	7	7	T-cells
humanN_170_AGCGTCGTCTGCAAGT	GSM6468356	2122	1093	humanN_170	5.655042413	21.11215834	0	2	2	Epithelial cells
humanN_170_AGCTCCTCAAGCCTAT	GSM6468356	6286	2107	humanN_170	2.656697423	23.79891823	0	2	2	Epithelial cells
humanN_170_AGCTCCTGTAAAGGAG	GSM6468356	7080	2173	humanN_170	3.785310734	16.56779661	0	2	2	Epithelial cells
humanN_170_AGCTCCTGTACAGTGG	GSM6468356	7101	2205	humanN_170	2.802422194	20.51823687	0	2	2	Epithelial cells
humanN_170_AGCTCCTGTCACTGGC	GSM6468356	6050	1777	humanN_170	3.933884298	17.91735537	0	2	2	Epithelial cells
humanN_170_AGCTCCTGTGAAATCA	GSM6468356	6976	2174	humanN_170	9.790711009	16.57110092	0	2	2	Epithelial cells
humanN_170_AGCTCCTGTTTCCACC	GSM6468356	1138	410	humanN_170	2.108963093	3.514938489	0	2	2	Epithelial cells
humanN_170_AGCTCCTTCAGGCAAG	GSM6468356	2454	1179	humanN_170	2.567237164	13.0399348	0.081499593	11	11	Fibroblasts
humanN_170_AGCTCCTTCAGTCAGT	GSM6468356	8209	2473	humanN_170	5.603605799	20.68461445	0	2	2	Epithelial cells
humanN_170_AGCTCCTTCTCCGGTT	GSM6468356	1216	610	humanN_170	0.986842105	32.31907895	0	9	9	T-cells
humanN_170_AGCTCCTTCTCGTTTA	GSM6468356	6892	2396	humanN_170	2.423099246	11.95589089	0.014509576	10	10	Endothelial cells
humanN_170_AGCTCTCCAAGCGCTC	GSM6468356	8263	2392	humanN_170	5.700108919	25.47500908	0	2	2	Epithelial cells
humanN_170_AGCTCTCCAGCTCGAC	GSM6468356	7454	1890	humanN_170	0.187818621	33.59270191	0	2	2	Epithelial cells
humanN_170_AGCTCTCCATCGACGC	GSM6468356	825	548	humanN_170	6.787878788	19.63636364	0	2	2	Epithelial cells
humanN_170_AGCTCTCGTCTTGTCC	GSM6468356	1868	880	humanN_170	2.301927195	7.601713062	0	2	2	Epithelial cells
humanN_170_AGCTCTCGTGCTTCTC	GSM6468356	4361	1621	humanN_170	3.852327448	24.74203164	0	10	10	Endothelial cells
humanN_170_AGCTCTCGTTTGACTG	GSM6468356	8602	2408	humanN_170	3.859567542	22.50639386	0	2	2	Epithelial cells
humanN_170_AGCTCTCTCGAACTGT	GSM6468356	767	489	humanN_170	5.997392438	19.42633638	0	2	2	Epithelial cells
humanN_170_AGCTCTCTCTTTAGTC	GSM6468356	5522	2019	humanN_170	4.835204636	17.65664614	0	2	2	Epithelial cells
humanN_170_AGCTTGAAGCAGCGTA	GSM6468356	7374	2299	humanN_170	4.719283971	17.1413073	0	2	2	Epithelial cells
humanN_170_AGCTTGACACGTGAGA	GSM6468356	4662	1677	humanN_170	3.625053625	21.79322179	0	2	2	Epithelial cells
humanN_170_AGCTTGACAGCTGGCT	GSM6468356	9507	2484	humanN_170	4.470390239	20.37446092	0	2	2	Epithelial cells
humanN_170_AGCTTGACAGTGGAGT	GSM6468356	2639	1232	humanN_170	2.804092459	17.54452444	0	11	11	Fibroblasts
humanN_170_AGCTTGAGTACCCAAT	GSM6468356	3339	1306	humanN_170	1.317759808	32.79424978	0	2	2	Epithelial cells
humanN_170_AGCTTGAGTAGGAGTC	GSM6468356	6776	1926	humanN_170	6.744391972	23.00767414	0	2	2	Epithelial cells
humanN_170_AGCTTGAGTCAGAATA	GSM6468356	2695	1122	humanN_170	7.940630798	10.20408163	0	2	2	Epithelial cells
humanN_170_AGCTTGAGTCTGCAAT	GSM6468356	637	273	humanN_170	7.37833595	4.238618524	0	10	10	Endothelial cells
humanN_170_AGCTTGAGTCTTGTCC	GSM6468356	3753	1402	humanN_170	4.183320011	20.75672795	0	2	2	Epithelial cells
humanN_170_AGCTTGAGTCTTTCAT	GSM6468356	5578	2039	humanN_170	4.463965579	22.30190032	0	2	2	Epithelial cells
humanN_170_AGGCCACAGAGTGACC	GSM6468356	575	309	humanN_170	4.52173913	2.608695652	0	2	2	Epithelial cells
humanN_170_AGGCCACCAAGCTGGA	GSM6468356	2332	1083	humanN_170	5.660377358	15.60891938	0	2	2	Epithelial cells
humanN_170_AGGCCACGTCCTGCTT	GSM6468356	2214	914	humanN_170	1.761517615	26.73893406	0	2	2	Epithelial cells
humanN_170_AGGCCACGTCGAATCT	GSM6468356	7750	2447	humanN_170	5.561290323	20.67096774	0.012903226	2	2	Epithelial cells
humanN_170_AGGCCACGTGATAAGT	GSM6468356	8932	2401	humanN_170	4.20958352	20.83519928	0	2	2	Epithelial cells
humanN_170_AGGCCACGTTAAAGAC	GSM6468356	1101	617	humanN_170	8.174386921	11.53496821	0	2	2	Epithelial cells
humanN_170_AGGCCACGTTTGTTGG	GSM6468356	3299	1618	humanN_170	6.123067596	14.03455593	0	2	2	Epithelial cells
humanN_170_AGGCCACGTTTGTTTC	GSM6468356	1666	669	humanN_170	9.663865546	10.50420168	0	2	2	Epithelial cells
humanN_170_AGGCCACTCACATACG	GSM6468356	2160	1194	humanN_170	1.25	23.47222222	0	2	2	Epithelial cells
humanN_170_AGGCCACTCAGGTAAA	GSM6468356	2365	1107	humanN_170	8.414376321	22.02959831	0	2	2	Epithelial cells
humanN_170_AGGCCACTCAGTCCCT	GSM6468356	2632	1203	humanN_170	7.142857143	17.47720365	0.037993921	2	2	Epithelial cells
humanN_170_AGGCCACTCTTGCATT	GSM6468356	2475	1002	humanN_170	2.464646465	25.6969697	0	2	2	Epithelial cells
humanN_170_AGGCCGTAGAAGGTTT	GSM6468356	7498	2388	humanN_170	4.427847426	23.11283009	0	2	2	Epithelial cells
humanN_170_AGGCCGTAGACCTAGG	GSM6468356	8020	2206	humanN_170	3.291770574	34.08977556	0	2	2	Epithelial cells
humanN_170_AGGCCGTAGATGTTAG	GSM6468356	1665	725	humanN_170	1.321321321	40.3003003	0	2	2	Epithelial cells
humanN_170_AGGCCGTAGGAACTGC	GSM6468356	8586	2377	humanN_170	6.42907058	20.34707664	0	2	2	Epithelial cells
humanN_170_AGGCCGTAGGCATGGT	GSM6468356	1352	723	humanN_170	3.846153846	15.16272189	0	2	2	Epithelial cells
humanN_170_AGGCCGTAGGGTTTCT	GSM6468356	4884	1757	humanN_170	7.555282555	26.22850123	0	2	2	Epithelial cells
humanN_170_AGGCCGTCAACTGCGC	GSM6468356	5546	1996	humanN_170	0.613054454	20.28489001	0	2	2	Epithelial cells
humanN_170_AGGCCGTTCAAAGTAG	GSM6468356	7008	2046	humanN_170	4.337899543	25.31392694	0	2	2	Epithelial cells
humanN_170_AGGCCGTTCAGGTTCA	GSM6468356	539	377	humanN_170	7.792207792	19.10946197	0	2	2	Epithelial cells
humanN_170_AGGCCGTTCCACTCCA	GSM6468356	1299	880	humanN_170	0.38491147	9.699769053	0	9	9	T-cells
humanN_170_AGGCCGTTCTTCGAGA	GSM6468356	5007	1825	humanN_170	6.890353505	17.77511484	0	2	2	Epithelial cells
humanN_170_AGGGAGTAGAGTAATC	GSM6468356	1733	700	humanN_170	1.731102135	45.75879977	0	2	2	Epithelial cells
humanN_170_AGGGAGTCACGGCCAT	GSM6468356	548	401	humanN_170	0.912408759	19.89051095	0	0	0	T-cells
humanN_170_AGGGAGTCAGCTGTTA	GSM6468356	4932	1727	humanN_170	4.541768045	17.92376318	0	2	2	Epithelial cells
humanN_170_AGGGAGTGTAGATTAG	GSM6468356	2440	1295	humanN_170	6.885245902	11.31147541	0	2	2	Epithelial cells
humanN_170_AGGGAGTTCCCTAACC	GSM6468356	2557	916	humanN_170	0.23464998	41.6112632	0	2	2	Epithelial cells
humanN_170_AGGGATGAGACACTAA	GSM6468356	1918	914	humanN_170	7.768508863	20.22940563	0	9	9	T-cells
humanN_170_AGGGATGCAAGAAAGG	GSM6468356	2587	1288	humanN_170	2.319288751	12.13761113	0	10	10	Endothelial cells
humanN_170_AGGGATGCAGGAATGC	GSM6468356	3071	1280	humanN_170	5.796157603	18.36535331	0	2	2	Epithelial cells
humanN_170_AGGGATGCATAGGATA	GSM6468356	2549	1257	humanN_170	4.119262456	13.96626128	0	11	11	Fibroblasts
humanN_170_AGGGATGGTCTAAAGA	GSM6468356	5975	1832	humanN_170	6.89539749	19.24686192	0	2	2	Epithelial cells
humanN_170_AGGGATGTCATGCTCC	GSM6468356	5145	1572	humanN_170	5.131195335	21.65208941	0	2	2	Epithelial cells
humanN_170_AGGGATGTCCACTGGG	GSM6468356	1581	907	humanN_170	5.313092979	10.37318153	0	10	10	Endothelial cells
humanN_170_AGGGATGTCCAGAAGG	GSM6468356	3016	1353	humanN_170	6.49867374	12.06896552	0	2	2	Epithelial cells
humanN_170_AGGGATGTCTCGATGA	GSM6468356	2864	1243	humanN_170	7.891061453	19.13407821	0	2	2	Epithelial cells
humanN_170_AGGGTGACAAGCGTAG	GSM6468356	7765	2008	humanN_170	9.529942048	35.28654218	0	2	2	Epithelial cells
humanN_170_AGGGTGACACACCGAC	GSM6468356	1419	559	humanN_170	8.245243129	10.92318534	0	2	2	Epithelial cells
humanN_170_AGGGTGACAGGGTACA	GSM6468356	2050	880	humanN_170	4.390243902	20.87804878	0	2	2	Epithelial cells
humanN_170_AGGGTGAGTCCTGCTT	GSM6468356	4516	1702	humanN_170	5.314437555	24.33569531	0	2	2	Epithelial cells
humanN_170_AGGGTGAGTTACGACT	GSM6468356	511	364	humanN_170	3.326810176	26.81017613	0	0	0	T-cells
humanN_170_AGGGTGATCGAACGGA	GSM6468356	895	586	humanN_170	9.05027933	5.921787709	0	10	10	Endothelial cells
humanN_170_AGGTCATAGATATGGT	GSM6468356	3418	1486	humanN_170	9.069631363	20.45055588	0	2	2	Epithelial cells
humanN_170_AGGTCATAGGACGAAA	GSM6468356	696	458	humanN_170	3.591954023	23.27586207	0	2	2	Epithelial cells
humanN_170_AGGTCATAGGGTTCCC	GSM6468356	821	524	humanN_170	1.827040195	23.50791717	0	2	2	Epithelial cells
humanN_170_AGGTCATCAACTGCGC	GSM6468356	2056	969	humanN_170	2.96692607	14.83463035	0.048638132	11	11	Fibroblasts
humanN_170_AGGTCATCATGGAATA	GSM6468356	2516	1114	humanN_170	2.742448331	30.72337043	0	2	2	Epithelial cells
humanN_170_AGGTCATGTCATCCCT	GSM6468356	6011	2258	humanN_170	7.436366661	19.33122609	0	2	2	Epithelial cells
humanN_170_AGGTCATGTTCAGCGC	GSM6468356	899	539	humanN_170	4.338153504	25.5839822	0	2	2	Epithelial cells
humanN_170_AGGTCATTCCATTCTA	GSM6468356	668	436	humanN_170	3.443113772	25.5988024	0	2	2	Epithelial cells
humanN_170_AGGTCATTCCGTTGTC	GSM6468356	6540	2352	humanN_170	9.93883792	17.49235474	0	2	2	Epithelial cells
humanN_170_AGGTCCGAGCTCCCAG	GSM6468356	2429	1206	humanN_170	3.828736105	20.13174146	0	9	9	T-cells
humanN_170_AGGTCCGCAAAGTCAA	GSM6468356	3821	1641	humanN_170	4.082700864	14.3679665	0	11	11	Fibroblasts
humanN_170_AGGTCCGCACAGAGGT	GSM6468356	5598	1671	humanN_170	4.769560557	26.4558771	0.017863523	2	2	Epithelial cells
humanN_170_AGGTCCGCACGAAACG	GSM6468356	8848	2469	humanN_170	6.849005425	19.08905967	0.011301989	9	9	T-cells
humanN_170_AGGTCCGTCATGTCTT	GSM6468356	4961	1767	humanN_170	7.034872002	15.31949204	0	2	2	Epithelial cells
humanN_170_AGGTCCGTCCTTGCCA	GSM6468356	3699	1481	humanN_170	4.244390376	20.92457421	0	2	2	Epithelial cells
humanN_170_AGTAGTCAGGCAGTCA	GSM6468356	3501	1426	humanN_170	9.540131391	6.369608683	0	7	7	T-cells
humanN_170_AGTAGTCAGGCTATCT	GSM6468356	7003	2181	humanN_170	3.627016993	35.87034128	0	2	2	Epithelial cells
humanN_170_AGTAGTCGTCTAACGT	GSM6468356	768	434	humanN_170	1.302083333	20.18229167	0	11	11	Fibroblasts
humanN_170_AGTAGTCGTTACGCGC	GSM6468356	1005	533	humanN_170	5.174129353	24.37810945	0	2	2	Epithelial cells
humanN_170_AGTAGTCTCAGTTCGA	GSM6468356	827	529	humanN_170	3.748488513	21.88633615	0	2	2	Epithelial cells
humanN_170_AGTAGTCTCTTCTGGC	GSM6468356	764	517	humanN_170	3.010471204	21.59685864	0.130890052	2	2	Epithelial cells
humanN_170_AGTCTTTAGATCTGCT	GSM6468356	6389	2071	humanN_170	4.899045234	30.05165128	0	2	2	Epithelial cells
humanN_170_AGTCTTTAGCCTATGT	GSM6468356	6023	2138	humanN_170	3.752282915	24.47285406	0	2	2	Epithelial cells
humanN_170_AGTCTTTAGTGCCAGA	GSM6468356	5977	2179	humanN_170	4.88539401	21.83369583	0	2	2	Epithelial cells
humanN_170_AGTCTTTGTAAGGGCT	GSM6468356	917	464	humanN_170	5.561613959	5.779716467	0	2	2	Epithelial cells
humanN_170_AGTCTTTTCTTGACGA	GSM6468356	1734	756	humanN_170	3.114186851	39.2733564	0	2	2	Epithelial cells
humanN_170_AGTGAGGAGACTACAA	GSM6468356	4381	1490	humanN_170	9.084683862	19.92695732	0	2	2	Epithelial cells
humanN_170_AGTGAGGAGAGGTACC	GSM6468356	4341	1609	humanN_170	7.072103202	26.67588113	0	2	2	Epithelial cells
humanN_170_AGTGAGGAGGTACTCT	GSM6468356	878	566	humanN_170	6.9476082	19.36218679	0	2	2	Epithelial cells
humanN_170_AGTGAGGCATGATCCA	GSM6468356	7813	2363	humanN_170	8.588250352	16.34455395	0	2	2	Epithelial cells
humanN_170_AGTGAGGGTGTCTGAT	GSM6468356	4081	1322	humanN_170	4.48419505	17.74074982	0	2	2	Epithelial cells
humanN_170_AGTGAGGGTTACCGAT	GSM6468356	735	420	humanN_170	1.904761905	24.48979592	0	0	0	T-cells
humanN_170_AGTGAGGGTTGTGGAG	GSM6468356	2256	1146	humanN_170	3.147163121	10.37234043	0	10	10	Endothelial cells
humanN_170_AGTGAGGTCATCGCTC	GSM6468356	2869	1232	humanN_170	4.043220634	18.85674451	0.104566051	2	2	Epithelial cells
humanN_170_AGTGAGGTCGGTCTAA	GSM6468356	2618	1177	humanN_170	7.448433919	13.10160428	0	7	7	T-cells
humanN_170_AGTGGGAAGAGTAAGG	GSM6468356	4022	1447	humanN_170	9.025360517	16.73296867	0.049726504	2	2	Epithelial cells
humanN_170_AGTGGGAAGCGATTCT	GSM6468356	1605	777	humanN_170	8.847352025	12.3364486	0	2	2	Epithelial cells
humanN_170_AGTGGGAAGCTCCTCT	GSM6468356	6132	2023	humanN_170	4.125896934	20.43378995	0	2	2	Epithelial cells
humanN_170_AGTGGGAAGGAATTAC	GSM6468356	7735	2193	humanN_170	3.49062702	17.73755656	0	2	2	Epithelial cells
humanN_170_AGTGGGACACACGCTG	GSM6468356	3144	1102	humanN_170	1.908396947	36.22773537	0.031806616	2	2	Epithelial cells
humanN_170_AGTGGGACAGTCGTGC	GSM6468356	6473	2128	humanN_170	6.318553994	24.33183995	0	9	9	T-cells
humanN_170_AGTGGGACATCCCACT	GSM6468356	7473	2176	humanN_170	5.566706811	26.44185735	0	2	2	Epithelial cells
humanN_170_AGTGGGACATGTAAGA	GSM6468356	525	364	humanN_170	2.285714286	27.61904762	0.19047619	0	0	T-cells
humanN_170_AGTGGGAGTCTGCGGT	GSM6468356	4770	1579	humanN_170	4.507337526	20.20964361	0	2	2	Epithelial cells
humanN_170_AGTGGGAGTTGAGGTG	GSM6468356	1275	743	humanN_170	7.37254902	12.78431373	0	7	7	T-cells
humanN_170_AGTGGGATCAACCATG	GSM6468356	5314	1755	humanN_170	8.731652239	23.10876929	0	2	2	Epithelial cells
humanN_170_AGTGGGATCAGTTTGG	GSM6468356	2078	911	humanN_170	6.207892204	24.59095284	0	10	10	Endothelial cells
humanN_170_AGTGGGATCCGTAGTA	GSM6468356	4365	1713	humanN_170	9.278350515	15.6930126	0	2	2	Epithelial cells
humanN_170_AGTGGGATCTGTCCGT	GSM6468356	3508	1317	humanN_170	8.352337514	18.87115165	0.028506271	2	2	Epithelial cells
humanN_170_AGTGTCAAGGCTCATT	GSM6468356	5909	1845	humanN_170	9.510915553	24.99576917	0	2	2	Epithelial cells
humanN_170_AGTGTCACACGAGAGT	GSM6468356	4721	1615	humanN_170	4.808303326	19.2332133	0	2	2	Epithelial cells
humanN_170_AGTGTCACAGCTTCGG	GSM6468356	1487	798	humanN_170	4.841963685	15.66913248	0	2	2	Epithelial cells
humanN_170_AGTGTCACAGGTCGTC	GSM6468356	7492	2279	humanN_170	4.271222637	27.44260545	0.013347571	2	2	Epithelial cells
humanN_170_AGTGTCACAGTATGCT	GSM6468356	1693	874	humanN_170	7.324276432	7.206142942	0	2	2	Epithelial cells
humanN_170_AGTGTCACATGAGCGA	GSM6468356	1634	929	humanN_170	5.99755202	24.96940024	0	2	2	Epithelial cells
humanN_170_AGTGTCAGTGATAAAC	GSM6468356	3669	1276	humanN_170	6.186971927	20.63232488	0	2	2	Epithelial cells
humanN_170_AGTGTCATCCTCATTA	GSM6468356	671	349	humanN_170	6.110283159	7.004470939	0	0	0	T-cells
humanN_170_AGTTGGTAGAAACCAT	GSM6468356	6637	1802	humanN_170	8.392345939	22.69097484	0	2	2	Epithelial cells
humanN_170_AGTTGGTAGCTTCGCG	GSM6468356	4337	1603	humanN_170	7.608946276	19.9216048	0.023057413	2	2	Epithelial cells
humanN_170_AGTTGGTCAATGAATG	GSM6468356	6626	1875	humanN_170	0.950799879	34.04769091	0	2	2	Epithelial cells
humanN_170_AGTTGGTCATCCGTGG	GSM6468356	4284	1653	humanN_170	6.349206349	18.1372549	0	2	2	Epithelial cells
humanN_170_AGTTGGTCATTCCTGC	GSM6468356	1771	937	humanN_170	2.089215133	26.31281762	0	2	2	Epithelial cells
humanN_170_AGTTGGTGTCTCTTAT	GSM6468356	4866	1749	humanN_170	5.466502261	25.68845047	0.02055076	2	2	Epithelial cells
humanN_170_AGTTGGTGTGTAACGG	GSM6468356	4770	1905	humanN_170	7.14884696	9.979035639	0.020964361	2	2	Epithelial cells
humanN_170_AGTTGGTTCAGTTAGC	GSM6468356	2116	836	humanN_170	4.962192817	26.60680529	0	2	2	Epithelial cells
humanN_170_ATAACGCAGATGGCGT	GSM6468356	1948	863	humanN_170	1.078028747	27.51540041	0.051334702	2	2	Epithelial cells
humanN_170_ATAACGCAGGATGTAT	GSM6468356	8060	2364	humanN_170	9.478908189	19.36724566	0	2	2	Epithelial cells
humanN_170_ATAACGCCACAGTCGC	GSM6468356	1255	579	humanN_170	1.354581673	26.93227092	0.079681275	2	2	Epithelial cells
humanN_170_ATAACGCCAGACAGGT	GSM6468356	1814	938	humanN_170	2.646085998	15.54575524	0	11	11	Fibroblasts
humanN_170_ATAACGCGTCAACATC	GSM6468356	4370	1550	humanN_170	5.995423341	21.21281465	0	2	2	Epithelial cells
humanN_170_ATAACGCGTTGAGTTC	GSM6468356	3836	1603	humanN_170	3.85818561	23.98331595	0	2	2	Epithelial cells
humanN_170_ATAACGCGTTGATTGC	GSM6468356	2297	1108	humanN_170	2.829777971	15.28080104	0	7	7	T-cells
humanN_170_ATAACGCTCAAAGACA	GSM6468356	3667	1104	humanN_170	2.427052086	36.76029452	0.027270248	2	2	Epithelial cells
humanN_170_ATAACGCTCTTAGAGC	GSM6468356	5803	1757	humanN_170	6.169222816	16.14682061	0	2	2	Epithelial cells
humanN_170_ATAACGCTCTTGTCAT	GSM6468356	5924	2049	humanN_170	9.368669818	19.64888589	0.016880486	2	2	Epithelial cells
humanN_170_ATAAGAGCAATCTGCA	GSM6468356	6278	2219	humanN_170	6.084740363	22.06116598	0	2	2	Epithelial cells
humanN_170_ATAAGAGCATCGGAAG	GSM6468356	2377	1170	humanN_170	3.533866218	14.6403029	0	7	7	T-cells
humanN_170_ATAAGAGGTAAATGTG	GSM6468356	3232	1627	humanN_170	7.363861386	12.59282178	0.030940594	9	9	T-cells
humanN_170_ATAAGAGGTAAGTAGT	GSM6468356	942	662	humanN_170	2.653927813	14.96815287	0	10	10	Endothelial cells
humanN_170_ATAAGAGGTATGCTTG	GSM6468356	848	477	humanN_170	1.41509434	32.31132075	0.117924528	2	2	Epithelial cells
humanN_170_ATAAGAGGTCATCGGC	GSM6468356	604	387	humanN_170	5.794701987	18.70860927	0	2	2	Epithelial cells
humanN_170_ATAAGAGTCAGCACAT	GSM6468356	4612	1756	humanN_170	3.360797918	13.87684302	0	10	10	Endothelial cells
humanN_170_ATAGACCAGAACTGTA	GSM6468356	3768	1471	humanN_170	3.184713376	29.8566879	0.026539278	2	2	Epithelial cells
humanN_170_ATAGACCAGCGTCAAG	GSM6468356	6020	2077	humanN_170	8.887043189	19.78405316	0	2	2	Epithelial cells
humanN_170_ATAGACCAGGATGGAA	GSM6468356	6034	2054	humanN_170	4.772953265	26.7815711	0	2	2	Epithelial cells
humanN_170_ATAGACCCAGCTCGAC	GSM6468356	4541	1860	humanN_170	9.050869852	15.56925787	0	2	2	Epithelial cells
humanN_170_ATAGACCGTGCCTTGG	GSM6468356	6647	2484	humanN_170	3.204453137	9.131939221	0	10	10	Endothelial cells
humanN_170_ATAGACCGTTTGTTTC	GSM6468356	987	459	humanN_170	7.598784195	9.422492401	0	2	2	Epithelial cells
humanN_170_ATAGACCTCACCTCGT	GSM6468356	2322	1104	humanN_170	2.497846684	15.71920758	0	11	11	Fibroblasts
humanN_170_ATAGACCTCTTAACCT	GSM6468356	3056	1336	humanN_170	7.918848168	10.79842932	0	2	2	Epithelial cells
humanN_170_ATCACGATCAGCTCGG	GSM6468356	4609	1805	humanN_170	0.412236928	35.84291603	0	9	9	T-cells
humanN_170_ATCACGATCCGTCAAA	GSM6468356	4447	1611	humanN_170	9.534517652	12.81762986	0	2	2	Epithelial cells
humanN_170_ATCATCTAGATATGGT	GSM6468356	1449	873	humanN_170	3.726708075	13.38854382	0	10	10	Endothelial cells
humanN_170_ATCATCTAGGCCATAG	GSM6468356	6782	2372	humanN_170	2.963727514	18.23945739	0	2	2	Epithelial cells
humanN_170_ATCATCTAGTAAGTAC	GSM6468356	6719	2029	humanN_170	6.399761869	30.27236196	0.014883167	2	2	Epithelial cells
humanN_170_ATCATCTCATTATCTC	GSM6468356	982	561	humanN_170	3.258655804	14.35845214	0	2	2	Epithelial cells
humanN_170_ATCATCTCATTCCTCG	GSM6468356	618	404	humanN_170	5.01618123	17.47572816	0	0	0	T-cells
humanN_170_ATCATCTGTATAGGTA	GSM6468356	6236	2050	humanN_170	6.879409878	18.47338037	0	2	2	Epithelial cells
humanN_170_ATCATCTTCCGTAGGC	GSM6468356	1909	878	humanN_170	4.190675746	17.39130435	0	7	7	T-cells
humanN_170_ATCATGGAGATGTCGG	GSM6468356	3481	1563	humanN_170	2.872737719	15.28296467	0	2	2	Epithelial cells
humanN_170_ATCATGGAGCCCAGCT	GSM6468356	7356	2289	humanN_170	2.732463295	20.17400761	0	2	2	Epithelial cells
humanN_170_ATCATGGAGTATGACA	GSM6468356	3699	1445	humanN_170	3.217085699	19.00513652	0	2	2	Epithelial cells
humanN_170_ATCATGGCATGCCTTC	GSM6468356	3177	1329	humanN_170	4.941768964	20.20774315	0	2	2	Epithelial cells
humanN_170_ATCATGGCATTTGCTT	GSM6468356	2389	1219	humanN_170	0.669736291	17.49686061	0	9	9	T-cells
humanN_170_ATCATGGGTCGATTGT	GSM6468356	5626	1688	humanN_170	9.811589051	14.62851049	0.017774618	2	2	Epithelial cells
humanN_170_ATCATGGGTGGTCCGT	GSM6468356	6712	1997	humanN_170	7.747318236	22.4523242	0.014898689	2	2	Epithelial cells
humanN_170_ATCATGGTCAGGTAAA	GSM6468356	1631	739	humanN_170	2.513795218	20.2329859	0	3	3	Monocytes
humanN_170_ATCATGGTCGCTAGCG	GSM6468356	8583	2489	humanN_170	6.361412094	24.25725271	0	2	2	Epithelial cells
humanN_170_ATCATGGTCGGTCCGA	GSM6468356	724	292	humanN_170	2.900552486	3.453038674	0	2	2	Epithelial cells
humanN_170_ATCCACCAGGAGTTGC	GSM6468356	5202	2083	humanN_170	7.07420223	21.16493656	0.038446751	2	2	Epithelial cells
humanN_170_ATCCACCAGGGTTTCT	GSM6468356	8065	2389	humanN_170	4.414135152	26.07563546	0	2	2	Epithelial cells
humanN_170_ATCCACCCAAAGTGCG	GSM6468356	4727	1798	humanN_170	5.521472393	17.19906918	0	2	2	Epithelial cells
humanN_170_ATCCACCCAAGACACG	GSM6468356	637	361	humanN_170	7.064364207	28.88540031	0	11	11	Fibroblasts
humanN_170_ATCCACCCACGCCAGT	GSM6468356	7088	2366	humanN_170	5.85496614	17.36738149	0	2	2	Epithelial cells
humanN_170_ATCCACCGTCGCATAT	GSM6468356	1986	894	humanN_170	0.704934542	33.43403827	0	2	2	Epithelial cells
humanN_170_ATCCACCGTGAGGGAG	GSM6468356	4591	1536	humanN_170	6.098889131	28.70834241	0	2	2	Epithelial cells
humanN_170_ATCCGAAAGCTAACTC	GSM6468356	2385	953	humanN_170	0.71278826	28.97274633	0	2	2	Epithelial cells
humanN_170_ATCCGAAAGGAATCGC	GSM6468356	2166	900	humanN_170	6.786703601	20.08310249	0.046168052	2	2	Epithelial cells
humanN_170_ATCCGAAAGGTGATAT	GSM6468356	827	543	humanN_170	0.483675937	26.72309553	0	9	9	T-cells
humanN_170_ATCCGAACACTTCGAA	GSM6468356	1767	885	humanN_170	5.036785512	8.545557442	0	2	2	Epithelial cells
humanN_170_ATCCGAACAGATGGGT	GSM6468356	1304	716	humanN_170	1.687116564	21.7791411	0	2	2	Epithelial cells
humanN_170_ATCCGAACAGGTTTCA	GSM6468356	653	431	humanN_170	6.431852986	7.503828484	0	2	2	Epithelial cells
humanN_170_ATCCGAAGTCTACCTC	GSM6468356	3980	1351	humanN_170	8.592964824	19.04522613	0.050251256	2	2	Epithelial cells
humanN_170_ATCCGAAGTCTAGAGG	GSM6468356	4656	1796	humanN_170	9.342783505	9.385738832	0.021477663	2	2	Epithelial cells
humanN_170_ATCCGAAGTGACTACT	GSM6468356	5138	1778	humanN_170	6.734137797	31.56870378	0	2	2	Epithelial cells
humanN_170_ATCCGAATCGATAGAA	GSM6468356	1801	1130	humanN_170	3.831204886	14.15880067	0.111049417	2	2	Epithelial cells
humanN_170_ATCGAGTAGCGCCTTG	GSM6468356	2222	964	humanN_170	9.720972097	13.23132313	0	2	2	Epithelial cells
humanN_170_ATCGAGTAGCTGTCTA	GSM6468356	2263	971	humanN_170	6.76093681	18.20592134	0	2	2	Epithelial cells
humanN_170_ATCGAGTCACCTATCC	GSM6468356	7082	2160	humanN_170	7.497881954	31.71420503	0	2	2	Epithelial cells
humanN_170_ATCGAGTCAGGCAGTA	GSM6468356	4722	1590	humanN_170	7.899195256	22.59635748	0	2	2	Epithelial cells
humanN_170_ATCGAGTGTAGCGCTC	GSM6468356	2721	1389	humanN_170	4.704152885	15.32524807	0	11	11	Fibroblasts
humanN_170_ATCGAGTTCTCGAGTA	GSM6468356	807	464	humanN_170	2.354399009	3.965303594	0	2	2	Epithelial cells
humanN_170_ATCGAGTTCTGGTGTA	GSM6468356	7371	2069	humanN_170	4.422737756	25.31542532	0	2	2	Epithelial cells
humanN_170_ATCTACTAGACTTGAA	GSM6468356	1883	912	humanN_170	4.885820499	31.49229952	0	2	2	Epithelial cells
humanN_170_ATCTACTAGATCGATA	GSM6468356	3853	1402	humanN_170	7.500648845	26.42097067	0	2	2	Epithelial cells
humanN_170_ATCTACTCAAGCGATG	GSM6468356	2898	1247	humanN_170	1.690821256	9.28226363	0	7	7	T-cells
humanN_170_ATCTACTCACCAGGTC	GSM6468356	3436	1305	humanN_170	7.596041909	15.07566938	0	2	2	Epithelial cells
humanN_170_ATCTACTCAGATGGCA	GSM6468356	2365	1119	humanN_170	6.934460888	17.12473573	0	2	2	Epithelial cells
humanN_170_ATCTACTCATCTATGG	GSM6468356	5276	1950	humanN_170	4.662623199	21.24715694	0	2	2	Epithelial cells
humanN_170_ATCTACTGTATATCCG	GSM6468356	4004	1572	humanN_170	5.344655345	20.25474525	0	2	2	Epithelial cells
humanN_170_ATCTACTGTGAGTATA	GSM6468356	4970	1681	humanN_170	8.832997988	19.13480885	0	2	2	Epithelial cells
humanN_170_ATCTACTGTGGCTCCA	GSM6468356	4857	1483	humanN_170	1.111797406	27.13609224	0.020588841	2	2	Epithelial cells
humanN_170_ATCTACTTCTTCAACT	GSM6468356	2087	1081	humanN_170	5.414470532	17.34547197	0	7	7	T-cells
humanN_170_ATCTGCCAGGGCATGT	GSM6468356	3607	1588	humanN_170	5.156639867	20.34932077	0.110895481	9	9	T-cells
humanN_170_ATCTGCCAGGGTTCCC	GSM6468356	5973	1710	humanN_170	0.753390256	33.85233551	0	2	2	Epithelial cells
humanN_170_ATCTGCCCATCAGTAC	GSM6468356	1681	800	humanN_170	4.045211184	22.54610351	0	2	2	Epithelial cells
humanN_170_ATCTGCCGTAAGAGAG	GSM6468356	2013	995	humanN_170	9.090909091	18.77794337	0	2	2	Epithelial cells
humanN_170_ATCTGCCGTGTGACGA	GSM6468356	2304	989	humanN_170	7.942708333	11.63194444	0	2	2	Epithelial cells
humanN_170_ATCTGCCGTTAAGTAG	GSM6468356	6343	2063	humanN_170	4.855746492	18.68201167	0	2	2	Epithelial cells
humanN_170_ATCTGCCGTTACGTCA	GSM6468356	1758	786	humanN_170	1.308304892	37.20136519	0	2	2	Epithelial cells
humanN_170_ATCTGCCTCCGGGTGT	GSM6468356	3502	1569	humanN_170	1.741861793	10.42261565	0	11	11	Fibroblasts
humanN_170_ATGAGGGCACTCGACG	GSM6468356	3469	1259	humanN_170	4.179878928	19.37157682	0	2	2	Epithelial cells
humanN_170_ATGAGGGCAGCGTTCG	GSM6468356	8604	2358	humanN_170	2.487215249	25.24407252	0.011622501	2	2	Epithelial cells
humanN_170_ATGAGGGCATAACCTG	GSM6468356	5044	1899	humanN_170	5.749405234	23.67168914	0	2	2	Epithelial cells
humanN_170_ATGAGGGGTTGATTGC	GSM6468356	1524	759	humanN_170	3.083989501	28.1496063	0	2	2	Epithelial cells
humanN_170_ATGAGGGGTTGTTTGG	GSM6468356	5298	1749	humanN_170	9.135522839	24.42431106	0	2	2	Epithelial cells
humanN_170_ATGCGATAGACACGAC	GSM6468356	5586	1898	humanN_170	5.585392052	23.8632295	0	2	2	Epithelial cells
humanN_170_ATGCGATAGTTTCCTT	GSM6468356	1316	784	humanN_170	2.279635258	8.58662614	0	2	2	Epithelial cells
humanN_170_ATGCGATCAAACGCGA	GSM6468356	8354	2431	humanN_170	3.196073737	14.96289203	0	11	11	Fibroblasts
humanN_170_ATGCGATCAAGCCGCT	GSM6468356	576	354	humanN_170	2.430555556	8.506944444	0.173611111	0	0	T-cells
humanN_170_ATGCGATGTCGTTGTA	GSM6468356	6888	2155	humanN_170	7.433217189	19.86062718	0	2	2	Epithelial cells
humanN_170_ATGCGATGTCTCTCTG	GSM6468356	1059	618	humanN_170	6.704438149	10.95372993	0	2	2	Epithelial cells
humanN_170_ATGCGATGTGGTAACG	GSM6468356	6594	2202	humanN_170	6.930542918	17.69790719	0	2	2	Epithelial cells
humanN_170_ATGCGATGTTGTCTTT	GSM6468356	3221	1403	humanN_170	3.911828625	14.5917417	0	10	10	Endothelial cells
humanN_170_ATGCGATGTTTACTCT	GSM6468356	8217	2403	humanN_170	3.577948156	22.97675551	0	2	2	Epithelial cells
humanN_170_ATGCGATTCAACGAAA	GSM6468356	2772	1238	humanN_170	2.84992785	11.43578644	0	7	7	T-cells
humanN_170_ATGCGATTCAGGCAAG	GSM6468356	2085	998	humanN_170	7.529976019	14.96402878	0	2	2	Epithelial cells
humanN_170_ATGCGATTCTGCGTAA	GSM6468356	6077	2176	humanN_170	1.41517196	20.76682574	0.08227744	2	2	Epithelial cells
humanN_170_ATGGGAGAGCGTAGTG	GSM6468356	1260	799	humanN_170	0.952380952	19.44444444	0	2	2	Epithelial cells
humanN_170_ATGGGAGAGTTACGGG	GSM6468356	619	428	humanN_170	5.977382876	6.62358643	0	2	2	Epithelial cells
humanN_170_ATGGGAGCACGAAGCA	GSM6468356	4875	1919	humanN_170	8.943589744	21.64102564	0	9	9	T-cells
humanN_170_ATGGGAGCATGGTAGG	GSM6468356	1617	905	humanN_170	3.710575139	18.49103278	0.061842919	2	2	Epithelial cells
humanN_170_ATGGGAGGTTCCACTC	GSM6468356	4842	1717	humanN_170	4.275092937	21.39611731	0	2	2	Epithelial cells
humanN_170_ATGGGAGGTTGCGCAC	GSM6468356	3527	1378	humanN_170	2.523390984	26.67989793	0.056705415	2	2	Epithelial cells
humanN_170_ATGGGAGTCGTCTGCT	GSM6468356	7782	2401	humanN_170	6.193780519	26.00873811	0	2	2	Epithelial cells
humanN_170_ATGTGTGAGTTGTAGA	GSM6468356	8491	2369	humanN_170	7.266517489	23.47191144	0	2	2	Epithelial cells
humanN_170_ATGTGTGCAAGAGTCG	GSM6468356	6819	2109	humanN_170	6.731192257	18.63909664	0	2	2	Epithelial cells
humanN_170_ATGTGTGCAAGTTAAG	GSM6468356	4162	1593	humanN_170	3.772224892	16.72272946	0	2	2	Epithelial cells
humanN_170_ATGTGTGCACCTCGGA	GSM6468356	5446	1618	humanN_170	3.396988615	24.32978333	0	2	2	Epithelial cells
humanN_170_ATGTGTGCACGAGGTA	GSM6468356	1598	808	humanN_170	3.754693367	23.59198999	0	10	10	Endothelial cells
humanN_170_ATGTGTGGTACAGTTC	GSM6468356	7285	2321	humanN_170	4.474948524	16.10157859	0	2	2	Epithelial cells
humanN_170_ATGTGTGGTACCCAAT	GSM6468356	1107	616	humanN_170	0.451671183	26.55826558	0	2	2	Epithelial cells
humanN_170_ATGTGTGGTACCGCTG	GSM6468356	1984	992	humanN_170	2.923387097	11.49193548	0	10	10	Endothelial cells
humanN_170_ATGTGTGGTATCACCA	GSM6468356	1080	634	humanN_170	2.314814815	23.33333333	0	10	10	Endothelial cells
humanN_170_ATGTGTGGTCAAGCGA	GSM6468356	7833	2439	humanN_170	6.408783352	25.62236691	0.012766501	2	2	Epithelial cells
humanN_170_ATGTGTGTCATCGATG	GSM6468356	4589	1858	humanN_170	2.331662672	14.40400959	0	7	7	T-cells
humanN_170_ATGTGTGTCCACGCAG	GSM6468356	6487	2014	humanN_170	1.371974719	19.22306151	0	2	2	Epithelial cells
humanN_170_ATGTGTGTCTACTCAT	GSM6468356	1981	1150	humanN_170	3.079252903	16.91065119	0	11	11	Fibroblasts
humanN_170_ATTACTCAGAGAACAG	GSM6468356	1738	765	humanN_170	9.090909091	23.41772152	0	9	9	T-cells
humanN_170_ATTACTCAGGACCACA	GSM6468356	1594	844	humanN_170	1.317440402	18.50690088	0	7	7	T-cells
humanN_170_ATTACTCCAAGAGTCG	GSM6468356	2571	1158	humanN_170	5.989887203	21.31466356	0	9	9	T-cells
humanN_170_ATTACTCCAGGCAGTA	GSM6468356	911	569	humanN_170	6.805708013	19.20965971	0	9	9	T-cells
humanN_170_ATTATCCAGAGGTTAT	GSM6468356	5468	1674	humanN_170	4.773226042	27.92611558	0	2	2	Epithelial cells
humanN_170_ATTATCCCAAGCCTAT	GSM6468356	8028	2467	humanN_170	6.963129048	19.65620329	0.012456403	2	2	Epithelial cells
humanN_170_ATTATCCCACTGTTAG	GSM6468356	2349	1200	humanN_170	5.789697744	6.343124734	0	2	2	Epithelial cells
humanN_170_ATTATCCGTAGCTAAA	GSM6468356	4408	1591	humanN_170	0.136116152	25.86206897	0	9	9	T-cells
humanN_170_ATTATCCGTGAGGCTA	GSM6468356	1016	496	humanN_170	7.381889764	4.625984252	0	0	0	T-cells
humanN_170_ATTATCCGTTCCAACA	GSM6468356	3701	1576	humanN_170	9.700081059	14.34747366	0	2	2	Epithelial cells
humanN_170_ATTATCCTCAGAAATG	GSM6468356	5215	1972	humanN_170	3.374880153	12.48322148	0	11	11	Fibroblasts
humanN_170_ATTATCCTCCAATGGT	GSM6468356	2489	1297	humanN_170	3.415026115	17.11530735	0	7	7	T-cells
humanN_170_ATTATCCTCCACGTTC	GSM6468356	5581	1793	humanN_170	4.354058412	19.20802724	0	2	2	Epithelial cells
humanN_170_ATTATCCTCCCTGACT	GSM6468356	6822	2010	humanN_170	0.190559953	28.83318675	0	2	2	Epithelial cells
humanN_170_ATTATCCTCCTAGTGA	GSM6468356	3570	1398	humanN_170	7.058823529	19.10364146	0	2	2	Epithelial cells
humanN_170_ATTATCCTCCTTGGTC	GSM6468356	3264	1392	humanN_170	2.757352941	17.64705882	0	11	11	Fibroblasts
humanN_170_ATTATCCTCGACGGAA	GSM6468356	4589	1877	humanN_170	3.966005666	24.75484855	0.02179124	2	2	Epithelial cells
humanN_170_ATTATCCTCGAGAACG	GSM6468356	7756	2439	humanN_170	6.910778752	23.16915936	0	2	2	Epithelial cells
humanN_170_ATTATCCTCGCCTGTT	GSM6468356	7110	2440	humanN_170	4.106891702	19.53586498	0	2	2	Epithelial cells
humanN_170_ATTCTACAGGGAGTAA	GSM6468356	5197	2019	humanN_170	3.11718299	13.08447181	0	11	11	Fibroblasts
humanN_170_ATTCTACAGTTGTCGT	GSM6468356	3207	1345	humanN_170	4.334268787	27.06579358	0	2	2	Epithelial cells
humanN_170_ATTCTACCATTCCTGC	GSM6468356	6268	2122	humanN_170	1.483726867	11.279515	0	7	7	T-cells
humanN_170_ATTCTACGTGTCCTCT	GSM6468356	2238	993	humanN_170	2.7256479	18.31992851	0	7	7	T-cells
humanN_170_ATTCTACGTTACGACT	GSM6468356	6332	1981	humanN_170	9.570435881	22.61528743	0	2	2	Epithelial cells
humanN_170_ATTCTACTCAGAGACG	GSM6468356	7959	2188	humanN_170	4.749340369	25.92034175	0	2	2	Epithelial cells
humanN_170_ATTGGACAGATGTCGG	GSM6468356	3263	1661	humanN_170	1.011339258	17.22341404	0.030646644	10	10	Endothelial cells
humanN_170_ATTGGACAGGTGTGGT	GSM6468356	1680	865	humanN_170	0.714285714	30.35714286	0	9	9	T-cells
humanN_170_ATTGGACAGTCCTCCT	GSM6468356	3953	1476	humanN_170	7.386794839	16.7467746	0	2	2	Epithelial cells
humanN_170_ATTGGACCACGTCTCT	GSM6468356	4807	1746	humanN_170	2.288329519	20.0124818	0	2	2	Epithelial cells
humanN_170_ATTGGACGTCTAACGT	GSM6468356	3956	1679	humanN_170	2.325581395	21.73913043	0	9	9	T-cells
humanN_170_ATTGGACGTCTCACCT	GSM6468356	6870	2251	humanN_170	7.059679767	16.98689956	0	2	2	Epithelial cells
humanN_170_ATTGGACTCCCTGACT	GSM6468356	8576	2421	humanN_170	8.255597015	22.6329291	0	2	2	Epithelial cells
humanN_170_ATTGGACTCGGAAATA	GSM6468356	7005	2386	humanN_170	7.908636688	17.958601	0	2	2	Epithelial cells
humanN_170_ATTGGTGAGCTGATAA	GSM6468356	2422	1343	humanN_170	4.872006606	15.81337737	0	2	2	Epithelial cells
humanN_170_ATTGGTGCAAAGTCAA	GSM6468356	3087	1317	humanN_170	3.336572724	18.75607386	0	2	2	Epithelial cells
humanN_170_ATTGGTGCACATTAGC	GSM6468356	5236	1812	humanN_170	6.436210848	17.30328495	0	2	2	Epithelial cells
humanN_170_ATTGGTGCACTGCCAG	GSM6468356	993	587	humanN_170	4.632426989	14.60221551	0	10	10	Endothelial cells
humanN_170_ATTTCTGAGAATTCCC	GSM6468356	9010	2413	humanN_170	5.926748058	23.57380688	0	2	2	Epithelial cells
humanN_170_ATTTCTGAGATGTAAC	GSM6468356	4858	1585	humanN_170	4.384520379	23.54878551	0	2	2	Epithelial cells
humanN_170_ATTTCTGAGCCTCGTG	GSM6468356	4526	1771	humanN_170	5.810870526	27.17631463	0.022094565	2	2	Epithelial cells
humanN_170_ATTTCTGAGCGTAATA	GSM6468356	9145	2356	humanN_170	3.674138874	22.02296337	0	2	2	Epithelial cells
humanN_170_ATTTCTGCAAACTGCT	GSM6468356	3157	1335	humanN_170	8.362369338	18.84700665	0	2	2	Epithelial cells
humanN_170_ATTTCTGCAAAGAATC	GSM6468356	5720	1681	humanN_170	3.968531469	16.83566434	0	2	2	Epithelial cells
humanN_170_ATTTCTGCAGACGCCT	GSM6468356	3229	968	humanN_170	0.774233509	43.01641375	0	2	2	Epithelial cells
humanN_170_ATTTCTGCATAGGATA	GSM6468356	1416	731	humanN_170	0.918079096	31.49717514	0	9	9	T-cells
humanN_170_ATTTCTGCATTCTTAC	GSM6468356	2657	1323	humanN_170	2.559277381	18.10312382	0	7	7	T-cells
humanN_170_ATTTCTGGTGGGTATG	GSM6468356	6295	2004	humanN_170	6.624305004	23.00238284	0	2	2	Epithelial cells
humanN_170_ATTTCTGGTTAAGACA	GSM6468356	541	359	humanN_170	3.696857671	7.948243993	0	2	2	Epithelial cells
humanN_170_ATTTCTGGTTCTCATT	GSM6468356	660	404	humanN_170	2.878787879	29.39393939	0	2	2	Epithelial cells
humanN_170_CAACCAAAGCCATCGC	GSM6468356	4332	1695	humanN_170	1.408125577	29.24746076	0	2	2	Epithelial cells
humanN_170_CAACCAAAGCTACCTA	GSM6468356	2360	1035	humanN_170	8.220338983	16.05932203	0	2	2	Epithelial cells
humanN_170_CAACCAACACAGGCCT	GSM6468356	6651	2332	humanN_170	2.495865283	13.62201173	0.015035333	11	11	Fibroblasts
humanN_170_CAACCAACACCCAGTG	GSM6468356	1175	804	humanN_170	4.85106383	9.70212766	0	10	10	Endothelial cells
humanN_170_CAACCAACACTTGGAT	GSM6468356	5206	1816	humanN_170	7.741067998	24.10679985	0	2	2	Epithelial cells
humanN_170_CAACCAACATCCTAGA	GSM6468356	3976	1428	humanN_170	5.407444668	32.01710262	0	2	2	Epithelial cells
humanN_170_CAACCAAGTCAAACTC	GSM6468356	749	485	humanN_170	2.403204272	26.96929239	0	0	0	T-cells
humanN_170_CAACCAAGTCCTGCTT	GSM6468356	2916	1272	humanN_170	9.739368999	14.71193416	0	2	2	Epithelial cells
humanN_170_CAACCAAGTCTAGCGC	GSM6468356	1615	904	humanN_170	3.839009288	17.95665635	0	2	2	Epithelial cells
humanN_170_CAACCAAGTCTCCATC	GSM6468356	5433	1895	humanN_170	5.724277563	20.48591938	0	2	2	Epithelial cells
humanN_170_CAACCAAGTGAGTGAC	GSM6468356	701	512	humanN_170	4.992867332	5.991440799	0	7	7	T-cells
humanN_170_CAACCAAGTTACCAGT	GSM6468356	610	392	humanN_170	3.442622951	8.032786885	0	2	2	Epithelial cells
humanN_170_CAACCAAGTTGAGGTG	GSM6468356	5598	1520	humanN_170	6.645230439	26.02715255	0	2	2	Epithelial cells
humanN_170_CAACCAATCATAACCG	GSM6468356	4209	1576	humanN_170	4.324067474	20.21857923	0	7	7	T-cells
humanN_170_CAACCAATCCGTAGTA	GSM6468356	722	460	humanN_170	2.354570637	25.90027701	0	2	2	Epithelial cells
humanN_170_CAACCTCCAGTACACT	GSM6468356	6301	2033	humanN_170	3.793048722	20.88557372	0	2	2	Epithelial cells
humanN_170_CAACCTCGTCACTGGC	GSM6468356	4659	1835	humanN_170	2.167847178	29.14788581	0	2	2	Epithelial cells
humanN_170_CAACCTCGTGCCTGCA	GSM6468356	1146	715	humanN_170	3.490401396	15.61954625	0	2	2	Epithelial cells
humanN_170_CAACCTCTCAATCTCT	GSM6468356	2066	1152	humanN_170	8.664085189	4.695062924	0	2	2	Epithelial cells
humanN_170_CAACCTCTCAGTTTGG	GSM6468356	2445	1135	humanN_170	3.27198364	20.16359918	0	2	2	Epithelial cells
humanN_170_CAACCTCTCCAGGGCT	GSM6468356	4586	1963	humanN_170	5.320540776	16.89925861	0	2	2	Epithelial cells
humanN_170_CAACCTCTCCTGCAGG	GSM6468356	3340	1185	humanN_170	7.904191617	26.79640719	0.02994012	2	2	Epithelial cells
humanN_170_CAACCTCTCGAACGGA	GSM6468356	502	356	humanN_170	1.992031873	19.72111554	0	6	6	Macrophages
humanN_170_CAACCTCTCGCAGGCT	GSM6468356	2001	863	humanN_170	0.249875062	32.53373313	0.049975012	2	2	Epithelial cells
humanN_170_CAACTAGAGAGACGAA	GSM6468356	2937	1420	humanN_170	4.221995233	12.56384065	0	10	10	Endothelial cells
humanN_170_CAACTAGAGTACGCGA	GSM6468356	529	283	humanN_170	6.238185255	7.183364839	0	0	0	T-cells
humanN_170_CAACTAGCAAGCCATT	GSM6468356	8058	2387	humanN_170	7.731447009	20.52618516	0	2	2	Epithelial cells
humanN_170_CAACTAGCAAGCTGGA	GSM6468356	2945	1205	humanN_170	6.994906621	20.81494058	0	2	2	Epithelial cells
humanN_170_CAACTAGCACTTCTGC	GSM6468356	1903	954	humanN_170	0.893326327	26.85233841	0	2	2	Epithelial cells
humanN_170_CAACTAGCAGGGAGAG	GSM6468356	8521	2325	humanN_170	6.571998592	29.55052224	0	2	2	Epithelial cells
humanN_170_CAACTAGCATACGCCG	GSM6468356	758	359	humanN_170	8.970976253	5.672823219	0	2	2	Epithelial cells
humanN_170_CAACTAGCATGTCTCC	GSM6468356	3038	1250	humanN_170	8.591178407	16.98485846	0	2	2	Epithelial cells
humanN_170_CAACTAGGTTTGCATG	GSM6468356	1978	1081	humanN_170	4.903943377	11.93124368	0	11	11	Fibroblasts
humanN_170_CAAGAAAAGACTAGAT	GSM6468356	1495	855	humanN_170	9.83277592	6.822742475	0	2	2	Epithelial cells
humanN_170_CAAGAAAAGAGACTTA	GSM6468356	2848	1079	humanN_170	5.793539326	26.96629213	0	2	2	Epithelial cells
humanN_170_CAAGAAAAGAGTCGGT	GSM6468356	550	446	humanN_170	2.727272727	12.72727273	0	2	2	Epithelial cells
humanN_170_CAAGAAAAGGGTCTCC	GSM6468356	2824	1359	humanN_170	3.824362606	23.90226629	0	9	9	T-cells
humanN_170_CAAGAAAAGTAGCCGA	GSM6468356	5668	2031	humanN_170	5.839802399	21.20677488	0	6	6	Macrophages
humanN_170_CAAGAAACAATAGCGG	GSM6468356	1008	656	humanN_170	9.226190476	9.722222222	0	2	2	Epithelial cells
humanN_170_CAAGAAACAGACGCAA	GSM6468356	8733	2243	humanN_170	1.980991641	34.34100538	0	2	2	Epithelial cells
humanN_170_CAAGAAACATCGATTG	GSM6468356	1997	821	humanN_170	2.553830746	36.7551327	0	0	0	T-cells
humanN_170_CAAGAAACATTATCTC	GSM6468356	678	420	humanN_170	9.587020649	12.24188791	0	2	2	Epithelial cells
humanN_170_CAAGAAAGTACCGAGA	GSM6468356	797	516	humanN_170	9.410288582	16.06022585	0	7	7	T-cells
humanN_170_CAAGAAAGTCCCTTGT	GSM6468356	2738	1144	humanN_170	9.897735573	13.98831264	0	2	2	Epithelial cells
humanN_170_CAAGAAATCAGGTTCA	GSM6468356	526	360	humanN_170	6.08365019	20.34220532	0	9	9	T-cells
humanN_170_CAAGAAATCCACGTTC	GSM6468356	2750	1264	humanN_170	1.272727273	15.49090909	0.036363636	7	7	T-cells
humanN_170_CAAGAAATCCCTAATT	GSM6468356	6888	2090	humanN_170	4.108594657	27.20673635	0	2	2	Epithelial cells
humanN_170_CAAGAAATCCTCGCAT	GSM6468356	7873	2319	humanN_170	5.474406198	18.17604471	0	2	2	Epithelial cells
humanN_170_CAAGATCCATTGTGCA	GSM6468356	2916	1151	humanN_170	5.418381344	17.04389575	0	2	2	Epithelial cells
humanN_170_CAAGATCGTACCCAAT	GSM6468356	676	446	humanN_170	4.881656805	5.177514793	0	0	0	T-cells
humanN_170_CAAGATCGTCTTGTCC	GSM6468356	1584	871	humanN_170	5.23989899	12.37373737	0.063131313	2	2	Epithelial cells
humanN_170_CAAGATCGTTGTACAC	GSM6468356	649	290	humanN_170	6.317411402	3.389830508	0	2	2	Epithelial cells
humanN_170_CAAGATCTCGGAAATA	GSM6468356	3280	1033	humanN_170	1.890243902	47.89634146	0	2	2	Epithelial cells
humanN_170_CAAGGCCAGCGCCTTG	GSM6468356	1294	674	humanN_170	9.196290572	4.482225657	0	2	2	Epithelial cells
humanN_170_CAAGGCCAGGGTCTCC	GSM6468356	8325	2444	humanN_170	5.645645646	26.55855856	0.012012012	2	2	Epithelial cells
humanN_170_CAAGGCCCAGATGAGC	GSM6468356	656	397	humanN_170	7.926829268	15.39634146	0	2	2	Epithelial cells
humanN_170_CAAGGCCGTGAAATCA	GSM6468356	2911	1142	humanN_170	5.736860186	21.36722776	0	2	2	Epithelial cells
humanN_170_CAAGGCCTCATGTAGC	GSM6468356	735	474	humanN_170	3.265306122	19.04761905	0	2	2	Epithelial cells
humanN_170_CAAGGCCTCATTATCC	GSM6468356	2597	1096	humanN_170	4.967269927	14.55525606	0	2	2	Epithelial cells
humanN_170_CAAGGCCTCCGCGTTT	GSM6468356	3027	1211	humanN_170	1.387512389	37.1324744	0	2	2	Epithelial cells
humanN_170_CAAGGCCTCGGACAAG	GSM6468356	4889	1684	humanN_170	5.052157906	22.60175905	0	2	2	Epithelial cells
humanN_170_CAAGGCCTCTGTCTAT	GSM6468356	3084	1230	humanN_170	4.961089494	22.30869001	0	2	2	Epithelial cells
humanN_170_CAAGTTGAGACCGGAT	GSM6468356	7135	2114	humanN_170	4.540995095	19.4253679	0	2	2	Epithelial cells
humanN_170_CAAGTTGAGATATGGT	GSM6468356	4666	1895	humanN_170	4.286326618	12.81611659	0	11	11	Fibroblasts
humanN_170_CAAGTTGAGCTCAACT	GSM6468356	5200	1795	humanN_170	4.615384615	19.40384615	0	2	2	Epithelial cells
humanN_170_CAAGTTGAGGGCTTGA	GSM6468356	8786	2267	humanN_170	4.347826087	37.33211928	0	2	2	Epithelial cells
humanN_170_CAAGTTGAGTATGACA	GSM6468356	3874	1369	humanN_170	9.78316985	19.46308725	0	2	2	Epithelial cells
humanN_170_CAAGTTGCAACACGCC	GSM6468356	6314	1990	humanN_170	2.914159012	20.90592334	0	2	2	Epithelial cells
humanN_170_CAAGTTGCACTGTTAG	GSM6468356	1235	744	humanN_170	4.858299595	6.801619433	0	2	2	Epithelial cells
humanN_170_CAAGTTGCAGGCTGAA	GSM6468356	5068	1849	humanN_170	1.36148382	21.62588792	0	2	2	Epithelial cells
humanN_170_CAAGTTGCAGGTCGTC	GSM6468356	3449	1232	humanN_170	7.828356045	20.52768919	0	2	2	Epithelial cells
humanN_170_CAAGTTGCATCGATTG	GSM6468356	2732	1127	humanN_170	6.991215227	20.75402635	0	2	2	Epithelial cells
humanN_170_CAAGTTGGTAGGGTAC	GSM6468356	8700	2466	humanN_170	4	23.20689655	0	2	2	Epithelial cells
humanN_170_CAAGTTGGTTCTGAAC	GSM6468356	2406	1181	humanN_170	4.156275977	10.76475478	0	10	10	Endothelial cells
humanN_170_CAAGTTGGTTCTGGTA	GSM6468356	600	435	humanN_170	3.833333333	15.66666667	0	2	2	Epithelial cells
humanN_170_CAAGTTGTCCAGAGGA	GSM6468356	4646	1853	humanN_170	8.932414981	23.69780456	0	2	2	Epithelial cells
humanN_170_CAAGTTGTCCCGGATG	GSM6468356	633	453	humanN_170	7.582938389	17.69352291	0	10	10	Endothelial cells
humanN_170_CAAGTTGTCCGTTGTC	GSM6468356	7023	1814	humanN_170	4.527979496	28.50633632	0.014238929	2	2	Epithelial cells
humanN_170_CACAAACAGATGAGAG	GSM6468356	4633	1497	humanN_170	9.238074682	25.53421109	0	2	2	Epithelial cells
humanN_170_CACAAACCAATAGCAA	GSM6468356	3391	1153	humanN_170	1.386021822	36.06605721	0.029489826	2	2	Epithelial cells
humanN_170_CACAAACCACTTCGAA	GSM6468356	5975	2066	humanN_170	6.276150628	16.35146444	0	2	2	Epithelial cells
humanN_170_CACAAACCAGCAGTTT	GSM6468356	3525	1587	humanN_170	0.113475177	21.73049645	0	9	9	T-cells
humanN_170_CACAAACGTAGTAGTA	GSM6468356	11577	2425	humanN_170	7.083009415	31.00976073	0	2	2	Epithelial cells
humanN_170_CACAAACTCAGGCAAG	GSM6468356	4614	1408	humanN_170	8.019072388	21.26137841	0	2	2	Epithelial cells
humanN_170_CACAAACTCATGTAGC	GSM6468356	3987	1561	humanN_170	9.505894156	20.94306496	0.025081515	10	10	Endothelial cells
humanN_170_CACACAAAGCTGAACG	GSM6468356	4240	1407	humanN_170	4.764150943	21.76886792	0	2	2	Epithelial cells
humanN_170_CACACAACAGTCCTTC	GSM6468356	1764	828	humanN_170	2.777777778	29.98866213	0	2	2	Epithelial cells
humanN_170_CACACAAGTTCTGGTA	GSM6468356	1249	720	humanN_170	2.321857486	21.05684548	0	7	7	T-cells
humanN_170_CACACAATCCGCATCT	GSM6468356	1555	753	humanN_170	2.379421222	28.23151125	0	2	2	Epithelial cells
humanN_170_CACACCTAGGAGCGTT	GSM6468356	4428	1755	humanN_170	5.600722674	16.68925023	0	2	2	Epithelial cells
humanN_170_CACACCTAGTAGCGGT	GSM6468356	3484	1194	humanN_170	4.247990815	16.99196326	0	2	2	Epithelial cells
humanN_170_CACACCTAGTTTAGGA	GSM6468356	1098	439	humanN_170	1.275045537	2.641165756	0	2	2	Epithelial cells
humanN_170_CACACCTCAATGTTGC	GSM6468356	5441	2022	humanN_170	4.098511303	18.45249035	0	2	2	Epithelial cells
humanN_170_CACACCTCATGGTCTA	GSM6468356	542	365	humanN_170	4.243542435	12.36162362	0	2	2	Epithelial cells
humanN_170_CACACCTTCTGGTATG	GSM6468356	2424	1136	humanN_170	3.836633663	22.15346535	0	10	10	Endothelial cells
humanN_170_CACACTCAGGAATGGA	GSM6468356	6060	1953	humanN_170	4.801980198	38.89438944	0	2	2	Epithelial cells
humanN_170_CACACTCAGTCGAGTG	GSM6468356	4488	1721	humanN_170	2.094474153	16.57754011	0	2	2	Epithelial cells
humanN_170_CACACTCCAGGGCATA	GSM6468356	4651	1863	humanN_170	7.82627392	19.58718555	0	2	2	Epithelial cells
humanN_170_CACACTCGTGGTACAG	GSM6468356	4604	1724	humanN_170	8.64465682	15.3127715	0	2	2	Epithelial cells
humanN_170_CACACTCTCATCTGTT	GSM6468356	3235	1263	humanN_170	5.904173107	18.67078825	0	2	2	Epithelial cells
humanN_170_CACACTCTCTCACATT	GSM6468356	5059	1715	humanN_170	9.982209923	20.47835541	0	2	2	Epithelial cells
humanN_170_CACAGGCAGCTGATAA	GSM6468356	2622	1098	humanN_170	1.106025934	33.10450038	0	2	2	Epithelial cells
humanN_170_CACAGGCCAAGAAAGG	GSM6468356	611	373	humanN_170	9.819967267	4.091653028	0.163666121	2	2	Epithelial cells
humanN_170_CACAGGCCATGCGCAC	GSM6468356	2809	1125	humanN_170	7.404770381	17.94232823	0	2	2	Epithelial cells
humanN_170_CACAGGCGTCTTCAAG	GSM6468356	622	323	humanN_170	2.893890675	3.8585209	0	2	2	Epithelial cells
humanN_170_CACAGGCTCGGACAAG	GSM6468356	1679	842	humanN_170	8.993448481	23.16855271	0	2	2	Epithelial cells
humanN_170_CACAGGCTCGGCGCTA	GSM6468356	4189	1556	humanN_170	4.058247792	26.42635474	0	2	2	Epithelial cells
humanN_170_CACAGTAAGTTGTCGT	GSM6468356	4580	1712	humanN_170	1.986899563	21.39737991	0	2	2	Epithelial cells
humanN_170_CACAGTAGTAGGACAC	GSM6468356	4757	1615	humanN_170	6.411603952	14.79924322	0	2	2	Epithelial cells
humanN_170_CACATAGAGAGGTAGA	GSM6468356	6859	2055	humanN_170	3.717743111	25.73261408	0.014579385	2	2	Epithelial cells
humanN_170_CACATAGAGATAGTCA	GSM6468356	5744	1800	humanN_170	5.762534819	22.35376045	0	2	2	Epithelial cells
humanN_170_CACATAGAGGGTCTCC	GSM6468356	4991	1484	humanN_170	6.872370266	20.35664196	0	2	2	Epithelial cells
humanN_170_CACATAGCAAGCCCAC	GSM6468356	2801	1149	humanN_170	9.032488397	16.20849697	0	2	2	Epithelial cells
humanN_170_CACATAGCAAGCCTAT	GSM6468356	1033	565	humanN_170	6.582768635	27.49273959	0	9	9	T-cells
humanN_170_CACATAGCAAGTACCT	GSM6468356	1103	561	humanN_170	0.815956482	32.54759746	0	2	2	Epithelial cells
humanN_170_CACATAGCATGGTCAT	GSM6468356	6161	1963	humanN_170	3.570848888	22.31780555	0	2	2	Epithelial cells
humanN_170_CACATAGGTCGCGTGT	GSM6468356	7060	2191	humanN_170	4.504249292	27.53541076	0	2	2	Epithelial cells
humanN_170_CACATAGGTCTACCTC	GSM6468356	5846	1879	humanN_170	5.285665412	17.78994184	0	2	2	Epithelial cells
humanN_170_CACATAGGTGACAAAT	GSM6468356	1026	537	humanN_170	1.26705653	34.11306043	0	2	2	Epithelial cells
humanN_170_CACATAGTCAGCTTAG	GSM6468356	3037	1519	humanN_170	9.779387554	16.92459664	0	9	9	T-cells
humanN_170_CACATTTAGGTGCAAC	GSM6468356	2283	815	humanN_170	8.409986859	5.475251862	0	2	2	Epithelial cells
humanN_170_CACATTTCAAACTGTC	GSM6468356	5933	1649	humanN_170	7.668970167	16.04584527	0	2	2	Epithelial cells
humanN_170_CACATTTCACAAGCCC	GSM6468356	6974	2367	humanN_170	8.503011184	16.83395469	0	2	2	Epithelial cells
humanN_170_CACATTTCAGACACTT	GSM6468356	1630	876	humanN_170	3.803680982	20.67484663	0	2	2	Epithelial cells
humanN_170_CACATTTGTCGAACAG	GSM6468356	6494	2133	humanN_170	2.648598706	33.10748383	0	9	9	T-cells
humanN_170_CACATTTTCACCACCT	GSM6468356	7272	2219	humanN_170	9.9559956	17.23047305	0	2	2	Epithelial cells
humanN_170_CACATTTTCGAGGTAG	GSM6468356	5112	1985	humanN_170	9.350547731	13.0086072	0	2	2	Epithelial cells
humanN_170_CACATTTTCGCGATCG	GSM6468356	961	582	humanN_170	6.451612903	19.25078044	0	2	2	Epithelial cells
humanN_170_CACATTTTCTCTTATG	GSM6468356	956	595	humanN_170	1.046025105	24.26778243	0	9	9	T-cells
humanN_170_CACCACTAGACAGAGA	GSM6468356	3310	1321	humanN_170	5.498489426	21.51057402	0	2	2	Epithelial cells
humanN_170_CACCACTAGCGTTCCG	GSM6468356	2720	1084	humanN_170	9.705882353	8.455882353	0	2	2	Epithelial cells
humanN_170_CACCACTAGGTGATAT	GSM6468356	538	382	humanN_170	5.94795539	20.07434944	0	2	2	Epithelial cells
humanN_170_CACCACTCAACGCACC	GSM6468356	1641	783	humanN_170	1.645338208	31.99268739	0	2	2	Epithelial cells
humanN_170_CACCACTCACGCTTTC	GSM6468356	6643	2063	humanN_170	3.944001204	24.89838928	0	2	2	Epithelial cells
humanN_170_CACCACTCAGGACGTA	GSM6468356	7156	2421	humanN_170	7.084963667	22.05142538	0	2	2	Epithelial cells
humanN_170_CACCACTCATCGGACC	GSM6468356	5288	1834	humanN_170	4.65204236	16.64145234	0	2	2	Epithelial cells
humanN_170_CACCACTGTGTGCCTG	GSM6468356	6335	2175	humanN_170	7.198105762	22.69928966	0	2	2	Epithelial cells
humanN_170_CACCACTTCAACGGCC	GSM6468356	912	546	humanN_170	1.864035088	24.56140351	0	3	3	Monocytes
humanN_170_CACCACTTCCAGAAGG	GSM6468356	6521	2205	humanN_170	7.314829014	24.04539181	0	2	2	Epithelial cells
humanN_170_CACCACTTCTCGCATC	GSM6468356	3052	1324	humanN_170	5.275229358	10.81258191	0	2	2	Epithelial cells
humanN_170_CACCAGGAGCGTGAAC	GSM6468356	4156	1596	humanN_170	0.192492782	29.98075072	0.024061598	2	2	Epithelial cells
humanN_170_CACCAGGCATCACCCT	GSM6468356	5043	1672	humanN_170	6.365258775	22.46678564	0	2	2	Epithelial cells
humanN_170_CACCAGGGTCGGCATC	GSM6468356	3952	1456	humanN_170	5.288461538	19.58502024	0.025303644	2	2	Epithelial cells
humanN_170_CACCAGGGTCGTCTTC	GSM6468356	585	353	humanN_170	9.05982906	11.45299145	0.854700855	2	2	Epithelial cells
humanN_170_CACCAGGTCGTAGGTT	GSM6468356	1966	1042	humanN_170	1.220752798	14.29298067	0	3	3	Monocytes
humanN_170_CACCAGGTCTAACTCT	GSM6468356	2845	1358	humanN_170	1.019332162	15.07908612	0	10	10	Endothelial cells
humanN_170_CACCTTGCAACACCCG	GSM6468356	2514	1287	humanN_170	2.943516309	11.09785203	0	10	10	Endothelial cells
humanN_170_CACCTTGCACGAAACG	GSM6468356	2649	1301	humanN_170	1.434503586	12.49528124	0	7	7	T-cells
humanN_170_CACCTTGCAGATCCAT	GSM6468356	3297	1340	humanN_170	3.639672429	20.04852897	0	2	2	Epithelial cells
humanN_170_CACCTTGCAGGTTTCA	GSM6468356	2138	1094	humanN_170	4.770813845	10.24321796	0	2	2	Epithelial cells
humanN_170_CACCTTGCATAGGATA	GSM6468356	3219	1009	humanN_170	6.803355079	33.73718546	0	2	2	Epithelial cells
humanN_170_CACCTTGGTAAGGATT	GSM6468356	4527	1881	humanN_170	3.225093881	15.8603932	0	10	10	Endothelial cells
humanN_170_CACCTTGTCAGCTGGC	GSM6468356	6359	2111	humanN_170	3.538292184	15.56848561	0	2	2	Epithelial cells
humanN_170_CACCTTGTCCACGCAG	GSM6468356	915	518	humanN_170	8.087431694	5.245901639	0	7	7	T-cells
humanN_170_CACCTTGTCCTGCTTG	GSM6468356	8696	2363	humanN_170	4.622815087	18.75574977	0.01149954	2	2	Epithelial cells
humanN_170_CACCTTGTCTGTCCGT	GSM6468356	5912	2003	humanN_170	6.02165088	19.70568336	0	2	2	Epithelial cells
humanN_170_CACTCCAAGATTACCC	GSM6468356	3447	1275	humanN_170	9.805628082	16.94226864	0	2	2	Epithelial cells
humanN_170_CACTCCAAGGATGCGT	GSM6468356	6923	2025	humanN_170	3.972266359	21.20468005	0	2	2	Epithelial cells
humanN_170_CACTCCAAGGCGATAC	GSM6468356	2442	1213	humanN_170	2.620802621	15.3972154	0	11	11	Fibroblasts
humanN_170_CACTCCAAGTCTCAAC	GSM6468356	5521	2216	humanN_170	1.231660931	19.52544829	0	2	2	Epithelial cells
humanN_170_CACTCCAAGTTAACGA	GSM6468356	3355	1559	humanN_170	6.497764531	20.62593145	0	10	10	Endothelial cells
humanN_170_CACTCCAAGTTTAGGA	GSM6468356	7495	2125	humanN_170	6.604402935	18.90593729	0	2	2	Epithelial cells
humanN_170_CACTCCACACTGAAGG	GSM6468356	7028	2473	humanN_170	8.039271485	16.43426295	0	2	2	Epithelial cells
humanN_170_CACTCCAGTAGAGCTG	GSM6468356	3038	1464	humanN_170	1.053324556	17.08360764	0	7	7	T-cells
humanN_170_CACTCCAGTAGCGTCC	GSM6468356	2919	1370	humanN_170	3.836930456	13.73758136	0	11	11	Fibroblasts
humanN_170_CACTCCAGTAGGGACT	GSM6468356	1502	826	humanN_170	2.197070573	26.23169108	0	9	9	T-cells
humanN_170_CACTCCAGTATGGTTC	GSM6468356	1732	844	humanN_170	2.540415704	26.44341801	0.173210162	2	2	Epithelial cells
humanN_170_CACTCCAGTCACACGC	GSM6468356	2285	962	humanN_170	2.188183807	28.84026258	0	2	2	Epithelial cells
humanN_170_CACTCCATCCTCAACC	GSM6468356	976	482	humanN_170	6.045081967	5.327868852	0	2	2	Epithelial cells
humanN_170_CACTCCATCTGTGCAA	GSM6468356	4318	1712	humanN_170	3.890690134	15.40064845	0	2	2	Epithelial cells
humanN_170_CAGAATCAGAAGAAGC	GSM6468356	5378	2091	humanN_170	5.355150614	11.43547787	0	10	10	Endothelial cells
humanN_170_CAGAATCAGCAGATCG	GSM6468356	12333	2300	humanN_170	0.381091381	4.864996351	0	2	2	Epithelial cells
humanN_170_CAGAATCAGGACACCA	GSM6468356	2002	985	humanN_170	2.647352647	19.68031968	0	10	10	Endothelial cells
humanN_170_CAGAATCCACACTGCG	GSM6468356	590	449	humanN_170	2.033898305	12.54237288	0	2	2	Epithelial cells
humanN_170_CAGAATCCATCAGTCA	GSM6468356	1901	1065	humanN_170	0.894266176	25.9337191	0	2	2	Epithelial cells
humanN_170_CAGAATCGTGAGCGAT	GSM6468356	2509	1259	humanN_170	1.235552013	29.17497011	0	2	2	Epithelial cells
humanN_170_CAGAATCGTTGTGGAG	GSM6468356	8097	2136	humanN_170	4.495492158	25.10806472	0	2	2	Epithelial cells
humanN_170_CAGAATCTCACTGGGC	GSM6468356	5906	1954	humanN_170	4.470030477	17.64307484	0	2	2	Epithelial cells
humanN_170_CAGAATCTCATGCATG	GSM6468356	2097	1083	humanN_170	4.339532666	7.486886028	0	11	11	Fibroblasts
humanN_170_CAGAATCTCGTCTGCT	GSM6468356	4403	1575	humanN_170	5.973200091	19.03247786	0.09084715	2	2	Epithelial cells
humanN_170_CAGAGAGAGAAACGCC	GSM6468356	794	517	humanN_170	4.534005038	19.52141058	0	2	2	Epithelial cells
humanN_170_CAGAGAGAGAGCTATA	GSM6468356	7849	2377	humanN_170	4.484647726	32.23340553	0	2	2	Epithelial cells
humanN_170_CAGAGAGCACGAGGTA	GSM6468356	7951	2407	humanN_170	5.546472142	26.27342473	0	2	2	Epithelial cells
humanN_170_CAGAGAGCAGATCTGT	GSM6468356	526	363	humanN_170	6.653992395	23.76425856	0	9	9	T-cells
humanN_170_CAGAGAGCATTCCTGC	GSM6468356	5706	2153	humanN_170	4.994742376	19.5233088	0	2	2	Epithelial cells
humanN_170_CAGAGAGGTATAGTAG	GSM6468356	1969	797	humanN_170	0.507872016	38.54748603	0	9	9	T-cells
humanN_170_CAGAGAGGTCTAGTCA	GSM6468356	4672	1921	humanN_170	9.88869863	16.33133562	0	9	9	T-cells
humanN_170_CAGAGAGTCACCTTAT	GSM6468356	5310	1598	humanN_170	5.047080979	24.33145009	0	2	2	Epithelial cells
humanN_170_CAGAGAGTCTAGAGTC	GSM6468356	841	256	humanN_170	5.707491082	8.442330559	55.88585018	0	0	T-cells
humanN_170_CAGAGAGTCTGGTGTA	GSM6468356	7301	2416	humanN_170	5.615669086	22.21613478	0	2	2	Epithelial cells
humanN_170_CAGAGAGTCTGTCTAT	GSM6468356	578	380	humanN_170	1.211072664	30.96885813	0.173010381	9	9	T-cells
humanN_170_CAGATCAAGAAGGTTT	GSM6468356	3538	1592	humanN_170	5.257207462	19.95477671	0	2	2	Epithelial cells
humanN_170_CAGATCAAGAGAACAG	GSM6468356	919	567	humanN_170	9.140369967	21.10990207	0	0	0	T-cells
humanN_170_CAGATCAAGCACGCCT	GSM6468356	3116	1430	humanN_170	2.567394095	18.1322208	0	9	9	T-cells
humanN_170_CAGATCACACGGTAGA	GSM6468356	2473	918	humanN_170	0.404367165	34.73513951	0	2	2	Epithelial cells
humanN_170_CAGATCACATTGTGCA	GSM6468356	7882	2299	humanN_170	7.726465364	28.20350165	0	2	2	Epithelial cells
humanN_170_CAGATCAGTCACCCAG	GSM6468356	2511	1285	humanN_170	2.429311031	16.56710474	0	2	2	Epithelial cells
humanN_170_CAGATCAGTTGCGTTA	GSM6468356	6166	2295	humanN_170	7.735971456	21.40771975	0	10	10	Endothelial cells
humanN_170_CAGATCATCAGATAAG	GSM6468356	657	366	humanN_170	7.762557078	6.392694064	0	2	2	Epithelial cells
humanN_170_CAGATCATCCGTCATC	GSM6468356	2207	998	humanN_170	4.84821024	8.155867694	0	7	7	T-cells
humanN_170_CAGCAGCAGCTAGTGG	GSM6468356	4682	1550	humanN_170	4.122170013	18.62451944	0	2	2	Epithelial cells
humanN_170_CAGCAGCAGTCCTCCT	GSM6468356	7319	2137	humanN_170	5.970761033	27.14851756	0	2	2	Epithelial cells
humanN_170_CAGCAGCCAATCACAC	GSM6468356	9811	2489	humanN_170	4.413413515	33.79879727	0	2	2	Epithelial cells
humanN_170_CAGCAGCCATAGAAAC	GSM6468356	841	499	humanN_170	3.091557669	22.47324614	0	7	7	T-cells
humanN_170_CAGCAGCCATGCCCGA	GSM6468356	2308	1073	humanN_170	7.755632582	13.47487002	0	11	11	Fibroblasts
humanN_170_CAGCAGCTCCTACAGA	GSM6468356	872	450	humanN_170	2.637614679	11.69724771	0	2	2	Epithelial cells
humanN_170_CAGCATAAGATATGCA	GSM6468356	4205	1684	humanN_170	6.706302021	25.96908442	0	2	2	Epithelial cells
humanN_170_CAGCATAAGTGAAGTT	GSM6468356	1582	804	humanN_170	7.83817952	15.61314791	0	2	2	Epithelial cells
humanN_170_CAGCATAAGTTAACGA	GSM6468356	8732	2444	humanN_170	3.882272103	26.22537792	0	2	2	Epithelial cells
humanN_170_CAGCATACACTCAGGC	GSM6468356	4267	1861	humanN_170	1.80454652	15.32692758	0	7	7	T-cells
humanN_170_CAGCATACAGCTTCGG	GSM6468356	7294	2280	humanN_170	3.20811626	18.16561557	0.013709899	2	2	Epithelial cells
humanN_170_CAGCATACATCAGTCA	GSM6468356	5027	1603	humanN_170	4.157549234	17.64471852	0	2	2	Epithelial cells
humanN_170_CAGCATACATGGTTGT	GSM6468356	1500	866	humanN_170	7.6	9.666666667	0	11	11	Fibroblasts
humanN_170_CAGCATAGTTATCCGA	GSM6468356	3800	1811	humanN_170	9.026315789	14.81578947	0	2	2	Epithelial cells
humanN_170_CAGCCGAAGGTGCAAC	GSM6468356	2034	1056	humanN_170	1.425762045	19.91150442	0	9	9	T-cells
humanN_170_CAGCCGACATAAGACA	GSM6468356	5126	1619	humanN_170	7.023019899	26.27779945	0	2	2	Epithelial cells
humanN_170_CAGCCGAGTATTCTCT	GSM6468356	4475	1810	humanN_170	3.329608939	13.56424581	0	11	11	Fibroblasts
humanN_170_CAGCCGAGTCGACTGC	GSM6468356	7993	2238	humanN_170	3.12773677	28.47491555	0	9	9	T-cells
humanN_170_CAGCCGATCCGCGTTT	GSM6468356	3032	889	humanN_170	1.748021108	42.11741425	0	2	2	Epithelial cells
humanN_170_CAGCGACAGCTAGTTC	GSM6468356	4107	1489	humanN_170	7.937667397	23.64256148	0	2	2	Epithelial cells
humanN_170_CAGCGACAGTCGAGTG	GSM6468356	4397	1658	humanN_170	5.617466454	20.40027291	0	2	2	Epithelial cells
humanN_170_CAGCGACGTATGAAAC	GSM6468356	5185	1803	humanN_170	5.361620058	19.84570878	0	2	2	Epithelial cells
humanN_170_CAGCGACGTCCAGTAT	GSM6468356	5431	1717	humanN_170	4.253360339	22.5925244	0	2	2	Epithelial cells
humanN_170_CAGCGACGTGCAGGTA	GSM6468356	2461	1233	humanN_170	4.754164974	6.98902885	0.040633889	2	2	Epithelial cells
humanN_170_CAGCGACGTTAAGAAC	GSM6468356	1959	775	humanN_170	3.011740684	36.90658499	0	9	9	T-cells
humanN_170_CAGCGACGTTATTCTC	GSM6468356	1524	697	humanN_170	5.643044619	34.3832021	0	2	2	Epithelial cells
humanN_170_CAGCGACTCATGTCCC	GSM6468356	1151	587	humanN_170	0.521285838	28.49695917	0	2	2	Epithelial cells
humanN_170_CAGCTAAAGAAGATTC	GSM6468356	4723	1522	humanN_170	5.8225704	18.90747406	0	2	2	Epithelial cells
humanN_170_CAGCTAAAGTAACCCT	GSM6468356	800	510	humanN_170	8.25	20.125	0	2	2	Epithelial cells
humanN_170_CAGCTAACACTTCGAA	GSM6468356	3914	1275	humanN_170	6.182933061	24.98722534	0	2	2	Epithelial cells
humanN_170_CAGCTAAGTTCCACAA	GSM6468356	2626	1039	humanN_170	1.180502666	30.27418126	0	9	9	T-cells
humanN_170_CAGCTAATCACGCATA	GSM6468356	8182	2371	humanN_170	6.746516744	15.15521877	0	2	2	Epithelial cells
humanN_170_CAGCTAATCAGCTCTC	GSM6468356	1299	709	humanN_170	9.083910701	6.389530408	0	2	2	Epithelial cells
humanN_170_CAGCTAATCATTTGGG	GSM6468356	1811	812	humanN_170	9.33186085	17.2280508	0	2	2	Epithelial cells
humanN_170_CAGCTGGAGCCCGAAA	GSM6468356	2281	952	humanN_170	2.148180623	18.0622534	0	7	7	T-cells
humanN_170_CAGCTGGAGTGCAAGC	GSM6468356	4297	1541	humanN_170	5.887828718	18.75727252	0.02327205	2	2	Epithelial cells
humanN_170_CAGCTGGGTACCGCTG	GSM6468356	2164	1145	humanN_170	5.314232902	13.44731978	0	2	2	Epithelial cells
humanN_170_CAGCTGGGTACCGGCT	GSM6468356	1334	838	humanN_170	3.448275862	11.01949025	0	11	11	Fibroblasts
humanN_170_CAGCTGGGTAGTGAAT	GSM6468356	1660	982	humanN_170	6.927710843	10.90361446	0	2	2	Epithelial cells
humanN_170_CAGCTGGGTTTGCATG	GSM6468356	2691	1212	humanN_170	9.884801189	4.719435154	0	2	2	Epithelial cells
humanN_170_CAGCTGGTCAATACCG	GSM6468356	2888	1136	humanN_170	5.263157895	18.97506925	0	2	2	Epithelial cells
humanN_170_CAGCTGGTCACATACG	GSM6468356	2023	1057	humanN_170	6.574394464	12.8521997	0	9	9	T-cells
humanN_170_CAGCTGGTCAGGCAAG	GSM6468356	7087	1997	humanN_170	8.353322986	17.55326654	0	2	2	Epithelial cells
humanN_170_CAGCTGGTCTATCGCC	GSM6468356	3052	1213	humanN_170	7.044560944	13.40104849	0.065530799	2	2	Epithelial cells
humanN_170_CAGCTGGTCTGCTGTC	GSM6468356	7541	2411	humanN_170	9.401936083	14.01670866	0	2	2	Epithelial cells
humanN_170_CAGGTGCAGAGGTACC	GSM6468356	748	474	humanN_170	1.604278075	27.54010695	0	2	2	Epithelial cells
humanN_170_CAGGTGCAGTACACCT	GSM6468356	629	298	humanN_170	3.33863275	6.677265501	0	2	2	Epithelial cells
humanN_170_CAGGTGCCACTCGACG	GSM6468356	5629	1627	humanN_170	3.74844555	21.86889323	0	2	2	Epithelial cells
humanN_170_CAGGTGCCAGCGTAAG	GSM6468356	7053	2344	humanN_170	8.379413016	15.86558911	0	2	2	Epithelial cells
humanN_170_CAGGTGCGTGGAAAGA	GSM6468356	7210	1908	humanN_170	1.85852982	32.02496533	0.027739251	2	2	Epithelial cells
humanN_170_CAGGTGCGTGTGACGA	GSM6468356	621	378	humanN_170	8.373590982	4.025764895	0	0	0	T-cells
humanN_170_CAGGTGCTCTGCTGTC	GSM6468356	4321	1559	humanN_170	2.568849803	39.48160148	0	2	2	Epithelial cells
humanN_170_CAGTAACAGACATAAC	GSM6468356	6069	2179	humanN_170	2.94941506	14.94480145	0.016477179	2	2	Epithelial cells
humanN_170_CAGTAACAGATATGGT	GSM6468356	3061	1199	humanN_170	3.658934989	25.2858543	0	2	2	Epithelial cells
humanN_170_CAGTAACAGGGAACGG	GSM6468356	3081	1182	humanN_170	8.633560532	21.06458942	0	2	2	Epithelial cells
humanN_170_CAGTAACCATTACGAC	GSM6468356	3027	1280	humanN_170	8.325074331	26.19755534	0	2	2	Epithelial cells
humanN_170_CAGTAACGTATTCTCT	GSM6468356	2342	1126	humanN_170	2.561912895	16.22544833	0	7	7	T-cells
humanN_170_CAGTAACGTGGTACAG	GSM6468356	2135	1017	humanN_170	2.24824356	15.03512881	0.046838407	7	7	T-cells
humanN_170_CAGTAACGTTCGGGCT	GSM6468356	3050	1179	humanN_170	0.426229508	33.96721311	0	2	2	Epithelial cells
humanN_170_CAGTCCTAGAAACCAT	GSM6468356	3962	1587	humanN_170	8.228167592	23.32155477	0.025239778	2	2	Epithelial cells
humanN_170_CAGTCCTAGCCACCTG	GSM6468356	1052	581	humanN_170	1.996197719	26.90114068	0.095057034	7	7	T-cells
humanN_170_CAGTCCTAGTACTTGC	GSM6468356	1328	667	humanN_170	6.325301205	26.65662651	0	7	7	T-cells
humanN_170_CAGTCCTCAATGAATG	GSM6468356	2336	1003	humanN_170	7.448630137	27.39726027	0	2	2	Epithelial cells
humanN_170_CAGTCCTGTCTCTTAT	GSM6468356	5813	2002	humanN_170	6.107001548	29.2103905	0	2	2	Epithelial cells
humanN_170_CAGTCCTGTTATCGGT	GSM6468356	2293	1034	humanN_170	8.853030964	22.93938072	0.04361099	2	2	Epithelial cells
humanN_170_CAGTCCTTCTGGGCCA	GSM6468356	8593	2483	humanN_170	3.933434191	26.05609217	0	2	2	Epithelial cells
humanN_170_CATATGGAGGGAGTAA	GSM6468356	3154	1334	humanN_170	4.94610019	8.972733037	0	11	11	Fibroblasts
humanN_170_CATATGGCATGCCCGA	GSM6468356	5526	1682	humanN_170	5.465074195	21.98697068	0	2	2	Epithelial cells
humanN_170_CATATGGTCAGGTTCA	GSM6468356	7029	1894	humanN_170	4.794423104	27.07355243	0	2	2	Epithelial cells
humanN_170_CATATGGTCGGATGGA	GSM6468356	592	336	humanN_170	5.236486486	19.08783784	0	0	0	T-cells
humanN_170_CATATTCAGATGCGAC	GSM6468356	694	410	humanN_170	1.585014409	25.07204611	0	2	2	Epithelial cells
humanN_170_CATATTCAGCCACGTC	GSM6468356	1543	709	humanN_170	7.12896954	18.85936487	0	0	0	T-cells
humanN_170_CATATTCAGTCGTTTG	GSM6468356	3946	1714	humanN_170	8.16016219	20.19766853	0	2	2	Epithelial cells
humanN_170_CATATTCCAGATCTGT	GSM6468356	1321	688	humanN_170	5.980317941	19.98485995	0	2	2	Epithelial cells
humanN_170_CATATTCGTTCCACGG	GSM6468356	913	538	humanN_170	8.43373494	11.28148959	0	0	0	T-cells
humanN_170_CATATTCTCACTATTC	GSM6468356	2293	1080	humanN_170	5.102485826	9.463584823	0	2	2	Epithelial cells
humanN_170_CATCAAGAGATATGCA	GSM6468356	3941	1388	humanN_170	4.846485664	19.74118244	0	2	2	Epithelial cells
humanN_170_CATCAAGAGTGCCATT	GSM6468356	1884	950	humanN_170	3.078556263	15.60509554	0	7	7	T-cells
humanN_170_CATCAAGAGTGGCACA	GSM6468356	4957	1966	humanN_170	2.763768408	30.6435344	0	2	2	Epithelial cells
humanN_170_CATCAAGAGTTCGATC	GSM6468356	3204	1400	humanN_170	0.405742821	22.34706617	0	9	9	T-cells
humanN_170_CATCAAGCAGCATACT	GSM6468356	3246	1275	humanN_170	6.315465188	18.26863832	0	2	2	Epithelial cells
humanN_170_CATCAAGCATTGGCGC	GSM6468356	3942	1788	humanN_170	2.68899036	10.45154744	0	10	10	Endothelial cells
humanN_170_CATCAAGGTTAAGATG	GSM6468356	2789	1470	humanN_170	2.079598422	17.2104697	0.430261743	2	2	Epithelial cells
humanN_170_CATCAAGTCACAAACC	GSM6468356	4409	1721	humanN_170	4.649580404	9.503288728	0	2	2	Epithelial cells
humanN_170_CATCAGAAGACAAAGG	GSM6468356	916	573	humanN_170	0.873362445	25.98253275	0	9	9	T-cells
humanN_170_CATCAGAAGACACTAA	GSM6468356	5159	996	humanN_170	0.891645668	58.88738128	0	2	2	Epithelial cells
humanN_170_CATCAGACACATCTTT	GSM6468356	919	639	humanN_170	6.420021763	5.658324266	0.108813928	2	2	Epithelial cells
humanN_170_CATCAGACATGCAACT	GSM6468356	4679	1641	humanN_170	2.778371447	21.00876256	0	2	2	Epithelial cells
humanN_170_CATCAGACATGTAGTC	GSM6468356	4203	1403	humanN_170	8.160837497	19.70021413	0	2	2	Epithelial cells
humanN_170_CATCAGAGTTCAACCA	GSM6468356	4022	1724	humanN_170	5.569368473	13.64992541	0	7	7	T-cells
humanN_170_CATCAGAGTTGCTCCT	GSM6468356	5959	1996	humanN_170	6.007719416	22.15136768	0	2	2	Epithelial cells
humanN_170_CATCAGATCGAATGCT	GSM6468356	6366	2171	humanN_170	6.220546654	14.16902293	0	9	9	T-cells
humanN_170_CATCAGATCGCAAGCC	GSM6468356	8706	2083	humanN_170	5.318171376	35.13668734	0	2	2	Epithelial cells
humanN_170_CATCAGATCGGCTACG	GSM6468356	4588	1466	humanN_170	5.950305144	26.13339146	0	2	2	Epithelial cells
humanN_170_CATCAGATCTGCGGCA	GSM6468356	7663	1971	humanN_170	6.864152421	28.26569229	0	2	2	Epithelial cells
humanN_170_CATCCACCAGTTAACC	GSM6468356	4117	1661	humanN_170	5.950935147	15.15666748	0	10	10	Endothelial cells
humanN_170_CATCCACGTCCAGTAT	GSM6468356	4144	1523	humanN_170	6.756756757	20.58397683	0.024131274	2	2	Epithelial cells
humanN_170_CATCCACGTCTCAACA	GSM6468356	6124	1831	humanN_170	3.51077727	16.59046375	0	2	2	Epithelial cells
humanN_170_CATCCACTCTGCTGCT	GSM6468356	9370	2420	humanN_170	5.677694771	27.97225187	0	2	2	Epithelial cells
humanN_170_CATCGAAAGTACATGA	GSM6468356	790	503	humanN_170	1.64556962	21.13924051	0	2	2	Epithelial cells
humanN_170_CATCGAAGTATAGGTA	GSM6468356	5543	2112	humanN_170	8.046184377	19.1051777	0	2	2	Epithelial cells
humanN_170_CATCGAATCCTGCAGG	GSM6468356	4557	1943	humanN_170	3.028308097	17.20430108	0	2	2	Epithelial cells
humanN_170_CATCGAATCGTGTAGT	GSM6468356	2659	1059	humanN_170	7.972922151	30.53779616	0	2	2	Epithelial cells
humanN_170_CATCGGGAGACATAAC	GSM6468356	5040	1830	humanN_170	4.067460317	24.04761905	0	2	2	Epithelial cells
humanN_170_CATCGGGAGCCGCCTA	GSM6468356	5960	1874	humanN_170	9.395973154	17.2147651	0	2	2	Epithelial cells
humanN_170_CATCGGGAGGTGCAAC	GSM6468356	760	499	humanN_170	9.078947368	12.23684211	0	9	9	T-cells
humanN_170_CATCGGGAGTACGACG	GSM6468356	1449	780	humanN_170	9.730848861	17.46031746	0.069013112	2	2	Epithelial cells
humanN_170_CATCGGGAGTTACGGG	GSM6468356	1139	691	humanN_170	6.584723442	9.833187006	0	10	10	Endothelial cells
humanN_170_CATCGGGCAGCCACCA	GSM6468356	6400	2044	humanN_170	4.671875	24.15625	0	2	2	Epithelial cells
humanN_170_CATCGGGCATAGGATA	GSM6468356	7441	2121	humanN_170	3.037226179	21.47560812	0	2	2	Epithelial cells
humanN_170_CATCGGGCATGTCTCC	GSM6468356	5177	1857	humanN_170	3.979138497	16.49604018	0	2	2	Epithelial cells
humanN_170_CATCGGGCATGTTGAC	GSM6468356	5957	1994	humanN_170	6.446197751	21.67198254	0	2	2	Epithelial cells
humanN_170_CATCGGGGTACACCGC	GSM6468356	7960	2209	humanN_170	2.90201005	21.40703518	0	2	2	Epithelial cells
humanN_170_CATCGGGTCGTAGATC	GSM6468356	4499	1530	humanN_170	0.600133363	36.14136475	0	2	2	Epithelial cells
humanN_170_CATCGGGTCTAGCACA	GSM6468356	1148	662	humanN_170	0.522648084	27.35191638	0	9	9	T-cells
humanN_170_CATGACAAGAGGTTGC	GSM6468356	878	611	humanN_170	0.911161731	15.37585421	0	9	9	T-cells
humanN_170_CATGACAAGCCAGTTT	GSM6468356	2558	1209	humanN_170	7.114933542	22.67396403	0	2	2	Epithelial cells
humanN_170_CATGACACAGACAAAT	GSM6468356	4854	1558	humanN_170	4.882571075	17.67614339	0	2	2	Epithelial cells
humanN_170_CATGACAGTACTCAAC	GSM6468356	6972	2217	humanN_170	7.630522088	19.00458979	0	2	2	Epithelial cells
humanN_170_CATGACAGTTTAGCTG	GSM6468356	3016	1415	humanN_170	2.287798408	13.46153846	0	11	11	Fibroblasts
humanN_170_CATGACATCCCGGATG	GSM6468356	1392	684	humanN_170	1.939655172	38.86494253	0	2	2	Epithelial cells
humanN_170_CATGACATCCTTTCGG	GSM6468356	8202	2207	humanN_170	5.791270422	34.72323823	0.036576445	2	2	Epithelial cells
humanN_170_CATGACATCTATCCTA	GSM6468356	6348	2049	humanN_170	7.13610586	18.80907372	0.015752993	2	2	Epithelial cells
humanN_170_CATGCCTAGACTTGAA	GSM6468356	4860	1866	humanN_170	4.238683128	11.13168724	0	11	11	Fibroblasts
humanN_170_CATGCCTAGATATGCA	GSM6468356	1599	825	humanN_170	8.692933083	12.00750469	0	2	2	Epithelial cells
humanN_170_CATGCCTCAAGACGTG	GSM6468356	560	363	humanN_170	1.607142857	27.85714286	1.25	9	9	T-cells
humanN_170_CATGCCTGTAATAGCA	GSM6468356	861	587	humanN_170	1.277584204	19.3960511	0	2	2	Epithelial cells
humanN_170_CATGCCTGTCTTCTCG	GSM6468356	5339	1762	humanN_170	5.918711369	19.79771493	0	2	2	Epithelial cells
humanN_170_CATGCCTGTGCTCTTC	GSM6468356	6809	2162	humanN_170	5.213687766	22.9842855	0	2	2	Epithelial cells
humanN_170_CATGCCTTCCAAAGTC	GSM6468356	1734	848	humanN_170	4.671280277	19.26182238	0	2	2	Epithelial cells
humanN_170_CATGCCTTCCTTTACA	GSM6468356	5194	1912	humanN_170	2.098575279	21.04351174	0	2	2	Epithelial cells
humanN_170_CATGCCTTCCTTTCTC	GSM6468356	880	537	humanN_170	6.136363636	27.38636364	0	2	2	Epithelial cells
humanN_170_CATGGCGAGAGACTAT	GSM6468356	3799	1395	humanN_170	3.395630429	20.58436431	0	2	2	Epithelial cells
humanN_170_CATGGCGAGCTAAACA	GSM6468356	4377	1658	humanN_170	3.335618003	22.57253827	0	2	2	Epithelial cells
humanN_170_CATGGCGAGCTGATAA	GSM6468356	6736	2030	humanN_170	3.3847981	19.32897862	0	2	2	Epithelial cells
humanN_170_CATGGCGAGTTAAGTG	GSM6468356	4143	1401	humanN_170	0.217233888	33.16437364	0	2	2	Epithelial cells
humanN_170_CATGGCGCACTTACGA	GSM6468356	6353	1862	humanN_170	2.250905084	33.6376515	0	2	2	Epithelial cells
humanN_170_CATGGCGCAGCCAATT	GSM6468356	3335	1482	humanN_170	4.317841079	12.8035982	0	11	11	Fibroblasts
humanN_170_CATGGCGCAGGACCCT	GSM6468356	5597	1880	humanN_170	5.163480436	17.20564588	0	2	2	Epithelial cells
humanN_170_CATGGCGCATAAGACA	GSM6468356	1664	803	humanN_170	3.064903846	23.97836538	0.060096154	2	2	Epithelial cells
humanN_170_CATGGCGGTCTAGCCG	GSM6468356	1064	667	humanN_170	2.819548872	22.93233083	0	10	10	Endothelial cells
humanN_170_CATGGCGGTGGTGTAG	GSM6468356	3054	1344	humanN_170	4.715127701	16.43745907	0.032743942	2	2	Epithelial cells
humanN_170_CATGGCGTCCGTAGGC	GSM6468356	4073	1340	humanN_170	2.430640805	36.1158851	0	2	2	Epithelial cells
humanN_170_CATTATCCAGAAGCAC	GSM6468356	6286	2003	humanN_170	4.931594018	29.82818963	0	2	2	Epithelial cells
humanN_170_CATTATCCATTCCTGC	GSM6468356	2689	1190	humanN_170	1.710673113	27.07326144	0	9	9	T-cells
humanN_170_CATTATCGTCAGAAGC	GSM6468356	4921	1965	humanN_170	5.446047551	11.78622231	0	2	2	Epithelial cells
humanN_170_CATTATCGTTGGGACA	GSM6468356	6187	2179	humanN_170	6.642961047	17.76305156	0	10	10	Endothelial cells
humanN_170_CATTATCTCAACCATG	GSM6468356	2668	1274	humanN_170	2.436281859	14.43028486	0	11	11	Fibroblasts
humanN_170_CATTATCTCACTTCAT	GSM6468356	762	490	humanN_170	9.448818898	7.742782152	0	2	2	Epithelial cells
humanN_170_CATTATCTCCCTTGTG	GSM6468356	1133	627	humanN_170	6.266548985	20.56487202	0.088261253	2	2	Epithelial cells
humanN_170_CATTATCTCGGCGGTT	GSM6468356	4430	1744	humanN_170	3.566591422	13.47629797	0	11	11	Fibroblasts
humanN_170_CATTATCTCTATCCCG	GSM6468356	5458	2163	humanN_170	2.894833272	13.70465372	0.01832173	2	2	Epithelial cells
humanN_170_CATTCGCAGGCAATTA	GSM6468356	4498	1668	humanN_170	1.089373055	28.12361049	0.022232103	2	2	Epithelial cells
humanN_170_CATTCGCTCCATGAAC	GSM6468356	6546	2112	humanN_170	7.363275283	20.974641	0	2	2	Epithelial cells
humanN_170_CATTCGCTCCTGCCAT	GSM6468356	7168	2325	humanN_170	4.827008929	15.10881696	0	9	9	T-cells
humanN_170_CATTCGCTCTTACCGC	GSM6468356	1003	579	humanN_170	7.178464606	15.85244267	0	2	2	Epithelial cells
humanN_170_CATTCGCTCTTGCAAG	GSM6468356	6253	1870	humanN_170	4.589796897	19.63857348	0.031984647	2	2	Epithelial cells
humanN_170_CCAATCCAGAAAGTGG	GSM6468356	2435	1173	humanN_170	9.568788501	24.47638604	0	2	2	Epithelial cells
humanN_170_CCAATCCGTAAATGTG	GSM6468356	517	307	humanN_170	2.901353965	4.835589942	0	2	2	Epithelial cells
humanN_170_CCAATCCGTCAACATC	GSM6468356	8195	2274	humanN_170	5.686394143	19.42647956	0	2	2	Epithelial cells
humanN_170_CCAATCCGTGTTGGGA	GSM6468356	2484	1034	humanN_170	7.447665056	12.47987118	0	2	2	Epithelial cells
humanN_170_CCAATCCTCAAAGACA	GSM6468356	3395	1349	humanN_170	3.505154639	21.32547865	0.029455081	2	2	Epithelial cells
humanN_170_CCAATCCTCACGAAGG	GSM6468356	6122	1934	humanN_170	7.08918654	27.19699445	0	2	2	Epithelial cells
humanN_170_CCACCTAAGACTAGGC	GSM6468356	931	588	humanN_170	1.396348013	10.84854995	0	2	2	Epithelial cells
humanN_170_CCACCTAAGCCGGTAA	GSM6468356	504	355	humanN_170	2.380952381	14.48412698	0	2	2	Epithelial cells
humanN_170_CCACCTACAAGCCATT	GSM6468356	653	323	humanN_170	1.990811639	6.125574273	0.153139357	2	2	Epithelial cells
humanN_170_CCACCTACATTTGCTT	GSM6468356	6576	1874	humanN_170	4.364355231	20.40754258	0	2	2	Epithelial cells
humanN_170_CCACCTAGTACCGTAT	GSM6468356	7620	2383	humanN_170	3.766404199	18.85826772	0	2	2	Epithelial cells
humanN_170_CCACCTATCACATACG	GSM6468356	2221	1030	humanN_170	7.744259343	6.34849167	0.045024764	2	2	Epithelial cells
humanN_170_CCACCTATCACCTTAT	GSM6468356	4888	1986	humanN_170	2.700490998	23.44517185	0	9	9	T-cells
humanN_170_CCACCTATCACTCTTA	GSM6468356	1626	645	humanN_170	4.735547355	3.07503075	0	10	10	Endothelial cells
humanN_170_CCACCTATCTGCAGTA	GSM6468356	7480	2305	humanN_170	2.847593583	16.14973262	0	7	7	T-cells
humanN_170_CCACGGACACCAGGTC	GSM6468356	3538	1493	humanN_170	6.189937818	18.65460712	0	2	2	Epithelial cells
humanN_170_CCACGGACAGCTCGAC	GSM6468356	4733	1710	humanN_170	5.176420875	27.06528629	0	2	2	Epithelial cells
humanN_170_CCACGGAGTGGGTATG	GSM6468356	6634	1924	humanN_170	4.100090443	20.06331022	0	2	2	Epithelial cells
humanN_170_CCACGGATCTGCTGCT	GSM6468356	5739	1648	humanN_170	8.81686705	17.94737759	0	2	2	Epithelial cells
humanN_170_CCACTACAGCCCAACC	GSM6468356	8235	2360	humanN_170	2.744383728	21.61505768	0	2	2	Epithelial cells
humanN_170_CCACTACAGTGTACTC	GSM6468356	1410	685	humanN_170	4.468085106	28.36879433	0.070921986	2	2	Epithelial cells
humanN_170_CCACTACCACCTCGTT	GSM6468356	4352	1679	humanN_170	5.193014706	22.19669118	0	2	2	Epithelial cells
humanN_170_CCACTACCACTACAGT	GSM6468356	691	464	humanN_170	2.749638205	18.66859624	0	2	2	Epithelial cells
humanN_170_CCACTACCAGTACACT	GSM6468356	1252	746	humanN_170	4.313099042	10.46325879	0	7	7	T-cells
humanN_170_CCACTACCATTACCTT	GSM6468356	1658	832	humanN_170	0.482509047	28.64897467	0	9	9	T-cells
humanN_170_CCACTACGTCGCATCG	GSM6468356	2249	1082	humanN_170	7.247665629	14.0951534	0	11	11	Fibroblasts
humanN_170_CCACTACTCACCGGGT	GSM6468356	3459	1234	humanN_170	4.827984967	30.26886383	0	2	2	Epithelial cells
humanN_170_CCACTACTCCCAAGAT	GSM6468356	3713	1300	humanN_170	6.248316725	26.36681928	0	2	2	Epithelial cells
humanN_170_CCACTACTCTCGATGA	GSM6468356	5103	1672	humanN_170	9.641387419	20.28218695	0	2	2	Epithelial cells
humanN_170_CCAGCGAAGAGAGCTC	GSM6468356	4274	1700	humanN_170	2.433317735	20.82358446	0	2	2	Epithelial cells
humanN_170_CCAGCGAAGAGCTTCT	GSM6468356	2171	906	humanN_170	3.500690926	29.11100875	0.046061723	2	2	Epithelial cells
humanN_170_CCAGCGACAAGCCCAC	GSM6468356	512	340	humanN_170	3.7109375	15.234375	0	7	7	T-cells
humanN_170_CCAGCGACAAGTTCTG	GSM6468356	2355	1094	humanN_170	5.053078556	18.00424628	0	10	10	Endothelial cells
humanN_170_CCAGCGAGTCCCGACA	GSM6468356	4593	1441	humanN_170	9.492706292	18.81123449	0	2	2	Epithelial cells
humanN_170_CCAGCGAGTGCTAGCC	GSM6468356	1662	877	humanN_170	6.077015644	17.56919374	0	10	10	Endothelial cells
humanN_170_CCATGTCCAAGCCTAT	GSM6468356	1011	646	humanN_170	1.879327399	19.6834817	0	7	7	T-cells
humanN_170_CCATGTCCAATCCGAT	GSM6468356	5364	1938	humanN_170	7.289336316	20.99179717	0	2	2	Epithelial cells
humanN_170_CCATGTCCACAGACAG	GSM6468356	1074	649	humanN_170	5.121042831	18.15642458	0	2	2	Epithelial cells
humanN_170_CCATGTCCAGATGGGT	GSM6468356	810	508	humanN_170	6.790123457	19.62962963	0	2	2	Epithelial cells
humanN_170_CCATGTCCATCACGTA	GSM6468356	7795	2419	humanN_170	3.669018602	22.41180244	0	2	2	Epithelial cells
humanN_170_CCATGTCGTTGAGGTG	GSM6468356	3034	1094	humanN_170	3.625576796	31.17996045	0	2	2	Epithelial cells
humanN_170_CCATGTCTCAACTCTT	GSM6468356	510	358	humanN_170	2.549019608	7.058823529	0	2	2	Epithelial cells
humanN_170_CCATGTCTCACAGTAC	GSM6468356	6477	2184	humanN_170	4.600895476	25.1659719	0	2	2	Epithelial cells
humanN_170_CCATGTCTCTAACTCT	GSM6468356	537	340	humanN_170	4.283054004	15.27001862	0	2	2	Epithelial cells
humanN_170_CCATGTCTCTTAGCCC	GSM6468356	1329	799	humanN_170	2.558314522	14.89841986	0	10	10	Endothelial cells
humanN_170_CCATTCGAGTATTGGA	GSM6468356	6412	2262	humanN_170	4.164067374	16.39114161	0	2	2	Epithelial cells
humanN_170_CCATTCGGTGCATCTA	GSM6468356	4627	1733	humanN_170	7.304949211	19.77523233	0	2	2	Epithelial cells
humanN_170_CCATTCGTCAATAAGG	GSM6468356	754	464	humanN_170	2.652519894	28.51458886	0	0	0	T-cells
humanN_170_CCATTCGTCCGCAGTG	GSM6468356	3952	1546	humanN_170	9.412955466	20.72368421	0	2	2	Epithelial cells
humanN_170_CCATTCGTCTTGCAAG	GSM6468356	3548	1288	humanN_170	3.917700113	18.79932356	0	2	2	Epithelial cells
humanN_170_CCCAATCAGAATGTGT	GSM6468356	6843	1733	humanN_170	0.599152419	33.81557796	0	2	2	Epithelial cells
humanN_170_CCCAATCAGCAAATCA	GSM6468356	1984	1072	humanN_170	6.199596774	17.89314516	0	2	2	Epithelial cells
humanN_170_CCCAATCAGCACGCCT	GSM6468356	2881	1379	humanN_170	7.497396737	14.82124262	0	10	10	Endothelial cells
humanN_170_CCCAATCCACACTGCG	GSM6468356	4625	1780	humanN_170	3.372972973	20.56216216	0	2	2	Epithelial cells
humanN_170_CCCAATCGTGAGGGTT	GSM6468356	2281	1149	humanN_170	4.866286716	18.32529592	0	7	7	T-cells
humanN_170_CCCAATCGTTCATGGT	GSM6468356	530	346	humanN_170	3.018867925	30	0	0	0	T-cells
humanN_170_CCCAATCTCAAAGTAG	GSM6468356	7556	2067	humanN_170	4.248279513	21.98253044	0	2	2	Epithelial cells
humanN_170_CCCAGTTAGTAGGCCA	GSM6468356	1038	548	humanN_170	4.142581888	19.26782274	0	2	2	Epithelial cells
humanN_170_CCCAGTTAGTTAAGTG	GSM6468356	6700	2348	humanN_170	2.149253731	22.29850746	0	2	2	Epithelial cells
humanN_170_CCCAGTTTCACGGTTA	GSM6468356	536	366	humanN_170	7.089552239	12.31343284	0	3	3	Monocytes
humanN_170_CCCAGTTTCAGATAAG	GSM6468356	5600	1959	humanN_170	8.732142857	17.55357143	0	2	2	Epithelial cells
humanN_170_CCCAGTTTCTGTCAAG	GSM6468356	2865	1367	humanN_170	7.294938918	22.68760908	0	2	2	Epithelial cells
humanN_170_CCCATACAGAGGTTGC	GSM6468356	4597	1799	humanN_170	2.458124864	20.12181858	0	11	11	Fibroblasts
humanN_170_CCCATACAGTGTCTCA	GSM6468356	5305	1930	humanN_170	6.823751178	20.15080113	0	2	2	Epithelial cells
humanN_170_CCCATACCATGAACCT	GSM6468356	6899	1983	humanN_170	6.087838817	31.72923612	0	2	2	Epithelial cells
humanN_170_CCCATACTCAGTTCGA	GSM6468356	1623	935	humanN_170	4.4978435	10.41281577	0	2	2	Epithelial cells
humanN_170_CCCATACTCCAAGCCG	GSM6468356	1828	1052	humanN_170	3.774617068	9.956236324	0	2	2	Epithelial cells
humanN_170_CCCTCCTAGGAACTGC	GSM6468356	6254	1927	humanN_170	0.959385993	24.75215862	0	2	2	Epithelial cells
humanN_170_CCCTCCTCAGGGTATG	GSM6468356	6229	1971	humanN_170	9.102584685	21.57649703	0	2	2	Epithelial cells
humanN_170_CCCTCCTGTTCAGTAC	GSM6468356	5950	2027	humanN_170	4.974789916	21.14285714	0	9	9	T-cells
humanN_170_CCCTCCTGTTGAGGTG	GSM6468356	4649	1819	humanN_170	4.990320499	16.0249516	0	11	11	Fibroblasts
humanN_170_CCCTCCTTCAGCACAT	GSM6468356	2533	1079	humanN_170	7.106198184	18.59455191	0	2	2	Epithelial cells
humanN_170_CCCTCCTTCGGCCGAT	GSM6468356	5520	1402	humanN_170	6.594202899	27.37318841	0	2	2	Epithelial cells
humanN_170_CCGGGATAGCCACCTG	GSM6468356	7281	2388	humanN_170	5.109188298	21.67284714	0	2	2	Epithelial cells
humanN_170_CCGGGATAGTAGGTGC	GSM6468356	6793	2268	humanN_170	9.715883998	15.48653025	0	2	2	Epithelial cells
humanN_170_CCGGGATCATAGAAAC	GSM6468356	761	403	humanN_170	3.810775296	5.387647832	0	0	0	T-cells
humanN_170_CCGGGATGTAAGGGAA	GSM6468356	893	447	humanN_170	8.174692049	16.23740202	0	2	2	Epithelial cells
humanN_170_CCGGGATGTGCACTTA	GSM6468356	5657	1973	humanN_170	6.593600849	23.13947322	0	2	2	Epithelial cells
humanN_170_CCGGGATGTTGTGGCC	GSM6468356	5260	1741	humanN_170	5.703422053	20.51330798	0	2	2	Epithelial cells
humanN_170_CCGGGATTCAGCGACC	GSM6468356	990	556	humanN_170	5.95959596	10.60606061	0	9	9	T-cells
humanN_170_CCGGGATTCTGTTTGT	GSM6468356	7016	2247	humanN_170	9.806157355	25.68415051	0	2	2	Epithelial cells
humanN_170_CCGGTAGAGGATGGAA	GSM6468356	2880	1249	humanN_170	9.027777778	16.875	0	2	2	Epithelial cells
humanN_170_CCGGTAGCAGGGTATG	GSM6468356	4928	2128	humanN_170	6.554383117	14.50892857	0	2	2	Epithelial cells
humanN_170_CCGGTAGGTCTGCAAT	GSM6468356	3683	1350	humanN_170	8.335595982	18.24599511	0	2	2	Epithelial cells
humanN_170_CCGGTAGGTGAGCGAT	GSM6468356	818	520	humanN_170	4.645476773	19.5599022	0	2	2	Epithelial cells
humanN_170_CCGTACTAGACGCAAC	GSM6468356	5320	1689	humanN_170	2.781954887	23.59022556	0	2	2	Epithelial cells
humanN_170_CCGTACTAGATGTAAC	GSM6468356	4598	1658	humanN_170	7.764245324	21.92257503	0.021748586	2	2	Epithelial cells
humanN_170_CCGTACTAGCAGGTCA	GSM6468356	6496	2054	humanN_170	5.172413793	16.99507389	0	2	2	Epithelial cells
humanN_170_CCGTACTAGGTGCTTT	GSM6468356	646	434	humanN_170	1.083591331	2.941176471	0	3	3	Monocytes
humanN_170_CCGTACTCACTACAGT	GSM6468356	6628	2248	humanN_170	3.243814122	18.6028968	0	10	10	Endothelial cells
humanN_170_CCGTACTGTCAGATAA	GSM6468356	1212	543	humanN_170	3.547854785	38.44884488	0	2	2	Epithelial cells
humanN_170_CCGTACTGTGACCAAG	GSM6468356	1159	758	humanN_170	6.471095772	9.059534081	0	2	2	Epithelial cells
humanN_170_CCGTACTGTTTGACAC	GSM6468356	2512	1115	humanN_170	3.742038217	25.83598726	0	2	2	Epithelial cells
humanN_170_CCGTACTTCAACGGCC	GSM6468356	4462	1608	humanN_170	4.437471986	23.66651726	0	2	2	Epithelial cells
humanN_170_CCGTACTTCACGAAGG	GSM6468356	6255	2233	humanN_170	2.637889688	25.05195843	0	9	9	T-cells
humanN_170_CCGTACTTCCGCAAGC	GSM6468356	5495	2345	humanN_170	3.930846224	9.372156506	0	2	2	Epithelial cells
humanN_170_CCGTGGAAGCGCCTTG	GSM6468356	3224	1357	humanN_170	4.404466501	25.21712159	0	2	2	Epithelial cells
humanN_170_CCGTGGAAGTCTTGCA	GSM6468356	4116	1558	humanN_170	1.19047619	19.65500486	0.024295432	2	2	Epithelial cells
humanN_170_CCGTGGAGTCTAACGT	GSM6468356	7579	2277	humanN_170	2.942340678	29.93798654	0	2	2	Epithelial cells
humanN_170_CCGTGGAGTGACCAAG	GSM6468356	7164	2172	humanN_170	6.379117811	18.48129537	0	9	9	T-cells
humanN_170_CCGTGGATCCCTCAGT	GSM6468356	1346	824	humanN_170	8.469539376	4.829123328	0	2	2	Epithelial cells
humanN_170_CCGTGGATCTTGCATT	GSM6468356	7852	2416	humanN_170	3.667855323	22.24910851	0	2	2	Epithelial cells
humanN_170_CCGTTCAAGCGATCCC	GSM6468356	3185	1266	humanN_170	5.934065934	26.87598116	0	2	2	Epithelial cells
humanN_170_CCGTTCACATGCGCAC	GSM6468356	4681	1538	humanN_170	4.144413587	18.58577227	0	2	2	Epithelial cells
humanN_170_CCGTTCAGTCGAGATG	GSM6468356	6895	2199	humanN_170	4.307469181	21.16026106	0	2	2	Epithelial cells
humanN_170_CCGTTCAGTGTGAAAT	GSM6468356	6309	1845	humanN_170	3.677286416	29.67189729	0	2	2	Epithelial cells
humanN_170_CCGTTCAGTTGGAGGT	GSM6468356	1834	1064	humanN_170	0.92693566	16.7393675	0	10	10	Endothelial cells
humanN_170_CCGTTCATCGTAGATC	GSM6468356	8045	2305	humanN_170	3.679303915	19.65195774	0	2	2	Epithelial cells
humanN_170_CCTAAAGCACCAACCG	GSM6468356	2222	824	humanN_170	2.070207021	20.61206121	0.0450045	0	0	T-cells
humanN_170_CCTAAAGCATATGAGA	GSM6468356	660	474	humanN_170	1.363636364	22.42424242	0	9	9	T-cells
humanN_170_CCTAAAGGTACAGTGG	GSM6468356	5990	2287	humanN_170	4.240400668	12.68781302	0	10	10	Endothelial cells
humanN_170_CCTAAAGGTCAGGACA	GSM6468356	639	443	humanN_170	0.156494523	20.97026604	0.156494523	2	2	Epithelial cells
humanN_170_CCTAAAGGTCCTAGCG	GSM6468356	788	466	humanN_170	8.502538071	23.85786802	0	9	9	T-cells
humanN_170_CCTAAAGGTCTTGCGG	GSM6468356	3687	1509	humanN_170	7.594250068	20.01627339	0.298345538	2	2	Epithelial cells
humanN_170_CCTAAAGGTTCCATGA	GSM6468356	2118	1149	humanN_170	2.077431539	11.14258735	0	10	10	Endothelial cells
humanN_170_CCTAAAGTCAAACCAC	GSM6468356	7307	2319	humanN_170	2.545504311	26.16668948	0	2	2	Epithelial cells
humanN_170_CCTAAAGTCGCCCTTA	GSM6468356	4154	1623	humanN_170	2.479537795	9.62927299	0	11	11	Fibroblasts
humanN_170_CCTAAAGTCTCTGAGA	GSM6468356	2711	1102	humanN_170	6.565842862	23.20177056	0	2	2	Epithelial cells
humanN_170_CCTACACAGATGAGAG	GSM6468356	7108	1854	humanN_170	6.527855937	23.28362409	0	2	2	Epithelial cells
humanN_170_CCTACACAGGCATGGT	GSM6468356	2885	1358	humanN_170	7.001733102	21.80242634	0	2	2	Epithelial cells
humanN_170_CCTACACGTCATGCAT	GSM6468356	2248	1119	humanN_170	2.758007117	19.52846975	0.044483986	2	2	Epithelial cells
humanN_170_CCTACACGTGAGGGAG	GSM6468356	7506	2005	humanN_170	5.941913136	22.52864375	0	2	2	Epithelial cells
humanN_170_CCTACACTCAATCACG	GSM6468356	1362	792	humanN_170	6.093979442	12.04111601	0.073421439	2	2	Epithelial cells
humanN_170_CCTACACTCCCTTGTG	GSM6468356	2869	1324	humanN_170	3.659811781	8.469850122	0	11	11	Fibroblasts
humanN_170_CCTACCACACCTATCC	GSM6468356	5470	2046	humanN_170	3.619744059	17.75137112	0	2	2	Epithelial cells
humanN_170_CCTACCACACTTCTGC	GSM6468356	595	294	humanN_170	3.193277311	15.96638655	0	2	2	Epithelial cells
humanN_170_CCTACCATCGGTGTCG	GSM6468356	737	464	humanN_170	6.648575305	26.18724559	0	2	2	Epithelial cells
humanN_170_CCTACCATCGTCTGCT	GSM6468356	5083	1651	humanN_170	3.305134763	15.05016722	0	2	2	Epithelial cells
humanN_170_CCTAGCTAGGTGTGGT	GSM6468356	7287	2294	humanN_170	9.276794291	20.44737203	0	2	2	Epithelial cells
humanN_170_CCTAGCTCAAAGTGCG	GSM6468356	6011	1703	humanN_170	1.097987024	33.18915322	0	2	2	Epithelial cells
humanN_170_CCTAGCTCAATCTACG	GSM6468356	7086	2290	humanN_170	3.344623201	29.19841942	0	2	2	Epithelial cells
humanN_170_CCTAGCTCAGCTGCAC	GSM6468356	7251	2117	humanN_170	2.744449042	17.99751758	0	2	2	Epithelial cells
humanN_170_CCTAGCTCATCCCACT	GSM6468356	1846	940	humanN_170	6.98808234	10.99674973	0	10	10	Endothelial cells
humanN_170_CCTAGCTCATCCGTGG	GSM6468356	3569	1660	humanN_170	3.614457831	15.57859344	0	7	7	T-cells
humanN_170_CCTAGCTGTAGTACCT	GSM6468356	1478	810	humanN_170	1.082543978	21.85385656	0	2	2	Epithelial cells
humanN_170_CCTAGCTGTGGCGAAT	GSM6468356	4964	1839	humanN_170	4.43190975	21.15229654	0	2	2	Epithelial cells
humanN_170_CCTAGCTGTTTGGCGC	GSM6468356	8259	2249	humanN_170	7.71279816	19.68761351	0	2	2	Epithelial cells
humanN_170_CCTAGCTGTTTGTGTG	GSM6468356	4880	1745	humanN_170	5.102459016	20.40983607	0	2	2	Epithelial cells
humanN_170_CCTATTAAGATGCCTT	GSM6468356	5065	1893	humanN_170	6.870681145	26.51530109	0	2	2	Epithelial cells
humanN_170_CCTATTAAGCCAGTTT	GSM6468356	5139	1663	humanN_170	4.164234287	21.24927029	0	2	2	Epithelial cells
humanN_170_CCTATTAAGCCCGAAA	GSM6468356	4871	1878	humanN_170	4.516526381	16.15684664	0	2	2	Epithelial cells
humanN_170_CCTATTAAGGCTATCT	GSM6468356	834	513	humanN_170	5.995203837	11.39088729	0	0	0	T-cells
humanN_170_CCTATTACAATGCCAT	GSM6468356	1729	945	humanN_170	6.304222094	15.90514748	0	2	2	Epithelial cells
humanN_170_CCTATTACAGCTTAAC	GSM6468356	5782	1791	humanN_170	3.666551366	21.44586648	0	2	2	Epithelial cells
humanN_170_CCTATTACATGCGCAC	GSM6468356	3420	1452	humanN_170	0.760233918	22.57309942	0	2	2	Epithelial cells
humanN_170_CCTATTAGTTACGACT	GSM6468356	597	419	humanN_170	6.867671692	13.5678392	0	0	0	T-cells
humanN_170_CCTATTATCTCCGGTT	GSM6468356	1240	804	humanN_170	2.338709677	17.25806452	0	9	9	T-cells
humanN_170_CCTCAGTAGAAGATTC	GSM6468356	1640	811	humanN_170	5.670731707	16.2195122	0	11	11	Fibroblasts
humanN_170_CCTCAGTAGCGGCTTC	GSM6468356	7774	2451	humanN_170	7.602263957	22.22793928	0.012863391	2	2	Epithelial cells
humanN_170_CCTCAGTCAAGGCTCC	GSM6468356	1291	697	humanN_170	1.936483346	15.18202943	0	2	2	Epithelial cells
humanN_170_CCTCAGTCAATGAATG	GSM6468356	4272	1771	humanN_170	5.969101124	12.00842697	0	2	2	Epithelial cells
humanN_170_CCTCAGTCAGATCGGA	GSM6468356	4601	1554	humanN_170	3.977396218	27.29841339	0	2	2	Epithelial cells
humanN_170_CCTCAGTCAGGATCGA	GSM6468356	1673	1018	humanN_170	4.662283323	5.917513449	0	2	2	Epithelial cells
humanN_170_CCTCAGTCAGGTCTCG	GSM6468356	935	479	humanN_170	6.951871658	19.03743316	0	2	2	Epithelial cells
humanN_170_CCTCAGTCATGCCTAA	GSM6468356	6455	2014	humanN_170	3.841982959	29.63594113	0	2	2	Epithelial cells
humanN_170_CCTCAGTGTTATCGGT	GSM6468356	7715	2486	humanN_170	4.005184705	17.26506805	0	2	2	Epithelial cells
humanN_170_CCTCTGAAGACTTGAA	GSM6468356	7699	2160	humanN_170	4.59799974	26.78269905	0	2	2	Epithelial cells
humanN_170_CCTCTGAAGCTCTCGG	GSM6468356	4650	1447	humanN_170	6.752688172	20.53763441	0	2	2	Epithelial cells
humanN_170_CCTCTGAAGTCCAGGA	GSM6468356	1042	571	humanN_170	3.262955854	14.20345489	0	2	2	Epithelial cells
humanN_170_CCTCTGACAAGCGCTC	GSM6468356	3344	1596	humanN_170	5.233253589	11.33373206	0	2	2	Epithelial cells
humanN_170_CCTCTGACAATAGCGG	GSM6468356	1780	930	humanN_170	3.483146067	14.15730337	0.056179775	7	7	T-cells
humanN_170_CCTCTGACATCTCCCA	GSM6468356	505	242	humanN_170	5.742574257	8.910891089	0	0	0	T-cells
humanN_170_CCTCTGAGTAGGGACT	GSM6468356	2681	992	humanN_170	6.490115628	13.05483029	0	2	2	Epithelial cells
humanN_170_CCTCTGAGTCTTCAAG	GSM6468356	2097	894	humanN_170	7.153075823	4.244158321	0	2	2	Epithelial cells
humanN_170_CCTCTGAGTTCGTCTC	GSM6468356	4028	1327	humanN_170	4.841112214	22.4428997	0	2	2	Epithelial cells
humanN_170_CCTCTGATCAGCTGGC	GSM6468356	1223	673	humanN_170	5.233033524	20.27800491	0	7	7	T-cells
humanN_170_CCTCTGATCGAACTGT	GSM6468356	5486	1832	humanN_170	4.593510755	18.3558148	0	2	2	Epithelial cells
humanN_170_CCTCTGATCTGCTGTC	GSM6468356	2990	1401	humanN_170	4.548494983	11.70568562	0	11	11	Fibroblasts
humanN_170_CCTTACGAGATGTCGG	GSM6468356	4259	1499	humanN_170	6.104719418	18.76027236	0	2	2	Epithelial cells
humanN_170_CCTTACGAGTAGGCCA	GSM6468356	1958	1014	humanN_170	2.808988764	15.52604699	0	2	2	Epithelial cells
humanN_170_CCTTACGCAACACGCC	GSM6468356	5419	1791	humanN_170	3.875253737	14.57833549	0	2	2	Epithelial cells
humanN_170_CCTTACGCAGTCACTA	GSM6468356	7459	2476	humanN_170	3.08352326	14.86794476	0	11	11	Fibroblasts
humanN_170_CCTTACGCATACCATG	GSM6468356	8942	2292	humanN_170	4.775218072	23.32811452	0	2	2	Epithelial cells
humanN_170_CCTTACGGTTACGACT	GSM6468356	2598	1068	humanN_170	8.006158584	11.12394149	0.076982294	2	2	Epithelial cells
humanN_170_CCTTACGTCAACGCTA	GSM6468356	1770	884	humanN_170	5.762711864	8.531073446	0	10	10	Endothelial cells
humanN_170_CCTTACGTCCGCATCT	GSM6468356	6261	1988	humanN_170	2.299952084	28.11052548	0	2	2	Epithelial cells
humanN_170_CCTTCCCAGACTTTCG	GSM6468356	5103	1595	humanN_170	7.387811092	21.88908485	0	2	2	Epithelial cells
humanN_170_CCTTCCCAGCGTTTAC	GSM6468356	1582	734	humanN_170	0.316055626	38.36915297	0	9	9	T-cells
humanN_170_CCTTCCCAGTCGTTTG	GSM6468356	4524	1491	humanN_170	9.438549956	20.20335986	0	2	2	Epithelial cells
humanN_170_CCTTCCCCATCCGGGT	GSM6468356	4374	1820	humanN_170	6.927297668	14.76909008	0	2	2	Epithelial cells
humanN_170_CCTTCCCGTCCGCTGA	GSM6468356	6014	1767	humanN_170	8.463584968	24.09378118	0	2	2	Epithelial cells
humanN_170_CCTTCCCTCAACCAAC	GSM6468356	1584	686	humanN_170	4.924242424	10.03787879	0	7	7	T-cells
humanN_170_CCTTCCCTCTAGAGTC	GSM6468356	583	427	humanN_170	1.886792453	13.55060034	0	0	0	T-cells
humanN_170_CCTTCCCTCTGTTGAG	GSM6468356	935	583	humanN_170	1.818181818	27.9144385	0	2	2	Epithelial cells
humanN_170_CCTTCGAAGGCTAGCA	GSM6468356	877	604	humanN_170	8.779931585	18.1299886	0	9	9	T-cells
humanN_170_CCTTCGACAGCCTATA	GSM6468356	3024	1249	humanN_170	8.829365079	24.4047619	0	2	2	Epithelial cells
humanN_170_CCTTCGACAGGTTTCA	GSM6468356	4284	1309	humanN_170	9.243697479	21.77871148	0.02334267	2	2	Epithelial cells
humanN_170_CCTTCGACAGTCAGCC	GSM6468356	1243	514	humanN_170	0.241351569	44.08688656	0.080450523	0	0	T-cells
humanN_170_CCTTCGACATAAGACA	GSM6468356	1547	981	humanN_170	2.262443439	10.98901099	0	2	2	Epithelial cells
humanN_170_CCTTCGAGTAGTGAAT	GSM6468356	1074	685	humanN_170	3.351955307	23.37057728	0	2	2	Epithelial cells
humanN_170_CCTTCGAGTGCTAGCC	GSM6468356	5270	1957	humanN_170	2.580645161	21.57495256	0	10	10	Endothelial cells
humanN_170_CCTTCGAGTGTGACGA	GSM6468356	691	452	humanN_170	4.196816208	23.73371925	0	2	2	Epithelial cells
humanN_170_CCTTCGAGTGTTGAGG	GSM6468356	9197	2400	humanN_170	5.697510058	28.7050125	0	2	2	Epithelial cells
humanN_170_CCTTCGAGTTTGCATG	GSM6468356	533	282	humanN_170	3.001876173	6.378986867	0	11	11	Fibroblasts
humanN_170_CCTTCGATCCCAAGAT	GSM6468356	514	223	humanN_170	3.501945525	5.058365759	0	0	0	T-cells
humanN_170_CCTTCGATCGCTGATA	GSM6468356	2757	1166	humanN_170	6.964091404	16.46717446	0	2	2	Epithelial cells
humanN_170_CCTTCGATCGTACCGG	GSM6468356	5989	1858	humanN_170	5.94423109	21.77325096	0	2	2	Epithelial cells
humanN_170_CCTTTCTAGGATCGCA	GSM6468356	1876	905	humanN_170	0.426439232	29.05117271	0	2	2	Epithelial cells
humanN_170_CCTTTCTCAGCGTAAG	GSM6468356	978	509	humanN_170	0.715746421	12.26993865	0	0	0	T-cells
humanN_170_CCTTTCTCATCCAACA	GSM6468356	5520	1952	humanN_170	4.347826087	15.97826087	0	9	9	T-cells
humanN_170_CCTTTCTCATGCGCAC	GSM6468356	1713	827	humanN_170	8.056042032	16.98774081	0	2	2	Epithelial cells
humanN_170_CCTTTCTGTACCGAGA	GSM6468356	4110	1527	humanN_170	5.669099757	22.74939173	0	2	2	Epithelial cells
humanN_170_CCTTTCTTCCAAATGC	GSM6468356	1603	773	humanN_170	1.247660636	20.3992514	0	2	2	Epithelial cells
humanN_170_CCTTTCTTCTTGCAAG	GSM6468356	2158	943	humanN_170	6.070435589	19.36978684	0	2	2	Epithelial cells
humanN_170_CGAACATAGACTTGAA	GSM6468356	7084	2240	humanN_170	7.114624506	23.12252964	0	2	2	Epithelial cells
humanN_170_CGAACATAGGACACCA	GSM6468356	1799	877	humanN_170	2.112284603	27.57087271	0	2	2	Epithelial cells
humanN_170_CGAACATCACAGGCCT	GSM6468356	1118	649	humanN_170	2.59391771	21.10912343	0	2	2	Epithelial cells
humanN_170_CGAACATCAGAGCCAA	GSM6468356	3058	1340	humanN_170	0.163505559	29.49640288	0	9	9	T-cells
humanN_170_CGAACATCAGGTGGAT	GSM6468356	1568	935	humanN_170	1.530612245	11.09693878	0	9	9	T-cells
humanN_170_CGAACATCAGTAACGG	GSM6468356	4747	1419	humanN_170	7.39414367	31.93595955	0	2	2	Epithelial cells
humanN_170_CGAACATCATGACATC	GSM6468356	2995	1394	humanN_170	8.414023372	9.883138564	0	9	9	T-cells
humanN_170_CGAACATGTAGCACGA	GSM6468356	908	583	humanN_170	4.295154185	12.99559471	0	2	2	Epithelial cells
humanN_170_CGAACATGTCGCTTCT	GSM6468356	5560	1981	humanN_170	4.478417266	20.91726619	0	2	2	Epithelial cells
humanN_170_CGAATGTAGCGATAGC	GSM6468356	4226	1636	humanN_170	1.632749645	25.74538571	0.023663038	2	2	Epithelial cells
humanN_170_CGAATGTAGTACACCT	GSM6468356	3663	1606	humanN_170	5.814905815	18.34561835	0.054600055	2	2	Epithelial cells
humanN_170_CGAATGTCACCTTGTC	GSM6468356	777	476	humanN_170	2.059202059	22.26512227	0	2	2	Epithelial cells
humanN_170_CGAATGTGTTACAGAA	GSM6468356	5422	1854	humanN_170	5.699004058	20.49059388	0	2	2	Epithelial cells
humanN_170_CGACCTTAGAGACTAT	GSM6468356	1747	848	humanN_170	4.121350887	10.99026903	0	2	2	Epithelial cells
humanN_170_CGACCTTAGCGCTTAT	GSM6468356	3622	1219	humanN_170	2.484815019	32.13694092	0	2	2	Epithelial cells
humanN_170_CGACCTTAGCTAAGAT	GSM6468356	2065	847	humanN_170	0.726392252	33.99515738	0	2	2	Epithelial cells
humanN_170_CGACCTTCAAGCTGGA	GSM6468356	803	585	humanN_170	2.490660025	15.69115816	0	1	1	T-cells
humanN_170_CGACCTTCAATGTTGC	GSM6468356	4319	1594	humanN_170	3.565640194	24.58902524	0	2	2	Epithelial cells
humanN_170_CGACCTTCAGATGAGC	GSM6468356	5223	2261	humanN_170	3.159103963	9.898525751	0	2	2	Epithelial cells
humanN_170_CGACCTTGTTGTTTGG	GSM6468356	3261	1317	humanN_170	3.158540325	18.49126035	0	2	2	Epithelial cells
humanN_170_CGACCTTTCCAATGGT	GSM6468356	3653	1520	humanN_170	6.37831919	23.84341637	0	2	2	Epithelial cells
humanN_170_CGACTTCAGTACGACG	GSM6468356	2370	1218	humanN_170	8.776371308	7.890295359	0	10	10	Endothelial cells
humanN_170_CGACTTCCACCTTGTC	GSM6468356	4964	1774	humanN_170	9.065269944	21.6357776	0	2	2	Epithelial cells
humanN_170_CGACTTCCATCCGCGA	GSM6468356	3158	1222	humanN_170	5.826472451	20.39265358	0.031665611	2	2	Epithelial cells
humanN_170_CGACTTCGTCGAACAG	GSM6468356	3284	1598	humanN_170	0.639464068	21.58952497	0	2	2	Epithelial cells
humanN_170_CGACTTCGTTCGTTGA	GSM6468356	2787	1113	humanN_170	6.20739146	17.36634374	0	2	2	Epithelial cells
humanN_170_CGACTTCTCAGTTAGC	GSM6468356	2664	1361	humanN_170	6.493993994	14.11411411	0.037537538	2	2	Epithelial cells
humanN_170_CGACTTCTCGGTTCGG	GSM6468356	1728	880	humanN_170	9.722222222	17.93981481	0	9	9	T-cells
humanN_170_CGACTTCTCGTGGGAA	GSM6468356	4761	1769	humanN_170	7.47742071	21.44507456	0	2	2	Epithelial cells
humanN_170_CGACTTCTCGTGTAGT	GSM6468356	3951	1316	humanN_170	4.960769425	24.77853708	0	2	2	Epithelial cells
humanN_170_CGAGAAGAGGATGGAA	GSM6468356	4572	1675	humanN_170	6.605424322	14.02012248	0.043744532	11	11	Fibroblasts
humanN_170_CGAGAAGCAAATACAG	GSM6468356	4918	1669	humanN_170	3.497356649	22.30581537	0	2	2	Epithelial cells
humanN_170_CGAGAAGGTCATATGC	GSM6468356	6849	2311	humanN_170	8.453788874	20.26573222	0	9	9	T-cells
humanN_170_CGAGAAGGTCGAATCT	GSM6468356	3880	1658	humanN_170	0.798969072	22.13917526	0	9	9	T-cells
humanN_170_CGAGAAGGTGTTCTTT	GSM6468356	2190	939	humanN_170	8.082191781	21.41552511	0	2	2	Epithelial cells
humanN_170_CGAGCACAGACAGACC	GSM6468356	8386	2326	humanN_170	3.517767708	26.68733604	0.011924636	2	2	Epithelial cells
humanN_170_CGAGCACCAAAGCAAT	GSM6468356	1017	649	humanN_170	3.83480826	12.68436578	0	10	10	Endothelial cells
humanN_170_CGAGCACCAATAGAGT	GSM6468356	2430	1193	humanN_170	7.695473251	11.31687243	0	2	2	Epithelial cells
humanN_170_CGAGCACGTTCTGTTT	GSM6468356	1521	777	humanN_170	5.982905983	24.52333991	0	9	9	T-cells
humanN_170_CGAGCACTCACGGTTA	GSM6468356	6960	2124	humanN_170	0.933908046	21.29310345	0	2	2	Epithelial cells
humanN_170_CGAGCACTCCGAAGAG	GSM6468356	4323	1512	humanN_170	3.354152209	20.84200786	0	2	2	Epithelial cells
humanN_170_CGAGCACTCCTGCTTG	GSM6468356	2059	819	humanN_170	0.631374454	37.83389995	0	2	2	Epithelial cells
humanN_170_CGAGCCAAGGAGTAGA	GSM6468356	2024	1012	humanN_170	2.173913043	16.69960474	0	7	7	T-cells
humanN_170_CGAGCCACAAATCCGT	GSM6468356	615	310	humanN_170	9.430894309	8.455284553	0	0	0	T-cells
humanN_170_CGAGCCACAAGGTGTG	GSM6468356	4813	1438	humanN_170	4.00997299	34.17826719	0	2	2	Epithelial cells
humanN_170_CGAGCCACAATCAGAA	GSM6468356	5416	1794	humanN_170	7.034711965	22.91358936	0	2	2	Epithelial cells
humanN_170_CGAGCCACACCAGTTA	GSM6468356	4769	1523	humanN_170	5.913189348	37.13566785	0	2	2	Epithelial cells
humanN_170_CGAGCCACAGTTAACC	GSM6468356	3622	1288	humanN_170	9.166206516	18.96742131	0	2	2	Epithelial cells
humanN_170_CGAGCCAGTCTAGCGC	GSM6468356	7656	2442	humanN_170	2.36415883	20.66353187	0	2	2	Epithelial cells
humanN_170_CGAGCCAGTGCAACTT	GSM6468356	7763	1303	humanN_170	0.167461033	42.83137962	0	2	2	Epithelial cells
humanN_170_CGAGCCAGTGTTGAGG	GSM6468356	6224	2160	humanN_170	8.692159383	20.37275064	0	2	2	Epithelial cells
humanN_170_CGAGCCAGTTATCGGT	GSM6468356	4173	1669	humanN_170	6.709801102	17.51737359	0.023963575	2	2	Epithelial cells
humanN_170_CGAGCCAGTTCTGTTT	GSM6468356	5388	1864	humanN_170	9.465478842	25	0	2	2	Epithelial cells
humanN_170_CGAGCCATCACAGTAC	GSM6468356	2612	850	humanN_170	9.264931087	6.355283308	0	2	2	Epithelial cells
humanN_170_CGAGCCATCCGCGGTA	GSM6468356	813	475	humanN_170	0.98400984	29.02829028	0	9	9	T-cells
humanN_170_CGAGCCATCTCAAACG	GSM6468356	7089	2247	humanN_170	5.388630272	18.09846241	0	2	2	Epithelial cells
humanN_170_CGATCGGAGGAACTGC	GSM6468356	5512	1871	humanN_170	7.021044993	23.89332366	0.018142235	2	2	Epithelial cells
humanN_170_CGATCGGAGTACGATA	GSM6468356	2822	1357	humanN_170	7.228915663	22.99787385	0	2	2	Epithelial cells
humanN_170_CGATCGGAGTCGAGTG	GSM6468356	3626	1370	humanN_170	4.633204633	20.13237728	0	7	7	T-cells
humanN_170_CGATCGGCAGCTCGCA	GSM6468356	1410	942	humanN_170	4.397163121	10.4964539	0	2	2	Epithelial cells
humanN_170_CGATCGGCATGTCGAT	GSM6468356	2948	1194	humanN_170	2.985074627	24.28765265	0	10	10	Endothelial cells
humanN_170_CGATCGGCATTGCGGC	GSM6468356	995	631	humanN_170	3.819095477	17.48743719	0	9	9	T-cells
humanN_170_CGATCGGGTCCGTTAA	GSM6468356	8686	2269	humanN_170	7.045820861	21.62099931	0	2	2	Epithelial cells
humanN_170_CGATCGGGTCTAAACC	GSM6468356	4224	1502	humanN_170	9.019886364	12.92613636	0	2	2	Epithelial cells
humanN_170_CGATCGGGTCTCTCGT	GSM6468356	5636	1834	humanN_170	5.713271824	19.16252661	0	2	2	Epithelial cells
humanN_170_CGATCGGGTTCGAATC	GSM6468356	2706	979	humanN_170	2.06947524	31.11603843	0	2	2	Epithelial cells
humanN_170_CGATCGGGTTTCGCTC	GSM6468356	6971	2309	humanN_170	3.873188926	24.3580548	0.014345144	2	2	Epithelial cells
humanN_170_CGATCGGTCAACTCTT	GSM6468356	1964	938	humanN_170	2.443991853	33.50305499	0	2	2	Epithelial cells
humanN_170_CGATCGGTCCGTAGTA	GSM6468356	3585	1424	humanN_170	5.829846583	17.62900976	0	2	2	Epithelial cells
humanN_170_CGATCGGTCCTTCAAT	GSM6468356	2606	1040	humanN_170	4.182655411	31.12049117	0	2	2	Epithelial cells
humanN_170_CGATCGGTCGGCGCTA	GSM6468356	5945	1776	humanN_170	3.481917578	28.20857864	0	2	2	Epithelial cells
humanN_170_CGATGGCAGGCCCTCA	GSM6468356	874	579	humanN_170	4.004576659	16.36155606	0	2	2	Epithelial cells
humanN_170_CGATGGCAGGTGACCA	GSM6468356	545	274	humanN_170	6.055045872	3.302752294	0	2	2	Epithelial cells
humanN_170_CGATGGCAGGTGATAT	GSM6468356	523	333	humanN_170	2.294455067	29.82791587	0	2	2	Epithelial cells
humanN_170_CGATGGCAGTTGCAGG	GSM6468356	3807	1350	humanN_170	9.219858156	18.41344891	0	2	2	Epithelial cells
humanN_170_CGATGGCCAAGGTTTC	GSM6468356	5300	1559	humanN_170	6.433962264	22.90566038	0	2	2	Epithelial cells
humanN_170_CGATGGCCATGGTTGT	GSM6468356	844	496	humanN_170	1.54028436	20.37914692	0	2	2	Epithelial cells
humanN_170_CGATGGCGTCCCTTGT	GSM6468356	5516	1837	humanN_170	4.459753445	21.73676577	0	2	2	Epithelial cells
humanN_170_CGATGGCGTCCTAGCG	GSM6468356	2792	1255	humanN_170	2.077363897	14.64899713	0	7	7	T-cells
humanN_170_CGATGGCGTCGACTAT	GSM6468356	3601	1344	humanN_170	2.110524854	26.27048042	0	2	2	Epithelial cells
humanN_170_CGATGGCTCAACACGT	GSM6468356	2319	906	humanN_170	3.924105218	24.36394998	0	2	2	Epithelial cells
humanN_170_CGATGGCTCCCTAACC	GSM6468356	2508	955	humanN_170	0.518341308	29.8245614	0	2	2	Epithelial cells
humanN_170_CGATGTAAGCTACCGC	GSM6468356	4609	1276	humanN_170	3.080928618	42.00477327	0	2	2	Epithelial cells
humanN_170_CGATGTAAGGAGTACC	GSM6468356	2583	997	humanN_170	0.232288037	32.55903988	0	2	2	Epithelial cells
humanN_170_CGATGTAAGTACCGGA	GSM6468356	2204	1036	humanN_170	9.482758621	25.04537205	0	2	2	Epithelial cells
humanN_170_CGATGTACACAGCGTC	GSM6468356	7565	2264	humanN_170	2.894910773	27.85194977	0	2	2	Epithelial cells
humanN_170_CGATGTACAGAAGCAC	GSM6468356	3505	1153	humanN_170	8.045649073	37.03281027	0	2	2	Epithelial cells
humanN_170_CGATGTAGTAGCGTAG	GSM6468356	2598	1217	humanN_170	1.886066205	17.89838337	0	7	7	T-cells
humanN_170_CGATGTAGTCACTGGC	GSM6468356	2937	1522	humanN_170	7.013959823	12.97242084	0	2	2	Epithelial cells
humanN_170_CGATGTAGTCCTCTTG	GSM6468356	1830	895	humanN_170	5.573770492	23.38797814	0	2	2	Epithelial cells
humanN_170_CGATGTAGTCTCATCC	GSM6468356	5160	1820	humanN_170	4.709302326	25.44573643	0	2	2	Epithelial cells
humanN_170_CGATGTAGTGACGCCT	GSM6468356	5691	1802	humanN_170	7.678791074	31.22474082	0	2	2	Epithelial cells
humanN_170_CGATGTAGTTAAAGTG	GSM6468356	2050	1060	humanN_170	7.317073171	12.48780488	0	10	10	Endothelial cells
humanN_170_CGATGTATCAAACAAG	GSM6468356	5141	2054	humanN_170	3.384555534	14.02450885	0	9	9	T-cells
humanN_170_CGATGTATCATATCGG	GSM6468356	3022	1394	humanN_170	7.37921906	13.63335539	0	2	2	Epithelial cells
humanN_170_CGATTGAAGACTAGGC	GSM6468356	4412	1606	humanN_170	3.558476881	16.36446056	0	2	2	Epithelial cells
humanN_170_CGATTGAAGCCGATTT	GSM6468356	5266	1865	humanN_170	3.816938853	21.6862894	0	2	2	Epithelial cells
humanN_170_CGATTGAAGTCCTCCT	GSM6468356	1814	958	humanN_170	9.757442117	7.386990077	0	10	10	Endothelial cells
humanN_170_CGATTGACATCTCGCT	GSM6468356	5407	2378	humanN_170	1.960421676	17.19992602	0	9	9	T-cells
humanN_170_CGATTGACATTATCTC	GSM6468356	581	401	humanN_170	2.409638554	18.41652324	0	2	2	Epithelial cells
humanN_170_CGATTGAGTCTCCCTA	GSM6468356	4407	1634	humanN_170	1.837985024	29.54390742	0	9	9	T-cells
humanN_170_CGATTGATCAGTCCCT	GSM6468356	2943	1227	humanN_170	8.528712198	14.61094122	0	2	2	Epithelial cells
humanN_170_CGCCAAGAGCCACGCT	GSM6468356	5938	1885	humanN_170	5.81003705	26.27147188	0	2	2	Epithelial cells
humanN_170_CGCCAAGAGGTGCTTT	GSM6468356	691	419	humanN_170	7.525325615	23.73371925	0	9	9	T-cells
humanN_170_CGCCAAGGTATTAGCC	GSM6468356	4332	1819	humanN_170	6.440443213	21.0757156	0	2	2	Epithelial cells
humanN_170_CGCCAAGGTTACAGAA	GSM6468356	2456	999	humanN_170	1.384364821	37.09283388	0	9	9	T-cells
humanN_170_CGCCAAGTCCACGTGG	GSM6468356	9519	2448	humanN_170	2.143082257	25.1602059	0	2	2	Epithelial cells
humanN_170_CGCCAAGTCGCAGGCT	GSM6468356	4922	1569	humanN_170	2.58025193	20.72328322	0	2	2	Epithelial cells
humanN_170_CGCCAAGTCTCAACTT	GSM6468356	4316	1414	humanN_170	5.213160334	10.24096386	0	11	11	Fibroblasts
humanN_170_CGCGGTAAGGCTACGA	GSM6468356	7594	2374	humanN_170	5.254148012	17.77719252	0	2	2	Epithelial cells
humanN_170_CGCGGTAAGTTCCACA	GSM6468356	4503	1538	humanN_170	4.73017988	21.27470575	0	2	2	Epithelial cells
humanN_170_CGCGGTACAACGATCT	GSM6468356	3472	1307	humanN_170	6.16359447	16.27304147	0	2	2	Epithelial cells
humanN_170_CGCGGTACACCACCAG	GSM6468356	1564	741	humanN_170	0.383631714	30.56265985	0	2	2	Epithelial cells
humanN_170_CGCGGTACAGACGCTC	GSM6468356	7311	2014	humanN_170	1.914922719	25.93352483	0	2	2	Epithelial cells
humanN_170_CGCGGTACATACTCTT	GSM6468356	1207	689	humanN_170	3.314001657	5.468102734	0	11	11	Fibroblasts
humanN_170_CGCGGTACATGCCTAA	GSM6468356	1794	834	humanN_170	6.18729097	24.24749164	0	2	2	Epithelial cells
humanN_170_CGCGGTAGTACCGCTG	GSM6468356	7004	2325	humanN_170	7.324386065	17.39006282	0	2	2	Epithelial cells
humanN_170_CGCGGTAGTGCCTGCA	GSM6468356	691	453	humanN_170	1.591895803	2.026049204	0	2	2	Epithelial cells
humanN_170_CGCGGTAGTGTAAGTA	GSM6468356	4902	1849	humanN_170	8.894328845	15.93227254	0	9	9	T-cells
humanN_170_CGCGGTAGTTCTGTTT	GSM6468356	8268	2136	humanN_170	2.491533624	21.31107886	0	2	2	Epithelial cells
humanN_170_CGCGGTAGTTGCCTCT	GSM6468356	5404	1743	humanN_170	1.850481125	31.45817913	0.037009623	2	2	Epithelial cells
humanN_170_CGCGGTATCTCGAGTA	GSM6468356	2121	958	humanN_170	7.779349364	14.427157	0	11	11	Fibroblasts
humanN_170_CGCGTTTAGATATGGT	GSM6468356	552	378	humanN_170	9.963768116	16.84782609	0	2	2	Epithelial cells
humanN_170_CGCGTTTCAAGGTGTG	GSM6468356	4500	1571	humanN_170	1.622222222	25.15555556	0.088888889	2	2	Epithelial cells
humanN_170_CGCGTTTCAGGGTATG	GSM6468356	528	351	humanN_170	3.03030303	28.59848485	0	11	11	Fibroblasts
humanN_170_CGCGTTTCAGTAACGG	GSM6468356	2529	1201	humanN_170	6.722024516	18.86120996	0	7	7	T-cells
humanN_170_CGCGTTTCATGACGGA	GSM6468356	5825	2331	humanN_170	2.86695279	10.62660944	0	10	10	Endothelial cells
humanN_170_CGCGTTTCATTTCAGG	GSM6468356	2580	1202	humanN_170	4.186046512	12.82945736	0	10	10	Endothelial cells
humanN_170_CGCGTTTGTAGGCTGA	GSM6468356	1276	734	humanN_170	9.796238245	10.65830721	0	10	10	Endothelial cells
humanN_170_CGCGTTTGTGTTCGAT	GSM6468356	7634	2392	humanN_170	3.82499345	18.81058423	0	2	2	Epithelial cells
humanN_170_CGCGTTTTCAAAGACA	GSM6468356	10261	2425	humanN_170	5.866874574	28.2623526	0.009745639	2	2	Epithelial cells
humanN_170_CGCGTTTTCCAAAGTC	GSM6468356	6105	1931	humanN_170	3.505323505	25.56920557	0	2	2	Epithelial cells
humanN_170_CGCGTTTTCCTCCTAG	GSM6468356	6190	1846	humanN_170	9.709208401	22.81098546	0	2	2	Epithelial cells
humanN_170_CGCGTTTTCCTTTACA	GSM6468356	5908	2138	humanN_170	3.859174001	20.64996615	0	2	2	Epithelial cells
humanN_170_CGCGTTTTCGAGAGCA	GSM6468356	3449	1308	humanN_170	2.000579878	29.48680777	0	2	2	Epithelial cells
humanN_170_CGCTATCCAAGCTGTT	GSM6468356	2389	1180	humanN_170	4.269568857	13.18543324	0	11	11	Fibroblasts
humanN_170_CGCTATCGTCCCTACT	GSM6468356	714	473	humanN_170	3.921568627	19.74789916	0	0	0	T-cells
humanN_170_CGCTATCGTGTGGTTT	GSM6468356	3606	1700	humanN_170	1.386577926	27.62063228	0	2	2	Epithelial cells
humanN_170_CGCTATCTCATGTAGC	GSM6468356	5600	1809	humanN_170	4.964285714	21.03571429	0	2	2	Epithelial cells
humanN_170_CGCTGGAAGAGTAAGG	GSM6468356	2171	978	humanN_170	0.598802395	29.38737909	0	2	2	Epithelial cells
humanN_170_CGCTGGAAGATAGCAT	GSM6468356	6408	1809	humanN_170	2.824594257	36.20474407	0	9	9	T-cells
humanN_170_CGCTGGACACGTCTCT	GSM6468356	2604	1268	humanN_170	4.224270353	14.55453149	0	11	11	Fibroblasts
humanN_170_CGCTGGACAGCTCCGA	GSM6468356	6433	2107	humanN_170	5.098709778	24.09451267	0	2	2	Epithelial cells
humanN_170_CGCTGGACATCCCATC	GSM6468356	999	525	humanN_170	6.806806807	3.303303303	0	2	2	Epithelial cells
humanN_170_CGCTGGAGTACCGTTA	GSM6468356	777	466	humanN_170	1.158301158	23.42342342	0	0	0	T-cells
humanN_170_CGCTGGAGTGGCGAAT	GSM6468356	973	564	humanN_170	4.316546763	24.25488181	0	2	2	Epithelial cells
humanN_170_CGCTGGAGTGGGTCAA	GSM6468356	904	589	humanN_170	6.969026549	9.734513274	0	2	2	Epithelial cells
humanN_170_CGCTGGAGTTCCACTC	GSM6468356	2079	876	humanN_170	2.453102453	37.61423761	0.048100048	2	2	Epithelial cells
humanN_170_CGCTGGATCTAAGCCA	GSM6468356	1331	607	humanN_170	0.826446281	32.081142	0	2	2	Epithelial cells
humanN_170_CGCTGGATCTTACCTA	GSM6468356	2370	1077	humanN_170	4.978902954	17.46835443	0.126582278	2	2	Epithelial cells
humanN_170_CGCTTCAAGCACAGGT	GSM6468356	7410	2476	humanN_170	2.98245614	20.87719298	0	2	2	Epithelial cells
humanN_170_CGCTTCACAGCGATCC	GSM6468356	2730	1225	humanN_170	1.025641026	31.46520147	0	9	9	T-cells
humanN_170_CGCTTCACATCCCACT	GSM6468356	992	545	humanN_170	3.629032258	17.33870968	0	2	2	Epithelial cells
humanN_170_CGCTTCAGTTATCACG	GSM6468356	513	382	humanN_170	7.01754386	12.6705653	0	2	2	Epithelial cells
humanN_170_CGCTTCAGTTCAGTAC	GSM6468356	3563	1390	humanN_170	0.926185798	28.99242212	0	2	2	Epithelial cells
humanN_170_CGCTTCATCTCACATT	GSM6468356	998	536	humanN_170	3.907815631	25.5511022	0	2	2	Epithelial cells
humanN_170_CGGACACAGGATGTAT	GSM6468356	4055	1335	humanN_170	4.858199753	33.83477189	0	2	2	Epithelial cells
humanN_170_CGGACACCATGGATGG	GSM6468356	538	337	humanN_170	6.319702602	13.94052045	0	11	11	Fibroblasts
humanN_170_CGGACACTCCTCAACC	GSM6468356	1873	668	humanN_170	6.406833956	25.04004271	0	2	2	Epithelial cells
humanN_170_CGGACACTCTCGGACG	GSM6468356	9316	2489	humanN_170	4.347359382	32.88965221	0	9	9	T-cells
humanN_170_CGGACGTAGTCTCGGC	GSM6468356	2797	1426	humanN_170	4.32606364	5.827672506	0	11	11	Fibroblasts
humanN_170_CGGACGTCACCTCGTT	GSM6468356	2408	1113	humanN_170	2.823920266	31.31229236	0.041528239	2	2	Epithelial cells
humanN_170_CGGACGTCAGACAAGC	GSM6468356	4473	1494	humanN_170	6.572769953	26.82763246	0	2	2	Epithelial cells
humanN_170_CGGACGTCAGACGCCT	GSM6468356	4502	1568	humanN_170	4.731230564	23.10084407	0	2	2	Epithelial cells
humanN_170_CGGACGTGTAAATGAC	GSM6468356	5286	1755	humanN_170	4.786227771	17.40446462	0	2	2	Epithelial cells
humanN_170_CGGACGTGTCAGCTAT	GSM6468356	4797	1952	humanN_170	3.460496143	14.73837815	0.020846362	11	11	Fibroblasts
humanN_170_CGGACGTGTCTCCATC	GSM6468356	7931	2369	humanN_170	8.435254066	22.6327071	0	2	2	Epithelial cells
humanN_170_CGGACGTTCAAGGCTT	GSM6468356	9093	2153	humanN_170	0.736830529	38.79907621	0	2	2	Epithelial cells
humanN_170_CGGACGTTCACAAACC	GSM6468356	2398	1257	humanN_170	3.919933278	12.76063386	0	10	10	Endothelial cells
humanN_170_CGGACGTTCTAACTCT	GSM6468356	2274	990	humanN_170	8.970976253	10.0703606	0	2	2	Epithelial cells
humanN_170_CGGACTGAGCCACTAT	GSM6468356	1788	979	humanN_170	2.06935123	11.18568233	0	7	7	T-cells
humanN_170_CGGACTGCAAGTAATG	GSM6468356	8411	2346	humanN_170	5.421471882	27.88015694	0	2	2	Epithelial cells
humanN_170_CGGACTGGTCACCCAG	GSM6468356	6286	2218	humanN_170	7.699650016	17.00604518	0	2	2	Epithelial cells
humanN_170_CGGACTGGTCTAGCCG	GSM6468356	2253	1046	humanN_170	3.106968486	29.73812694	0	9	9	T-cells
humanN_170_CGGACTGTCGATGAGG	GSM6468356	6710	1928	humanN_170	6.855439642	22.83159463	0	2	2	Epithelial cells
humanN_170_CGGACTGTCTGGCGTG	GSM6468356	641	274	humanN_170	3.276131045	4.056162246	0	0	0	T-cells
humanN_170_CGGAGCTCAAGGCTCC	GSM6468356	628	301	humanN_170	5.414012739	6.369426752	0	2	2	Epithelial cells
humanN_170_CGGAGCTCAGCGAACA	GSM6468356	2549	1238	humanN_170	4.040800314	19.41938015	0	11	11	Fibroblasts
humanN_170_CGGAGCTCAGCTGTAT	GSM6468356	1284	681	humanN_170	7.943925234	9.579439252	0	2	2	Epithelial cells
humanN_170_CGGAGCTGTCGCTTTC	GSM6468356	5218	1737	humanN_170	5.040245305	20.42928325	0.019164431	2	2	Epithelial cells
humanN_170_CGGAGCTGTTGTTTGG	GSM6468356	8995	2245	humanN_170	6.714841579	25.15842135	0	2	2	Epithelial cells
humanN_170_CGGAGTCCAAATCCGT	GSM6468356	598	432	humanN_170	6.52173913	13.37792642	0	0	0	T-cells
humanN_170_CGGAGTCCATTGGGCC	GSM6468356	2020	1206	humanN_170	0.891089109	19.9009901	0	9	9	T-cells
humanN_170_CGGAGTCGTTATGCGT	GSM6468356	1287	764	humanN_170	1.631701632	22.53302253	0	2	2	Epithelial cells
humanN_170_CGGAGTCTCCGCATAA	GSM6468356	4872	1738	humanN_170	6.301313629	21.12068966	0	2	2	Epithelial cells
humanN_170_CGGCTAGAGCGATGAC	GSM6468356	1422	708	humanN_170	3.656821378	22.78481013	0	2	2	Epithelial cells
humanN_170_CGGCTAGAGGCGATAC	GSM6468356	1950	767	humanN_170	2.512820513	20.66666667	0	10	10	Endothelial cells
humanN_170_CGGCTAGAGGTGCAAC	GSM6468356	8099	2349	humanN_170	4.654895666	18.84183232	0	2	2	Epithelial cells
humanN_170_CGGCTAGCAAAGTGCG	GSM6468356	5021	2074	humanN_170	3.126867158	12.38797052	0	10	10	Endothelial cells
humanN_170_CGGCTAGCAACTTGAC	GSM6468356	1087	574	humanN_170	1.379944802	31.92272309	0	2	2	Epithelial cells
humanN_170_CGGCTAGCAAGTCTGT	GSM6468356	764	466	humanN_170	8.638743455	15.83769634	0	7	7	T-cells
humanN_170_CGGCTAGCAATCACAC	GSM6468356	6457	2392	humanN_170	1.858448196	23.09121883	0	2	2	Epithelial cells
humanN_170_CGGCTAGCACATCCGG	GSM6468356	1905	948	humanN_170	8.293963255	14.33070866	0	2	2	Epithelial cells
humanN_170_CGGCTAGCACCAGGCT	GSM6468356	6212	2281	humanN_170	8.161622666	8.177720541	0	2	2	Epithelial cells
humanN_170_CGGCTAGCAGGACCCT	GSM6468356	1311	700	humanN_170	3.203661327	26.31578947	0	2	2	Epithelial cells
humanN_170_CGGCTAGGTCGAGATG	GSM6468356	1167	636	humanN_170	4.884318766	11.48243359	0	2	2	Epithelial cells
humanN_170_CGGGTCAAGACAGGCT	GSM6468356	1356	719	humanN_170	5.604719764	20.57522124	0	2	2	Epithelial cells
humanN_170_CGGGTCAAGACTTGAA	GSM6468356	704	446	humanN_170	1.5625	29.11931818	0	0	0	T-cells
humanN_170_CGGGTCAAGAGAGCTC	GSM6468356	5376	1668	humanN_170	5.003720238	20.20089286	0	2	2	Epithelial cells
humanN_170_CGGGTCAAGCGCCTTG	GSM6468356	9014	1509	humanN_170	6.367872199	17.92766807	0	2	2	Epithelial cells
humanN_170_CGGGTCACATAGAAAC	GSM6468356	3814	1310	humanN_170	6.581017305	20.34609334	0	2	2	Epithelial cells
humanN_170_CGGGTCAGTCATACTG	GSM6468356	662	456	humanN_170	3.625377644	17.82477341	0	0	0	T-cells
humanN_170_CGGGTCAGTGTTAAGA	GSM6468356	5659	1609	humanN_170	4.117335218	19.40272133	0	2	2	Epithelial cells
humanN_170_CGGTTAAAGAGACTTA	GSM6468356	2385	1207	humanN_170	2.51572327	22.93501048	0	2	2	Epithelial cells
humanN_170_CGGTTAAAGAGCAATT	GSM6468356	9875	2289	humanN_170	6.197468354	26.44050633	0	2	2	Epithelial cells
humanN_170_CGGTTAAAGCCCGAAA	GSM6468356	7082	2338	humanN_170	6.933069754	20.47444225	0.014120305	2	2	Epithelial cells
humanN_170_CGGTTAATCCGCGCAA	GSM6468356	4123	1657	humanN_170	4.850836769	8.003880669	0	2	2	Epithelial cells
humanN_170_CGGTTAATCTCACATT	GSM6468356	4376	1501	humanN_170	0.799817185	30.0274223	0	9	9	T-cells
humanN_170_CGGTTAATCTTAGCCC	GSM6468356	4347	1756	humanN_170	2.691511387	21.80814355	0.023004371	2	2	Epithelial cells
humanN_170_CGTAGCGAGAATGTGT	GSM6468356	3243	1568	humanN_170	6.352143077	9.219858156	0	10	10	Endothelial cells
humanN_170_CGTAGCGAGGGAGTAA	GSM6468356	3240	1387	humanN_170	3.703703704	19.22839506	0	2	2	Epithelial cells
humanN_170_CGTAGCGGTCATCCCT	GSM6468356	7833	2269	humanN_170	2.744797651	21.52432018	0.012766501	2	2	Epithelial cells
humanN_170_CGTAGCGTCAAACCGT	GSM6468356	638	482	humanN_170	4.702194357	5.329153605	0	3	3	Monocytes
humanN_170_CGTAGCGTCAGAGGTG	GSM6468356	1252	752	humanN_170	3.03514377	15.01597444	0	11	11	Fibroblasts
humanN_170_CGTAGCGTCTATCCCG	GSM6468356	6879	2213	humanN_170	7.719145225	20.93327519	0	2	2	Epithelial cells
humanN_170_CGTAGGCAGAGTTGGC	GSM6468356	3807	1567	humanN_170	4.990806409	19.77935382	0	10	10	Endothelial cells
humanN_170_CGTAGGCAGGGATACC	GSM6468356	1105	535	humanN_170	0.814479638	4.705882353	0	2	2	Epithelial cells
humanN_170_CGTAGGCCAAAGGCGT	GSM6468356	5450	1754	humanN_170	3.853211009	23.88990826	0	2	2	Epithelial cells
humanN_170_CGTAGGCGTATGCTTG	GSM6468356	3104	1459	humanN_170	7.055412371	19.65206186	0	2	2	Epithelial cells
humanN_170_CGTAGGCGTGTTCGAT	GSM6468356	4911	1883	humanN_170	9.631439625	18.73345551	0	2	2	Epithelial cells
humanN_170_CGTAGGCGTTAAGAAC	GSM6468356	1543	924	humanN_170	3.694102398	15.81335062	0	7	7	T-cells
humanN_170_CGTAGGCTCAACGGGA	GSM6468356	5703	2013	humanN_170	5.155181483	24.72382956	0	2	2	Epithelial cells
humanN_170_CGTAGGCTCCCTGACT	GSM6468356	3715	1537	humanN_170	8.855989233	11.49394347	0	2	2	Epithelial cells
humanN_170_CGTAGGCTCCGCATAA	GSM6468356	7056	2079	humanN_170	3.174603175	33.61678005	0	2	2	Epithelial cells
humanN_170_CGTCACTAGATCCCAT	GSM6468356	4195	1574	humanN_170	8.700834327	22.1215733	0	2	2	Epithelial cells
humanN_170_CGTCACTAGCAGGCTA	GSM6468356	5172	1671	humanN_170	3.634957463	21.32637278	0	2	2	Epithelial cells
humanN_170_CGTCACTAGCTTCGCG	GSM6468356	1160	436	humanN_170	0.517241379	16.46551724	0	2	2	Epithelial cells
humanN_170_CGTCACTAGGGTTCCC	GSM6468356	4077	1565	humanN_170	0.858474368	23.37503066	0	2	2	Epithelial cells
humanN_170_CGTCACTCAGATTGCT	GSM6468356	8187	2345	humanN_170	1.172590693	27.75131306	0	2	2	Epithelial cells
humanN_170_CGTCACTTCCTAGAAC	GSM6468356	3308	1654	humanN_170	1.723095526	13.30108827	0	2	2	Epithelial cells
humanN_170_CGTCACTTCTTTAGTC	GSM6468356	2196	1000	humanN_170	9.972677596	13.43351548	0	2	2	Epithelial cells
humanN_170_CGTCAGGAGAGGTTGC	GSM6468356	4766	1617	humanN_170	5.392362568	27.84305497	0.020981956	2	2	Epithelial cells
humanN_170_CGTCAGGAGCCCAGCT	GSM6468356	2400	949	humanN_170	6.458333333	18.125	0	2	2	Epithelial cells
humanN_170_CGTCAGGCAAGTTCTG	GSM6468356	7136	2205	humanN_170	4.456278027	26.76569507	0	2	2	Epithelial cells
humanN_170_CGTCAGGCATATGGTC	GSM6468356	3552	1487	humanN_170	2.027027027	17.17342342	0.140765766	2	2	Epithelial cells
humanN_170_CGTCAGGCATGGTTGT	GSM6468356	2301	803	humanN_170	0.347674924	49.10908301	0	2	2	Epithelial cells
humanN_170_CGTCAGGGTACTCGCG	GSM6468356	11038	2423	humanN_170	7.29298786	24.08044936	0.018119224	2	2	Epithelial cells
humanN_170_CGTCAGGTCATAAAGG	GSM6468356	6378	1977	humanN_170	8.435246159	23.06365632	0	2	2	Epithelial cells
humanN_170_CGTCAGGTCATGCTCC	GSM6468356	4344	1800	humanN_170	2.739410681	15.65377532	0	11	11	Fibroblasts
humanN_170_CGTCAGGTCCAGTAGT	GSM6468356	4262	1695	humanN_170	3.801032379	27.17034256	0	2	2	Epithelial cells
humanN_170_CGTCAGGTCTGAGGGA	GSM6468356	1220	622	humanN_170	7.131147541	21.55737705	0.163934426	10	10	Endothelial cells
humanN_170_CGTCAGGTCTTCAACT	GSM6468356	7869	2479	humanN_170	7.879018935	23.28123014	0	2	2	Epithelial cells
humanN_170_CGTCCATCACGCTTTC	GSM6468356	1246	694	humanN_170	5.377207063	21.10754414	0	2	2	Epithelial cells
humanN_170_CGTCCATGTAGAGGAA	GSM6468356	7223	2128	humanN_170	3.336563755	14.86916794	0	2	2	Epithelial cells
humanN_170_CGTCCATGTCTCTTAT	GSM6468356	4620	1807	humanN_170	8.398268398	10.25974026	0	9	9	T-cells
humanN_170_CGTCCATGTCTTCGTC	GSM6468356	2972	1184	humanN_170	6.864064603	16.28532974	0	2	2	Epithelial cells
humanN_170_CGTCCATTCCTACAGA	GSM6468356	3022	1417	humanN_170	1.919258769	20.97948379	0	9	9	T-cells
humanN_170_CGTCCATTCTCATTCA	GSM6468356	7708	2451	humanN_170	5.00778412	17.77374157	0	2	2	Epithelial cells
humanN_170_CGTCTACAGAGAACAG	GSM6468356	982	631	humanN_170	2.851323829	18.22810591	0.203665988	9	9	T-cells
humanN_170_CGTCTACAGATAGTCA	GSM6468356	6041	1886	humanN_170	8.972024499	22.76113226	0	2	2	Epithelial cells
humanN_170_CGTCTACCATATGCTG	GSM6468356	9656	2495	humanN_170	4.546396023	26.99875725	0	2	2	Epithelial cells
humanN_170_CGTCTACGTACTTAGC	GSM6468356	2966	1222	humanN_170	3.742414026	25.8934592	0	2	2	Epithelial cells
humanN_170_CGTCTACGTCAAAGAT	GSM6468356	10055	2452	humanN_170	4.7041273	22.80457484	0	2	2	Epithelial cells
humanN_170_CGTCTACGTCATCCCT	GSM6468356	2785	1236	humanN_170	2.513464991	25.38599641	0	2	2	Epithelial cells
humanN_170_CGTCTACGTCTAGCCG	GSM6468356	666	407	humanN_170	8.408408408	22.37237237	0	0	0	T-cells
humanN_170_CGTCTACTCACGAAGG	GSM6468356	7100	2000	humanN_170	0.267605634	23.3943662	0	2	2	Epithelial cells
humanN_170_CGTCTACTCATGTCCC	GSM6468356	3572	1123	humanN_170	4.31131019	36.00223964	0	2	2	Epithelial cells
humanN_170_CGTCTACTCATGTCTT	GSM6468356	4692	1603	humanN_170	4.347826087	24.25404945	0	2	2	Epithelial cells
humanN_170_CGTCTACTCCCATTAT	GSM6468356	5353	1686	humanN_170	3.568092658	22.80963945	0.018681113	2	2	Epithelial cells
humanN_170_CGTGAGCAGCCAGAAC	GSM6468356	3637	1628	humanN_170	1.044817157	14.07753643	0	11	11	Fibroblasts
humanN_170_CGTGAGCAGCCATCGC	GSM6468356	1250	794	humanN_170	4.08	10.08	0	10	10	Endothelial cells
humanN_170_CGTGAGCAGGTGCTAG	GSM6468356	2090	1042	humanN_170	5.071770335	18.13397129	0	7	7	T-cells
humanN_170_CGTGAGCCAAGCTGTT	GSM6468356	6830	2050	humanN_170	0.673499268	18.41874085	0	2	2	Epithelial cells
humanN_170_CGTGAGCCACATGTGT	GSM6468356	536	347	humanN_170	2.23880597	20.14925373	0	2	2	Epithelial cells
humanN_170_CGTGAGCGTACGAAAT	GSM6468356	8478	2407	humanN_170	5.402217504	18.01132343	0	9	9	T-cells
humanN_170_CGTGAGCGTCTCTCGT	GSM6468356	1518	805	humanN_170	6.389986825	16.13965744	0	10	10	Endothelial cells
humanN_170_CGTGAGCGTTCGAATC	GSM6468356	5855	1730	humanN_170	4.833475662	22.8351836	0	2	2	Epithelial cells
humanN_170_CGTGAGCTCAATCTCT	GSM6468356	3955	1521	humanN_170	6.978508217	17.24399494	0	2	2	Epithelial cells
humanN_170_CGTGAGCTCAGTTCGA	GSM6468356	5043	1812	humanN_170	6.523894507	23.71604204	0	2	2	Epithelial cells
humanN_170_CGTGAGCTCTGTTGAG	GSM6468356	7734	2208	humanN_170	4.357382984	22.14895268	0	2	2	Epithelial cells
humanN_170_CGTGTAAAGACTCGGA	GSM6468356	5827	2115	humanN_170	8.992620559	22.36142097	0	2	2	Epithelial cells
humanN_170_CGTGTAAAGCTAGTGG	GSM6468356	962	543	humanN_170	4.98960499	20.997921	0	2	2	Epithelial cells
humanN_170_CGTGTAAAGTAGTGCG	GSM6468356	8239	2492	humanN_170	5.02488166	26.49593397	0	2	2	Epithelial cells
humanN_170_CGTGTAAAGTCCGTAT	GSM6468356	2418	1337	humanN_170	3.184449959	7.609594706	0	11	11	Fibroblasts
humanN_170_CGTGTAACAATGGACG	GSM6468356	5233	2099	humanN_170	6.994076056	17.50429964	0	2	2	Epithelial cells
humanN_170_CGTGTAACACCATGTA	GSM6468356	4266	1481	humanN_170	3.23488045	29.18424754	0	2	2	Epithelial cells
humanN_170_CGTGTAACAGCTATTG	GSM6468356	2355	1316	humanN_170	0.552016985	19.36305732	0	2	2	Epithelial cells
humanN_170_CGTGTAACATTTGCCC	GSM6468356	1202	627	humanN_170	1.081530782	29.95008319	0	2	2	Epithelial cells
humanN_170_CGTGTAAGTATTCTCT	GSM6468356	2920	1246	humanN_170	4.280821918	26.26712329	0	9	9	T-cells
humanN_170_CGTGTAAGTCACAAGG	GSM6468356	1025	448	humanN_170	8.585365854	13.75609756	0	0	0	T-cells
humanN_170_CGTGTAAGTCGCCATG	GSM6468356	6833	2305	humanN_170	4.185570028	20.24001171	0	9	9	T-cells
humanN_170_CGTGTAAGTGTCGCTG	GSM6468356	931	611	humanN_170	2.577873255	10.52631579	0	11	11	Fibroblasts
humanN_170_CGTGTAAGTTCCACAA	GSM6468356	819	468	humanN_170	2.075702076	35.65323565	0	0	0	T-cells
humanN_170_CGTGTAATCGTCTGAA	GSM6468356	4460	1711	humanN_170	9.708520179	18.4529148	0	2	2	Epithelial cells
humanN_170_CGTGTCTAGGCTATCT	GSM6468356	4869	1578	humanN_170	3.943314849	18.85397412	0	2	2	Epithelial cells
humanN_170_CGTGTCTCAGCTGCTG	GSM6468356	2815	1155	humanN_170	5.719360568	16.41207815	0.035523979	2	2	Epithelial cells
humanN_170_CGTGTCTCAGGTCGTC	GSM6468356	4696	1701	humanN_170	9.071550256	28.40715503	0	2	2	Epithelial cells
humanN_170_CGTGTCTCATGCCCGA	GSM6468356	2221	946	humanN_170	5.988293561	19.99099505	0.045024764	2	2	Epithelial cells
humanN_170_CGTGTCTGTGTTTGTG	GSM6468356	1410	675	humanN_170	1.914893617	29.36170213	0	2	2	Epithelial cells
humanN_170_CGTGTCTTCTTACCTA	GSM6468356	4919	1757	humanN_170	4.757064444	22.28095141	0.020329335	2	2	Epithelial cells
humanN_170_CGTTAGAAGGATATAC	GSM6468356	750	487	humanN_170	4.4	22.26666667	0	2	2	Epithelial cells
humanN_170_CGTTAGAAGGCTCAGA	GSM6468356	3161	1189	humanN_170	5.188231572	22.99905093	0	2	2	Epithelial cells
humanN_170_CGTTAGAAGTTTGCGT	GSM6468356	6456	2223	humanN_170	4.197645601	21.00371747	0.015489467	2	2	Epithelial cells
humanN_170_CGTTAGACAATGAAAC	GSM6468356	4030	1344	humanN_170	0.148883375	31.01736973	0	9	9	T-cells
humanN_170_CGTTAGAGTAAATGAC	GSM6468356	982	524	humanN_170	1.629327902	24.54175153	0	7	7	T-cells
humanN_170_CGTTAGAGTCTAGCCG	GSM6468356	573	391	humanN_170	7.504363002	20.2443281	0	10	10	Endothelial cells
humanN_170_CGTTCTGAGGAATCGC	GSM6468356	5347	2126	humanN_170	5.236581261	15.46661679	0.018702076	2	2	Epithelial cells
humanN_170_CGTTCTGAGGGTTCCC	GSM6468356	1103	660	humanN_170	1.178603808	21.94016319	0	2	2	Epithelial cells
humanN_170_CGTTCTGCAATCAGAA	GSM6468356	4088	1582	humanN_170	8.194716243	19.56947162	0	2	2	Epithelial cells
humanN_170_CGTTCTGGTGCATCTA	GSM6468356	5246	1647	humanN_170	0.533739992	36.42775448	0	9	9	T-cells
humanN_170_CGTTCTGGTGTTGGGA	GSM6468356	640	364	humanN_170	1.5625	28.59375	0	2	2	Epithelial cells
humanN_170_CGTTCTGGTTAAAGTG	GSM6468356	6860	2192	humanN_170	4.096209913	24.89795918	0	2	2	Epithelial cells
humanN_170_CGTTCTGGTTCGGGCT	GSM6468356	8728	2425	humanN_170	2.108157654	26.91338222	0.011457379	2	2	Epithelial cells
humanN_170_CGTTCTGTCGACAGCC	GSM6468356	6078	1676	humanN_170	3.78413952	18.64100033	0	2	2	Epithelial cells
humanN_170_CGTTGGGAGAGTAATC	GSM6468356	3480	1316	humanN_170	1.379310345	30.94827586	0.143678161	2	2	Epithelial cells
humanN_170_CGTTGGGCAATGACCT	GSM6468356	2367	1147	humanN_170	2.830587241	12.12505281	0	7	7	T-cells
humanN_170_CGTTGGGCATGAACCT	GSM6468356	1075	606	humanN_170	1.674418605	16.27906977	0	2	2	Epithelial cells
humanN_170_CGTTGGGCATGCCTAA	GSM6468356	1246	717	humanN_170	8.507223114	9.069020867	0	10	10	Endothelial cells
humanN_170_CGTTGGGCATGTAGTC	GSM6468356	1696	865	humanN_170	2.889150943	13.38443396	0	7	7	T-cells
humanN_170_CGTTGGGGTCAGGACA	GSM6468356	8677	2430	humanN_170	6.592140141	19.40762936	0.011524721	2	2	Epithelial cells
humanN_170_CGTTGGGGTCCCGACA	GSM6468356	557	425	humanN_170	0.538599641	15.43985637	0	0	0	T-cells
humanN_170_CGTTGGGGTTTAAGCC	GSM6468356	4063	1685	humanN_170	3.6426286	24.88309131	0	2	2	Epithelial cells
humanN_170_CTAACTTAGAGCTTCT	GSM6468356	2440	1207	humanN_170	4.959016393	23.93442623	0	2	2	Epithelial cells
humanN_170_CTAACTTAGGGCTTGA	GSM6468356	7859	2420	humanN_170	2.264919201	16.28705942	0	2	2	Epithelial cells
humanN_170_CTAACTTAGTCTCGGC	GSM6468356	3214	1242	humanN_170	7.840696951	23.70877411	0	2	2	Epithelial cells
humanN_170_CTAACTTAGTCTTGCA	GSM6468356	5692	1961	humanN_170	3.531271961	26.49332396	0	2	2	Epithelial cells
humanN_170_CTAACTTCAACAACCT	GSM6468356	1409	645	humanN_170	3.406671398	11.63946061	0	10	10	Endothelial cells
humanN_170_CTAACTTCACTAGTAC	GSM6468356	1319	661	humanN_170	7.960576194	11.67551175	0	2	2	Epithelial cells
humanN_170_CTAACTTCAGCCAATT	GSM6468356	7222	2384	humanN_170	4.901689283	25.42232069	0	2	2	Epithelial cells
humanN_170_CTAACTTTCGCGCCAA	GSM6468356	3885	1517	humanN_170	3.912483912	25.45688546	0	2	2	Epithelial cells
humanN_170_CTAACTTTCTGTCTAT	GSM6468356	7151	2256	humanN_170	2.111592784	31.53405118	0.013984058	2	2	Epithelial cells
humanN_170_CTAAGACAGAAGAAGC	GSM6468356	8493	2498	humanN_170	4.203461674	24.5378547	0.011774402	2	2	Epithelial cells
humanN_170_CTAAGACAGAAGCCCA	GSM6468356	3612	1602	humanN_170	9.689922481	8.277962348	0	2	2	Epithelial cells
humanN_170_CTAAGACAGCATCATC	GSM6468356	7259	2420	humanN_170	3.209808514	15.40157046	0	11	11	Fibroblasts
humanN_170_CTAAGACAGGACATTA	GSM6468356	2866	1317	humanN_170	5.373342638	11.51430565	0	2	2	Epithelial cells
humanN_170_CTAAGACAGGTAAACT	GSM6468356	5543	1625	humanN_170	9.471405376	22.02778279	0	2	2	Epithelial cells
humanN_170_CTAAGACAGGTAGCCA	GSM6468356	7064	2157	humanN_170	3.312570781	26.92525481	0	2	2	Epithelial cells
humanN_170_CTAAGACAGTCCGGTC	GSM6468356	5362	1978	humanN_170	1.491980604	18.68705707	0	11	11	Fibroblasts
humanN_170_CTAAGACCAAACTGTC	GSM6468356	2772	1335	humanN_170	1.911976912	14.10533911	0	7	7	T-cells
humanN_170_CTAAGACCATCACAAC	GSM6468356	1876	849	humanN_170	7.622601279	5.117270789	0	10	10	Endothelial cells
humanN_170_CTAAGACGTACATCCA	GSM6468356	666	383	humanN_170	7.807807808	3.753753754	0	7	7	T-cells
humanN_170_CTAAGACTCGTATCAG	GSM6468356	821	504	humanN_170	2.314250914	24.72594397	0	2	2	Epithelial cells
humanN_170_CTAATGGAGAAACCGC	GSM6468356	3739	1460	humanN_170	8.050280824	19.87162343	0	2	2	Epithelial cells
humanN_170_CTAATGGAGCAGATCG	GSM6468356	5202	2042	humanN_170	6.439830834	12.34140715	0	2	2	Epithelial cells
humanN_170_CTAATGGAGGGCATGT	GSM6468356	5323	1590	humanN_170	4.226939696	34.36032313	0	2	2	Epithelial cells
humanN_170_CTAATGGAGTACGATA	GSM6468356	2286	1208	humanN_170	2.71216098	14.61067367	0	7	7	T-cells
humanN_170_CTAATGGAGTGGTAGC	GSM6468356	5755	2055	humanN_170	6.307558645	20.83405734	0.017376195	9	9	T-cells
humanN_170_CTAATGGCAGTAAGCG	GSM6468356	3656	1447	humanN_170	9.026258206	23.60503282	0	2	2	Epithelial cells
humanN_170_CTAATGGGTCATTAGC	GSM6468356	3944	1545	humanN_170	7.783975659	11.63793103	0	2	2	Epithelial cells
humanN_170_CTAATGGGTTTGACAC	GSM6468356	4203	1456	humanN_170	7.708779443	21.34189864	0	2	2	Epithelial cells
humanN_170_CTACACCAGAATGTTG	GSM6468356	4388	1646	humanN_170	1.845943482	30.35551504	0	2	2	Epithelial cells
humanN_170_CTACACCCAAGCGTAG	GSM6468356	3280	1557	humanN_170	3.68902439	12.68292683	0.030487805	7	7	T-cells
humanN_170_CTACACCCAGCTCGAC	GSM6468356	3743	1774	humanN_170	5.931071333	8.522575474	0	2	2	Epithelial cells
humanN_170_CTACACCCAGCTGCTG	GSM6468356	4429	1742	humanN_170	3.951230526	25.89749379	0	2	2	Epithelial cells
humanN_170_CTACACCCATTTCAGG	GSM6468356	8076	2492	humanN_170	9.460128777	18.5611689	0	2	2	Epithelial cells
humanN_170_CTACACCTCGTGACAT	GSM6468356	877	407	humanN_170	1.482326112	3.078677309	0	2	2	Epithelial cells
humanN_170_CTACATTAGACTGTAA	GSM6468356	4806	1593	humanN_170	5.201831045	22.63836871	0	2	2	Epithelial cells
humanN_170_CTACATTAGATGCGAC	GSM6468356	1736	846	humanN_170	6.278801843	14.17050691	0.057603687	2	2	Epithelial cells
humanN_170_CTACATTAGGCGATAC	GSM6468356	6560	2341	humanN_170	6.829268293	20.67073171	0	2	2	Epithelial cells
humanN_170_CTACATTAGGCTACGA	GSM6468356	3503	1919	humanN_170	6.679988581	4.367684842	0	2	2	Epithelial cells
humanN_170_CTACATTAGTGCGATG	GSM6468356	4801	1502	humanN_170	2.978546136	22.68277442	0	2	2	Epithelial cells
humanN_170_CTACATTCAATAAGCA	GSM6468356	3112	1328	humanN_170	9.736503856	13.91388175	0	2	2	Epithelial cells
humanN_170_CTACATTTCACAATGC	GSM6468356	3980	1641	humanN_170	2.713567839	27.36180905	0.025125628	2	2	Epithelial cells
humanN_170_CTACATTTCCTTAATC	GSM6468356	4462	1359	humanN_170	8.000896459	20.4392649	0.022411475	2	2	Epithelial cells
humanN_170_CTACATTTCGGAATCT	GSM6468356	5647	1745	humanN_170	6.180272711	23.60545422	0	2	2	Epithelial cells
humanN_170_CTACATTTCGTGGGAA	GSM6468356	5786	1953	humanN_170	5.340477013	17.85343934	0	2	2	Epithelial cells
humanN_170_CTACCCAAGACTACAA	GSM6468356	6699	2280	humanN_170	3.776683087	26.16808479	0	2	2	Epithelial cells
humanN_170_CTACCCAAGCAGACTG	GSM6468356	1434	790	humanN_170	0.627615063	24.75592748	0	9	9	T-cells
humanN_170_CTACCCAAGCTGATAA	GSM6468356	543	381	humanN_170	4.419889503	21.54696133	0	2	2	Epithelial cells
humanN_170_CTACCCACAGCCAGAA	GSM6468356	6071	2239	humanN_170	1.894251359	15.05518037	0	7	7	T-cells
humanN_170_CTACCCACATACGCTA	GSM6468356	1625	892	humanN_170	4.615384615	14.58461538	0	2	2	Epithelial cells
humanN_170_CTACCCACATGCTAGT	GSM6468356	565	382	humanN_170	1.769911504	25.84070796	0	2	2	Epithelial cells
humanN_170_CTACCCAGTCGACTGC	GSM6468356	2781	1396	humanN_170	2.553038475	13.0169004	0	7	7	T-cells
humanN_170_CTACCCAGTCGCTTTC	GSM6468356	2115	1020	humanN_170	2.174940898	25.57919622	0	2	2	Epithelial cells
humanN_170_CTACCCAGTGTCCTCT	GSM6468356	1623	732	humanN_170	0.554528651	35.61306223	0	9	9	T-cells
humanN_170_CTACCCAGTTAAGTAG	GSM6468356	900	689	humanN_170	4.111111111	8.333333333	0	2	2	Epithelial cells
humanN_170_CTACCCATCCAAACAC	GSM6468356	577	372	humanN_170	5.199306759	24.26343154	0	2	2	Epithelial cells
humanN_170_CTACCCATCCTCGCAT	GSM6468356	4024	1436	humanN_170	6.784294235	27.93240557	0	2	2	Epithelial cells
humanN_170_CTACGTCCAAGCGTAG	GSM6468356	2433	1064	humanN_170	9.658857378	19.23551171	0	2	2	Epithelial cells
humanN_170_CTACGTCCATTCTTAC	GSM6468356	5347	2199	humanN_170	3.141948756	11.59528708	0	10	10	Endothelial cells
humanN_170_CTACGTCGTCAGGACA	GSM6468356	6679	1772	humanN_170	0.374307531	40.42521336	0	2	2	Epithelial cells
humanN_170_CTACGTCGTCGAGATG	GSM6468356	2790	1257	humanN_170	4.516129032	21.36200717	0.035842294	2	2	Epithelial cells
humanN_170_CTACGTCGTGACGGTA	GSM6468356	1147	723	humanN_170	2.005231037	17.0880558	0	11	11	Fibroblasts
humanN_170_CTACGTCGTGTGAATA	GSM6468356	2408	1056	humanN_170	2.740863787	15.44850498	0	11	11	Fibroblasts
humanN_170_CTACGTCGTTAAGTAG	GSM6468356	906	501	humanN_170	1.876379691	29.3598234	0	7	7	T-cells
humanN_170_CTACGTCGTTCGTCTC	GSM6468356	1573	708	humanN_170	2.415766052	33.63000636	0	2	2	Epithelial cells
humanN_170_CTACGTCTCAGCTTAG	GSM6468356	2617	1150	humanN_170	5.617118838	17.34810852	0	2	2	Epithelial cells
humanN_170_CTACGTCTCCGCAGTG	GSM6468356	1428	830	humanN_170	5.042016807	9.733893557	0	7	7	T-cells
humanN_170_CTACGTCTCGTGGGAA	GSM6468356	3973	1408	humanN_170	4.32922225	22.72841681	0.025169897	2	2	Epithelial cells
humanN_170_CTACGTCTCTCTTATG	GSM6468356	8025	2161	humanN_170	4.211838006	16.64797508	0	2	2	Epithelial cells
humanN_170_CTAGAGTAGATAGCAT	GSM6468356	5264	1730	humanN_170	5.661094225	33.52963526	0	2	2	Epithelial cells
humanN_170_CTAGAGTCACCGTTGG	GSM6468356	2534	1079	humanN_170	9.668508287	23.79636938	0	2	2	Epithelial cells
humanN_170_CTAGAGTCATCCCACT	GSM6468356	5466	1729	humanN_170	3.110135382	21.97219173	0.018294914	2	2	Epithelial cells
humanN_170_CTAGAGTGTCGCATCG	GSM6468356	5945	1814	humanN_170	4.205214466	22.38856182	0	2	2	Epithelial cells
humanN_170_CTAGAGTGTGTCAATC	GSM6468356	8490	2401	humanN_170	4.994110718	14.02826855	0	9	9	T-cells
humanN_170_CTAGCCTAGACAAAGG	GSM6468356	1615	862	humanN_170	0.80495356	19.81424149	0	5	5	T-cells
humanN_170_CTAGCCTAGACGCAAC	GSM6468356	817	522	humanN_170	1.101591187	23.37821297	0	9	9	T-cells
humanN_170_CTAGCCTAGTCTCCTC	GSM6468356	3450	1463	humanN_170	2.31884058	11.39130435	0	2	2	Epithelial cells
humanN_170_CTAGCCTAGTGGAGAA	GSM6468356	2428	1053	humanN_170	4.571663921	25.08237232	0	9	9	T-cells
humanN_170_CTAGCCTAGTGTCCAT	GSM6468356	2306	838	humanN_170	4.119687771	11.31830009	0	0	0	T-cells
humanN_170_CTAGCCTCACATCTTT	GSM6468356	1528	777	humanN_170	6.479057592	20.02617801	0	2	2	Epithelial cells
humanN_170_CTAGCCTCAGGGCATA	GSM6468356	5979	1808	humanN_170	2.057200201	33.78491387	0	2	2	Epithelial cells
humanN_170_CTAGCCTGTCCGTGAC	GSM6468356	9127	2342	humanN_170	3.396515832	14.11197546	0	2	2	Epithelial cells
humanN_170_CTAGTGAAGCCGGTAA	GSM6468356	1516	915	humanN_170	3.627968338	16.29287599	0	2	2	Epithelial cells
humanN_170_CTAGTGAAGCTGTTCA	GSM6468356	4535	1460	humanN_170	7.872105843	21.7199559	0	2	2	Epithelial cells
humanN_170_CTAGTGACAAGACACG	GSM6468356	7217	2088	humanN_170	0.859082721	31.23181377	0	2	2	Epithelial cells
humanN_170_CTAGTGACATGTCCTC	GSM6468356	4655	1763	humanN_170	4.55424275	26.16541353	0	2	2	Epithelial cells
humanN_170_CTAGTGATCAAACAAG	GSM6468356	2628	1196	humanN_170	1.331811263	12.74733638	0.03805175	2	2	Epithelial cells
humanN_170_CTAGTGATCAGTTCGA	GSM6468356	2447	948	humanN_170	1.920719248	29.54638333	0.040866367	2	2	Epithelial cells
humanN_170_CTAGTGATCGGTGTTA	GSM6468356	4386	1470	humanN_170	4.970360237	19.35704514	0	2	2	Epithelial cells
humanN_170_CTCACACAGTACGACG	GSM6468356	1285	654	humanN_170	8.326848249	23.73540856	0.077821012	2	2	Epithelial cells
humanN_170_CTCACACAGTGTACTC	GSM6468356	7872	2263	humanN_170	5.538617886	27.98526423	0	2	2	Epithelial cells
humanN_170_CTCACACCACGTGAGA	GSM6468356	3356	1265	humanN_170	5.601907032	14.86889154	0	2	2	Epithelial cells
humanN_170_CTCACACCATTCCTGC	GSM6468356	4939	2017	humanN_170	4.879530269	11.72302085	0	2	2	Epithelial cells
humanN_170_CTCACACGTTCTGTTT	GSM6468356	792	479	humanN_170	3.282828283	27.77777778	0	2	2	Epithelial cells
humanN_170_CTCACACTCCGCATCT	GSM6468356	3564	1293	humanN_170	4.826038159	22.671156	0	2	2	Epithelial cells
humanN_170_CTCAGAAAGACAGGCT	GSM6468356	910	507	humanN_170	0.32967033	18.9010989	0	7	7	T-cells
humanN_170_CTCAGAAAGAGTAATC	GSM6468356	1570	743	humanN_170	5.923566879	23.75796178	0	2	2	Epithelial cells
humanN_170_CTCAGAAAGCCTATGT	GSM6468356	6178	2405	humanN_170	8.449336355	18.82486242	0	2	2	Epithelial cells
humanN_170_CTCAGAACAATCACAC	GSM6468356	6838	1946	humanN_170	9.842059082	19.08452764	0	2	2	Epithelial cells
humanN_170_CTCAGAACAGGTTTCA	GSM6468356	7418	2103	humanN_170	2.601779455	32.98732812	0	2	2	Epithelial cells
humanN_170_CTCAGAACATCCCACT	GSM6468356	756	465	humanN_170	4.232804233	25.52910053	0	2	2	Epithelial cells
humanN_170_CTCAGAAGTCAGAAGC	GSM6468356	4146	1367	humanN_170	7.308248915	18.33092137	0	2	2	Epithelial cells
humanN_170_CTCAGAAGTCTACCTC	GSM6468356	742	442	humanN_170	7.412398922	9.838274933	0	2	2	Epithelial cells
humanN_170_CTCAGAAGTCTCTTTA	GSM6468356	2226	1197	humanN_170	1.437556155	13.16262354	0	11	11	Fibroblasts
humanN_170_CTCAGAAGTGCAACTT	GSM6468356	1215	655	humanN_170	2.962962963	27.40740741	0	7	7	T-cells
humanN_170_CTCAGAATCAAGCCTA	GSM6468356	5098	1714	humanN_170	4.511573166	20.63554335	0	2	2	Epithelial cells
humanN_170_CTCAGAATCAGTACGT	GSM6468356	741	450	humanN_170	6.747638327	22.26720648	0	2	2	Epithelial cells
humanN_170_CTCAGAATCTGAAAGA	GSM6468356	2521	1070	humanN_170	5.434351448	20.23006743	0	2	2	Epithelial cells
humanN_170_CTCATTAAGGGATACC	GSM6468356	1185	767	humanN_170	1.94092827	9.70464135	0	2	2	Epithelial cells
humanN_170_CTCATTACAATAGAGT	GSM6468356	562	449	humanN_170	1.601423488	14.0569395	0	2	2	Epithelial cells
humanN_170_CTCATTACACTCTGTC	GSM6468356	658	376	humanN_170	5.167173252	4.863221884	0	2	2	Epithelial cells
humanN_170_CTCATTACAGAAGCAC	GSM6468356	4025	1458	humanN_170	4.596273292	22.21118012	0	2	2	Epithelial cells
humanN_170_CTCATTACATACGCTA	GSM6468356	1946	992	humanN_170	7.451181912	28.46865365	0	2	2	Epithelial cells
humanN_170_CTCATTAGTAAGGATT	GSM6468356	3469	1293	humanN_170	6.313058518	17.98789276	0	2	2	Epithelial cells
humanN_170_CTCATTATCACCAGGC	GSM6468356	3331	1183	humanN_170	1.0207145	31.55208646	0	9	9	T-cells
humanN_170_CTCATTATCACTTCAT	GSM6468356	3901	1733	humanN_170	1.640604973	11.12535247	0	7	7	T-cells
humanN_170_CTCCTAGAGCGCCTCA	GSM6468356	1818	790	humanN_170	3.96039604	21.94719472	0	2	2	Epithelial cells
humanN_170_CTCCTAGAGTGACTCT	GSM6468356	4708	1644	humanN_170	8.836023789	23.10960068	0	2	2	Epithelial cells
humanN_170_CTCCTAGCACACGCTG	GSM6468356	3422	1423	humanN_170	0.64289889	26.59263589	0	2	2	Epithelial cells
humanN_170_CTCCTAGCACAGGAGT	GSM6468356	2793	1261	humanN_170	0.644468314	24.06015038	0.035803795	9	9	T-cells
humanN_170_CTCCTAGCACCGTTGG	GSM6468356	7772	2272	humanN_170	6.44621719	31.6134843	0	2	2	Epithelial cells
humanN_170_CTCCTAGCATTAGCCA	GSM6468356	5695	2180	humanN_170	6.654960492	17.94556629	0	2	2	Epithelial cells
humanN_170_CTCCTAGGTACAGCAG	GSM6468356	8218	2379	humanN_170	5.816500365	28.12119737	0	2	2	Epithelial cells
humanN_170_CTCCTAGGTCAACATC	GSM6468356	6070	1899	humanN_170	0.510708402	37.59472817	0	2	2	Epithelial cells
humanN_170_CTCCTAGGTCTGCCAG	GSM6468356	911	564	humanN_170	8.34248079	12.29418222	0	2	2	Epithelial cells
humanN_170_CTCCTAGGTGACGGTA	GSM6468356	4140	1594	humanN_170	9.033816425	11.69082126	0	2	2	Epithelial cells
humanN_170_CTCCTAGTCAGAGCTT	GSM6468356	7464	2333	humanN_170	9.994640943	20.25723473	0	2	2	Epithelial cells
humanN_170_CTCCTAGTCATAAAGG	GSM6468356	4812	1665	humanN_170	6.026600166	20.78137988	0.04156276	2	2	Epithelial cells
humanN_170_CTCCTAGTCTCACATT	GSM6468356	7666	2287	humanN_170	4.930863553	18.7711975	0	2	2	Epithelial cells
humanN_170_CTCCTAGTCTGCTTGC	GSM6468356	1867	967	humanN_170	5.302624531	15.05088377	0	10	10	Endothelial cells
humanN_170_CTCGAAACAGCCAATT	GSM6468356	4245	1508	humanN_170	8.716136631	22.61484099	0	2	2	Epithelial cells
humanN_170_CTCGAAAGTAGGAGTC	GSM6468356	3136	1450	humanN_170	1.977040816	12.53188776	0.031887755	7	7	T-cells
humanN_170_CTCGAAAGTTCGGGCT	GSM6468356	5250	1684	humanN_170	6.057142857	22.62857143	0	2	2	Epithelial cells
humanN_170_CTCGAAATCACCTTAT	GSM6468356	7415	2412	humanN_170	3.641267701	20.29669589	0	2	2	Epithelial cells
humanN_170_CTCGAAATCGCGTTTC	GSM6468356	906	562	humanN_170	3.752759382	26.49006623	0	9	9	T-cells
humanN_170_CTCGAGGAGACAGAGA	GSM6468356	8502	2471	humanN_170	3.622677017	29.65184662	0	2	2	Epithelial cells
humanN_170_CTCGAGGAGCGTCAAG	GSM6468356	1351	805	humanN_170	1.4803849	14.43375278	0	10	10	Endothelial cells
humanN_170_CTCGAGGCACTCGACG	GSM6468356	6302	2136	humanN_170	5.839416058	18.97810219	0	2	2	Epithelial cells
humanN_170_CTCGAGGGTCAATACC	GSM6468356	7506	2477	humanN_170	3.623767653	13.36264322	0	10	10	Endothelial cells
humanN_170_CTCGAGGTCCCTCTTT	GSM6468356	5824	2077	humanN_170	2.283653846	26.15041209	0.034340659	10	10	Endothelial cells
humanN_170_CTCGAGGTCTGAAAGA	GSM6468356	636	428	humanN_170	0.471698113	24.68553459	0	2	2	Epithelial cells
humanN_170_CTCGAGGTCTGGGCCA	GSM6468356	8700	2406	humanN_170	5.413793103	31.08045977	0	9	9	T-cells
humanN_170_CTCGGAGAGAGACTTA	GSM6468356	2358	934	humanN_170	3.095843936	16.49703138	0	2	2	Epithelial cells
humanN_170_CTCGGAGCATTAACCG	GSM6468356	539	372	humanN_170	4.823747681	21.52133581	0	2	2	Epithelial cells
humanN_170_CTCGGAGGTCCTGCTT	GSM6468356	3473	1394	humanN_170	1.266916211	23.69709185	0	2	2	Epithelial cells
humanN_170_CTCGGAGGTCGGATCC	GSM6468356	3185	1408	humanN_170	7.943485086	13.75196232	0	2	2	Epithelial cells
humanN_170_CTCGGAGTCTCCCTGA	GSM6468356	862	527	humanN_170	1.392111369	26.79814385	0	2	2	Epithelial cells
humanN_170_CTCGGAGTCTGATACG	GSM6468356	7765	2298	humanN_170	6.709594334	22.66580811	0	2	2	Epithelial cells
humanN_170_CTCGGGAAGAGGTTAT	GSM6468356	1864	946	humanN_170	7.725321888	17.86480687	0	2	2	Epithelial cells
humanN_170_CTCGGGAAGTTCGCAT	GSM6468356	1592	776	humanN_170	9.987437186	16.70854271	0	2	2	Epithelial cells
humanN_170_CTCGGGACAAAGGCGT	GSM6468356	1563	720	humanN_170	0.575815739	25.65579015	0	2	2	Epithelial cells
humanN_170_CTCGGGACACTATCTT	GSM6468356	1014	604	humanN_170	4.043392505	18.93491124	0	2	2	Epithelial cells
humanN_170_CTCGGGACAGCGATCC	GSM6468356	2778	1385	humanN_170	0.935925126	16.48668107	0	10	10	Endothelial cells
humanN_170_CTCGGGACATCGACGC	GSM6468356	2460	1231	humanN_170	1.585365854	11.58536585	0	7	7	T-cells
humanN_170_CTCGGGAGTCTTCTCG	GSM6468356	2524	1253	humanN_170	9.825673534	9.746434231	0	2	2	Epithelial cells
humanN_170_CTCGGGAGTGAGGGAG	GSM6468356	1059	635	humanN_170	9.820585458	13.59773371	0	2	2	Epithelial cells
humanN_170_CTCGGGAGTTACGGAG	GSM6468356	2994	1409	humanN_170	1.903807615	15.49766199	0	7	7	T-cells
humanN_170_CTCGGGAGTTTGACTG	GSM6468356	4921	1952	humanN_170	5.16155253	17.74029669	0	2	2	Epithelial cells
humanN_170_CTCGGGATCAGTGTTG	GSM6468356	6249	2054	humanN_170	7.729236678	23.77980477	0	2	2	Epithelial cells
humanN_170_CTCGGGATCCGTAGGC	GSM6468356	3854	1205	humanN_170	9.600415153	22.70368448	0	2	2	Epithelial cells
humanN_170_CTCGTACAGAGTACCG	GSM6468356	2379	1227	humanN_170	7.566204288	17.57040773	0	2	2	Epithelial cells
humanN_170_CTCGTACAGGGTGTGT	GSM6468356	2756	1167	humanN_170	0.834542816	34.21625544	0.253991292	2	2	Epithelial cells
humanN_170_CTCGTACAGTCATGCT	GSM6468356	2590	1139	humanN_170	3.938223938	26.40926641	0	2	2	Epithelial cells
humanN_170_CTCGTACCAAGCTGAG	GSM6468356	3947	1539	humanN_170	4.332404358	23.23283506	0	2	2	Epithelial cells
humanN_170_CTCGTACGTAGCCTCG	GSM6468356	3066	1155	humanN_170	2.120026093	29.97390737	0	2	2	Epithelial cells
humanN_170_CTCGTACGTCAGAGGT	GSM6468356	1573	880	humanN_170	1.970756516	20.59758423	0	2	2	Epithelial cells
humanN_170_CTCGTACGTCTCTTAT	GSM6468356	8370	2420	humanN_170	2.544802867	29.10394265	0	2	2	Epithelial cells
humanN_170_CTCGTACTCACGGTTA	GSM6468356	3281	1260	humanN_170	3.809814081	22.76744895	0	2	2	Epithelial cells
humanN_170_CTCGTACTCAGAGACG	GSM6468356	5192	1830	humanN_170	5.855161787	19.16409861	0	2	2	Epithelial cells
humanN_170_CTCGTACTCATGGTCA	GSM6468356	1001	557	humanN_170	3.096903097	19.08091908	0	0	0	T-cells
humanN_170_CTCGTCAAGAGCTTCT	GSM6468356	2378	995	humanN_170	6.854499579	19.84861228	0	2	2	Epithelial cells
humanN_170_CTCGTCAAGCAGCCTC	GSM6468356	4568	1854	humanN_170	5.363397548	14.0323993	0	11	11	Fibroblasts
humanN_170_CTCGTCAAGCCCAATT	GSM6468356	3431	1413	humanN_170	4.546779365	18.39113961	0.029146022	2	2	Epithelial cells
humanN_170_CTCGTCACAGACGCAA	GSM6468356	6386	1758	humanN_170	6.717820232	20.71719386	0	2	2	Epithelial cells
humanN_170_CTCGTCACAGGACCCT	GSM6468356	4134	1234	humanN_170	2.564102564	45.30720851	0.024189647	2	2	Epithelial cells
humanN_170_CTCGTCACATGCTAGT	GSM6468356	2111	1133	humanN_170	2.415916627	15.25343439	0	2	2	Epithelial cells
humanN_170_CTCGTCAGTAGAGTGC	GSM6468356	1326	700	humanN_170	5.505279035	26.54600302	0	2	2	Epithelial cells
humanN_170_CTCGTCATCATCGGAT	GSM6468356	3657	1377	humanN_170	5.851791086	17.91085589	0	2	2	Epithelial cells
humanN_170_CTCGTCATCTGCTGCT	GSM6468356	5868	1854	humanN_170	9.81595092	24.11383776	0	2	2	Epithelial cells
humanN_170_CTCTAATAGAAGGTTT	GSM6468356	3107	1384	humanN_170	3.186353396	14.51560991	0	11	11	Fibroblasts
humanN_170_CTCTAATCAATTCCTT	GSM6468356	4486	1751	humanN_170	6.954971021	23.76281765	0	2	2	Epithelial cells
humanN_170_CTCTAATCATACAGCT	GSM6468356	3433	1280	humanN_170	5.214098456	22.1672007	0	2	2	Epithelial cells
humanN_170_CTCTAATGTATATGAG	GSM6468356	1682	862	humanN_170	4.8156956	16.76575505	0.059453032	2	2	Epithelial cells
humanN_170_CTCTAATGTCTCCCTA	GSM6468356	4339	1713	humanN_170	0.991011754	19.935469	0	2	2	Epithelial cells
humanN_170_CTCTAATGTGTGCCTG	GSM6468356	1750	957	humanN_170	4.857142857	12.22857143	0	2	2	Epithelial cells
humanN_170_CTCTAATTCATGTGGT	GSM6468356	7181	1815	humanN_170	5.542403565	25.33073388	0	2	2	Epithelial cells
humanN_170_CTCTAATTCGGCATCG	GSM6468356	3451	1298	humanN_170	9.881193857	11.88061431	0	2	2	Epithelial cells
humanN_170_CTCTACGAGATCACGG	GSM6468356	2151	798	humanN_170	2.882380288	32.07810321	0	2	2	Epithelial cells
humanN_170_CTCTACGAGCGCCTTG	GSM6468356	3494	1354	humanN_170	5.29479107	14.4533486	0	2	2	Epithelial cells
humanN_170_CTCTACGCACTAGTAC	GSM6468356	5795	1610	humanN_170	8.283002588	18.94736842	0	2	2	Epithelial cells
humanN_170_CTCTACGCAGGAATGC	GSM6468356	539	361	humanN_170	5.936920223	25.60296846	0	9	9	T-cells
humanN_170_CTCTACGGTATAGGTA	GSM6468356	583	391	humanN_170	2.915951973	25.04288165	0	2	2	Epithelial cells
humanN_170_CTCTACGTCCGATATG	GSM6468356	4312	1554	humanN_170	1.901669759	19.85157699	0	2	2	Epithelial cells
humanN_170_CTCTGGTAGCGATCCC	GSM6468356	1779	765	humanN_170	3.035413153	19.39291737	0	2	2	Epithelial cells
humanN_170_CTCTGGTCAAATCCGT	GSM6468356	7030	2024	humanN_170	2.93029872	28.79089616	0	2	2	Epithelial cells
humanN_170_CTCTGGTCAAGCTGTT	GSM6468356	4643	1523	humanN_170	3.833728193	15.67951755	0	2	2	Epithelial cells
humanN_170_CTCTGGTCATAGACTC	GSM6468356	5421	2181	humanN_170	8.079690094	21.6934145	0	2	2	Epithelial cells
humanN_170_CTCTGGTCATGTCGAT	GSM6468356	693	459	humanN_170	3.896103896	21.78932179	0	2	2	Epithelial cells
humanN_170_CTCTGGTGTGCAGGTA	GSM6468356	733	418	humanN_170	1.637107776	30.6957708	1.227830832	9	9	T-cells
humanN_170_CTCTGGTGTGTGTGCC	GSM6468356	2916	1360	humanN_170	4.286694102	22.87379973	0	2	2	Epithelial cells
humanN_170_CTCTGGTGTTAGATGA	GSM6468356	1654	769	humanN_170	2.116082225	31.49939541	0	9	9	T-cells
humanN_170_CTCTGGTGTTCACCTC	GSM6468356	7311	2351	humanN_170	5.867870332	23.77239776	0	2	2	Epithelial cells
humanN_170_CTCTGGTGTTCAGCGC	GSM6468356	4188	1709	humanN_170	8.930276982	9.789875836	0	2	2	Epithelial cells
humanN_170_CTCTGGTTCAGTGTTG	GSM6468356	2730	1153	humanN_170	4.945054945	20.54945055	0	2	2	Epithelial cells
humanN_170_CTCTGGTTCGCTTAGA	GSM6468356	633	420	humanN_170	4.107424961	23.06477093	0.157977883	0	0	T-cells
humanN_170_CTGAAACAGGCATGGT	GSM6468356	5964	1682	humanN_170	8.031522468	24.63112005	0.117370892	2	2	Epithelial cells
humanN_170_CTGAAACCACAGGCCT	GSM6468356	4698	1917	humanN_170	0.595998297	19.3060877	0	2	2	Epithelial cells
humanN_170_CTGAAACGTCGCGTGT	GSM6468356	2860	1187	humanN_170	7.482517483	21.64335664	0	2	2	Epithelial cells
humanN_170_CTGAAACTCAGCTCTC	GSM6468356	2778	1091	humanN_170	9.179265659	22.46220302	0	2	2	Epithelial cells
humanN_170_CTGAAACTCGTGGTCG	GSM6468356	5093	1690	humanN_170	0.765756921	32.6919301	0	9	9	T-cells
humanN_170_CTGAAACTCGTTACAG	GSM6468356	592	414	humanN_170	1.689189189	5.236486486	0	2	2	Epithelial cells
humanN_170_CTGAAACTCTTCAACT	GSM6468356	737	455	humanN_170	3.934871099	19.13161465	0	2	2	Epithelial cells
humanN_170_CTGAAGTAGCGTCAAG	GSM6468356	1709	942	humanN_170	2.047981276	11.9953189	0.058513751	7	7	T-cells
humanN_170_CTGAAGTAGGAGCGTT	GSM6468356	4424	1684	humanN_170	6.103074141	13.69801085	0	2	2	Epithelial cells
humanN_170_CTGAAGTAGTGACATA	GSM6468356	3505	1394	humanN_170	4.308131241	29.72895863	0	2	2	Epithelial cells
humanN_170_CTGAAGTCAAGCGTAG	GSM6468356	2472	1106	humanN_170	9.344660194	23.22006472	0	2	2	Epithelial cells
humanN_170_CTGAAGTCAGACGCTC	GSM6468356	1207	604	humanN_170	0.994200497	30.15741508	0	2	2	Epithelial cells
humanN_170_CTGAAGTCATGGGACA	GSM6468356	7036	2316	humanN_170	9.223990904	18.56168277	0	2	2	Epithelial cells
humanN_170_CTGAAGTGTACTTCTT	GSM6468356	1464	862	humanN_170	1.775956284	15.50546448	0	10	10	Endothelial cells
humanN_170_CTGAAGTGTCAAACTC	GSM6468356	1075	579	humanN_170	0.186046512	27.06976744	0	0	0	T-cells
humanN_170_CTGAAGTGTCGGCATC	GSM6468356	607	415	humanN_170	6.589785832	11.8616145	0	2	2	Epithelial cells
humanN_170_CTGAAGTGTGACCAAG	GSM6468356	7633	2492	humanN_170	3.471767326	23.33289663	0	2	2	Epithelial cells
humanN_170_CTGAAGTGTTCCTCCA	GSM6468356	3958	1621	humanN_170	2.097018696	10.08084891	0	11	11	Fibroblasts
humanN_170_CTGAAGTTCCTACAGA	GSM6468356	3769	1685	humanN_170	3.26346511	12.62934465	0.026532237	11	11	Fibroblasts
humanN_170_CTGAAGTTCGTCCGTT	GSM6468356	557	388	humanN_170	2.872531418	24.9551167	0	9	9	T-cells
humanN_170_CTGAAGTTCTTATCTG	GSM6468356	5373	1746	humanN_170	4.857621441	15.85706309	0	2	2	Epithelial cells
humanN_170_CTGATAGAGCGATGAC	GSM6468356	7268	2393	humanN_170	4.911942763	17.19867914	0	2	2	Epithelial cells
humanN_170_CTGATAGTCAACTCTT	GSM6468356	2375	1183	humanN_170	2.063157895	11.32631579	0	7	7	T-cells
humanN_170_CTGATAGTCAGCATGT	GSM6468356	3086	1438	humanN_170	6.254050551	16.29941672	0	11	11	Fibroblasts
humanN_170_CTGATAGTCGTTACGA	GSM6468356	2598	978	humanN_170	0.115473441	37.25943033	0	9	9	T-cells
humanN_170_CTGATAGTCTTAACCT	GSM6468356	1651	822	humanN_170	3.997577226	29.19442762	0	9	9	T-cells
humanN_170_CTGATCCAGGGATCTG	GSM6468356	2853	1226	humanN_170	4.661759551	23.06344199	0.035050824	9	9	T-cells
humanN_170_CTGATCCAGGTTACCT	GSM6468356	531	389	humanN_170	7.344632768	8.662900188	0	2	2	Epithelial cells
humanN_170_CTGATCCAGTGAAGTT	GSM6468356	1892	1053	humanN_170	5.655391121	12.94926004	0	11	11	Fibroblasts
humanN_170_CTGATCCAGTGGCACA	GSM6468356	557	393	humanN_170	1.615798923	26.03231598	0.179533214	2	2	Epithelial cells
humanN_170_CTGATCCGTCACTTCC	GSM6468356	2751	1122	humanN_170	1.890221738	23.55507088	0	2	2	Epithelial cells
humanN_170_CTGCCTAAGGGTGTGT	GSM6468356	3966	1445	humanN_170	8.421583459	19.26374181	0	2	2	Epithelial cells
humanN_170_CTGCCTAAGTGCTGCC	GSM6468356	632	374	humanN_170	9.335443038	5.696202532	0.158227848	0	0	T-cells
humanN_170_CTGCCTACACAGAGGT	GSM6468356	5698	2024	humanN_170	1.246051246	24.13127413	0	2	2	Epithelial cells
humanN_170_CTGCCTACAGGCTCAC	GSM6468356	4929	1977	humanN_170	8.338405356	11.70622844	0	2	2	Epithelial cells
humanN_170_CTGCCTAGTTCAGGCC	GSM6468356	4386	1637	humanN_170	3.100775194	21.22663019	0	2	2	Epithelial cells
humanN_170_CTGCCTAGTTCGCGAC	GSM6468356	2738	1411	humanN_170	1.132213294	12.56391527	0	10	10	Endothelial cells
humanN_170_CTGCCTATCCGCAAGC	GSM6468356	603	313	humanN_170	8.623548922	11.27694859	0	0	0	T-cells
humanN_170_CTGCCTATCTTGCCGT	GSM6468356	2767	1114	humanN_170	1.590169859	35.34513914	0	2	2	Epithelial cells
humanN_170_CTGCGGACAAGAAGAG	GSM6468356	5143	1694	humanN_170	9.799727785	22.78825588	0	2	2	Epithelial cells
humanN_170_CTGCGGACAGATCGGA	GSM6468356	3392	1454	humanN_170	4.451650943	18.86792453	0	2	2	Epithelial cells
humanN_170_CTGCGGACATGTAGTC	GSM6468356	816	539	humanN_170	4.779411765	15.19607843	0	2	2	Epithelial cells
humanN_170_CTGCGGAGTCAAAGAT	GSM6468356	8158	2134	humanN_170	7.636675656	21.89262074	0	2	2	Epithelial cells
[truncated: 40,910 more rows]
