# Supplementary material for: DARS2 Promotes Bladder Cancer Progression by Enhancing PINK1-Mediated Mitophagy
Source: Int J Biol Sci. 2025 Jan 27;21(4):1530–44. doi: 10.7150/ijbs.107632 (PMC11844284; doi:10.7150/ijbs.107632)
Supplement: Supplementary file 2 — Supplementary tables. [file ijbsv21p1530s2.zip › Supplementary Tables/Supplementary Table 4-16MRGs_signature_DEGs.xls]

gene	avg_log2FC	pct.1	pct.2	p_val	p_val_adj	cluster
CXCR4	1.711846291	0.05	0.026	2.90E-06	0.097427229	16MRGs_low
DARS2	1.618666696	0.056	0.01	3.21E-20	1.08E-15	16MRGs_high
SIGLEC6	1.505946718	0.064	0.024	1.01E-12	3.38E-08	16MRGs_high
POU6F2-AS1	1.478794412	0.062	0.022	1.83E-13	6.14E-09	16MRGs_high
KRT14	1.399752731	0.251	0.124	1.77E-33	5.95E-29	16MRGs_high
MEST	1.387389428	0.103	0.04	4.23E-19	1.42E-14	16MRGs_high
STXBP6	1.333820696	0.064	0.024	3.96E-13	1.33E-08	16MRGs_high
PCSK1N	1.280732098	0.058	0.023	6.06E-11	2.03E-06	16MRGs_high
SRGN	1.233673147	0.051	0.036	0.003974204	1	16MRGs_low
EFEMP1	1.197376768	0.069	0.03	3.15E-11	1.06E-06	16MRGs_high
JAM2	1.168289277	0.061	0.025	1.67E-10	5.59E-06	16MRGs_high
TAC3	1.141774045	0.105	0.04	7.07E-20	2.37E-15	16MRGs_high
CAV2	1.13373062	0.285	0.138	1.05E-39	3.52E-35	16MRGs_high
TRIM27	1.126821396	0.181	0.049	7.33E-49	2.46E-44	16MRGs_high
PAQR4	1.123877093	0.072	0.027	1.52E-13	5.10E-09	16MRGs_high
SAR1A	1.089218699	0.387	0.108	1.01E-109	3.38E-105	16MRGs_high
SCN9A	1.066201019	0.051	0.017	1.09E-11	3.66E-07	16MRGs_high
CAV1	1.056790178	0.254	0.121	1.75E-34	5.87E-30	16MRGs_high
SCD	1.054554704	0.33	0.099	6.28E-86	2.11E-81	16MRGs_high
IGF2	1.032825718	0.091	0.038	1.03E-14	3.46E-10	16MRGs_high
AC011503.1	1.032075932	0.075	0.03	7.65E-13	2.57E-08	16MRGs_high
CMTM3	1.012149865	0.139	0.061	2.91E-21	9.76E-17	16MRGs_high
MB	1.011813818	0.082	0.037	1.01E-11	3.37E-07	16MRGs_high
TPST1	0.999777641	0.075	0.027	4.01E-15	1.35E-10	16MRGs_high
CRCT1	0.995652745	0.225	0.118	1.59E-25	5.32E-21	16MRGs_high
HDAC11	0.98610775	0.066	0.029	3.09E-10	1.04E-05	16MRGs_high
IGHA1	0.979086918	0.061	0.042	0.0011354	1	16MRGs_low
AL445471.2	0.969838647	0.082	0.033	2.28E-14	7.65E-10	16MRGs_high
GABBR2	0.949577528	0.072	0.031	2.14E-11	7.16E-07	16MRGs_high
C16orf74	0.947456173	0.092	0.045	1.37E-11	4.59E-07	16MRGs_high
EFEMP2	0.945551481	0.124	0.051	1.19E-20	4.00E-16	16MRGs_high
APOC1	0.945306016	0.1	0.157	2.21E-08	0.000739757	16MRGs_low
C1QTNF6	0.943395803	0.075	0.028	1.78E-14	5.98E-10	16MRGs_high
AC009414.2	0.941673085	0.075	0.034	4.16E-11	1.40E-06	16MRGs_high
SGCE	0.9403095	0.104	0.045	2.78E-16	9.33E-12	16MRGs_high
PLCL2	0.933431061	0.091	0.038	8.77E-15	2.94E-10	16MRGs_high
RLN2	0.928369249	0.06	0.026	1.52E-09	5.10E-05	16MRGs_high
C5orf46	0.927346674	0.077	0.034	1.34E-11	4.50E-07	16MRGs_high
FHL2	0.927280929	0.335	0.169	2.54E-42	8.50E-38	16MRGs_high
MAL	0.922270401	0.239	0.118	2.89E-29	9.70E-25	16MRGs_high
PPP2R2B	0.915816163	0.089	0.039	1.61E-13	5.42E-09	16MRGs_high
LY6E	0.907999171	0.387	0.228	1.44E-35	4.84E-31	16MRGs_high
CLIC3	0.906455199	0.185	0.099	1.22E-18	4.11E-14	16MRGs_high
AC015849.5	0.902110656	0.119	0.045	5.67E-23	1.90E-18	16MRGs_high
CSAG1	0.896038891	0.094	0.042	4.13E-14	1.38E-09	16MRGs_high
RHOF	0.873770849	0.149	0.071	3.65E-19	1.22E-14	16MRGs_high
UPK1B	0.866276541	0.582	0.343	1.64E-59	5.51E-55	16MRGs_high
CLDN9	0.866096727	0.064	0.022	2.24E-13	7.52E-09	16MRGs_high
ATP11A	0.862593603	0.059	0.024	4.17E-10	1.40E-05	16MRGs_high
CCND1	0.860170597	0.203	0.107	1.33E-21	4.47E-17	16MRGs_high
CRIP1	0.858098344	0.258	0.133	1.03E-29	3.46E-25	16MRGs_high
SLC25A17	0.844358645	0.064	0.025	7.95E-12	2.67E-07	16MRGs_high
DSC2	0.835055097	0.077	0.035	8.18E-11	2.74E-06	16MRGs_high
S100A8	0.833486408	0.252	0.198	1.21E-08	0.000406872	16MRGs_low
MAGEA3	0.828553451	0.162	0.067	5.11E-26	1.71E-21	16MRGs_high
DKK1	0.827103091	0.152	0.082	4.56E-15	1.53E-10	16MRGs_high
TLE4	0.826314238	0.131	0.171	0.001975514	1	16MRGs_low
TCEA3	0.822543287	0.25	0.114	4.38E-35	1.47E-30	16MRGs_high
EIF2AK4	0.821151006	0.089	0.042	1.66E-11	5.57E-07	16MRGs_high
S100A7A	0.816710974	0.068	0.047	0.000842557	1	16MRGs_low
AC245041.2	0.813252096	0.101	0.046	1.00E-14	3.36E-10	16MRGs_high
CST6	0.812868108	0.309	0.176	1.41E-29	4.74E-25	16MRGs_high
CTGF	0.808901988	0.194	0.103	2.48E-19	8.30E-15	16MRGs_high
FN1	0.805994269	0.258	0.127	6.09E-33	2.04E-28	16MRGs_high
SAA1	0.804987432	0.11	0.072	7.39E-07	0.024783514	16MRGs_low
PRSS23	0.804313311	0.208	0.101	9.53E-26	3.19E-21	16MRGs_high
MOXD1	0.801306707	0.079	0.036	2.01E-11	6.73E-07	16MRGs_high
PI3	0.801081852	0.227	0.189	7.59E-06	0.254683753	16MRGs_low
ACAA2	0.795937914	0.261	0.115	8.08E-39	2.71E-34	16MRGs_high
CCDC112	0.792940884	0.055	0.024	5.01E-09	0.000167963	16MRGs_high
FASN	0.792172269	0.252	0.073	4.51E-64	1.51E-59	16MRGs_high
LINC00667	0.79178899	0.091	0.042	1.08E-12	3.62E-08	16MRGs_high
PCCA	0.78281886	0.035	0.052	0.003553759	1	16MRGs_low
PTPRR	0.780796416	0.093	0.042	1.13E-13	3.79E-09	16MRGs_high
FLRT3	0.779598612	0.066	0.029	3.84E-10	1.29E-05	16MRGs_high
SERPINB3	0.774597232	0.106	0.074	3.37E-05	1	16MRGs_low
SLC27A2	0.774332022	0.084	0.031	1.42E-16	4.76E-12	16MRGs_high
CLDN12	0.771131241	0.075	0.034	1.28E-10	4.29E-06	16MRGs_high
TPM1	0.770541678	0.492	0.29	4.90E-44	1.64E-39	16MRGs_high
CSNK2A2	0.770011002	0.067	0.019	1.49E-17	5.00E-13	16MRGs_high
AGPAT2	0.767218562	0.43	0.233	1.10E-46	3.69E-42	16MRGs_high
FHDC1	0.763286935	0.056	0.024	4.45E-09	0.000149207	16MRGs_high
USP40	0.763192508	0.1	0.043	1.26E-15	4.24E-11	16MRGs_high
UTP4	0.761518825	0.082	0.036	1.56E-12	5.24E-08	16MRGs_high
MMD	0.760377575	0.109	0.053	1.44E-13	4.83E-09	16MRGs_high
RIPOR1	0.760377042	0.053	0.021	4.03E-10	1.35E-05	16MRGs_high
PSG4	0.758550379	0.081	0.04	6.60E-10	2.21E-05	16MRGs_high
LY6D	0.758381895	0.119	0.095	0.003381117	1	16MRGs_low
STK26	0.757775352	0.058	0.025	2.69E-09	9.04E-05	16MRGs_high
SPTLC3	0.754906232	0.071	0.03	1.55E-11	5.21E-07	16MRGs_high
MIOS	0.750741443	0.064	0.029	2.48E-09	8.31E-05	16MRGs_high
THEM6	0.749063364	0.17	0.075	6.31E-25	2.12E-20	16MRGs_high
CXCL1	0.748893109	0.114	0.09	0.001314442	1	16MRGs_low
SLC31A2	0.748258177	0.086	0.037	2.04E-13	6.86E-09	16MRGs_high
TSPAN2	0.747418802	0.099	0.046	1.08E-13	3.64E-09	16MRGs_high
RGS9	0.746715423	0.064	0.028	4.89E-10	1.64E-05	16MRGs_high
SMYD3	0.744450219	0.133	0.066	1.28E-15	4.28E-11	16MRGs_high
SLC25A43	0.741119808	0.056	0.022	1.79E-10	5.99E-06	16MRGs_high
UBE4A	0.740914165	0.063	0.09	0.000919456	1	16MRGs_low
JCAD	0.73333004	0.063	0.027	5.42E-10	1.82E-05	16MRGs_high
QPCT	0.732110957	0.19	0.087	1.07E-25	3.60E-21	16MRGs_high
S100A7	0.726279062	0.144	0.087	1.02E-10	3.41E-06	16MRGs_low
PRDX6	0.725577878	0.813	0.437	6.47E-110	2.17E-105	16MRGs_high
OGFOD3	0.723749128	0.1	0.045	6.01E-14	2.01E-09	16MRGs_high
CCL15	0.723590418	0.165	0.075	1.03E-22	3.47E-18	16MRGs_high
IGDCC3	0.722777638	0.058	0.029	1.79E-07	0.006006876	16MRGs_high
AC005229.4	0.72202102	0.072	0.032	9.77E-11	3.28E-06	16MRGs_high
TUBA1A	0.721491576	0.201	0.109	1.39E-19	4.67E-15	16MRGs_high
XIST	0.719574287	0.157	0.069	5.02E-23	1.68E-18	16MRGs_high
ZMIZ2	0.719085636	0.046	0.07	0.000390361	1	16MRGs_low
FAM78B	0.718679533	0.079	0.034	3.55E-12	1.19E-07	16MRGs_high
SH2B1	0.717286998	0.045	0.063	0.007587234	1	16MRGs_low
UPK3B	0.71521213	0.258	0.129	4.38E-30	1.47E-25	16MRGs_high
SAC3D1	0.714921933	0.166	0.069	1.76E-26	5.90E-22	16MRGs_high
PON2	0.710870473	0.226	0.117	3.95E-24	1.32E-19	16MRGs_high
PAIP2B	0.707498987	0.086	0.038	1.77E-12	5.95E-08	16MRGs_high
LRRC57	0.705314234	0.059	0.026	3.86E-09	0.000129318	16MRGs_high
FKBP10	0.704774131	0.07	0.03	9.13E-11	3.06E-06	16MRGs_high
SLC5A3	0.704539236	0.113	0.148	0.002652629	1	16MRGs_low
MUC20	0.704242391	0.075	0.1	0.005173898	1	16MRGs_low
CSRP2	0.702463085	0.134	0.067	9.82E-16	3.29E-11	16MRGs_high
METTL21A	0.701626378	0.101	0.048	4.55E-13	1.53E-08	16MRGs_high
GNA14	0.694116273	0.076	0.032	1.56E-12	5.25E-08	16MRGs_high
DIO2	0.691514221	0.076	0.036	4.59E-10	1.54E-05	16MRGs_high
TYK2	0.689171394	0.033	0.05	0.003293354	1	16MRGs_low
TMX2	0.68804906	0.252	0.111	5.15E-37	1.73E-32	16MRGs_high
ARHGEF16	0.684169659	0.038	0.056	0.004386992	1	16MRGs_low
CDK5RAP3	0.67964941	0.299	0.093	6.81E-71	2.28E-66	16MRGs_high
MTIF2	0.677630675	0.073	0.03	2.20E-12	7.36E-08	16MRGs_high
CCSER1	0.676734751	0.036	0.052	0.007546361	1	16MRGs_low
PTGER4	0.676686801	0.062	0.031	1.63E-07	0.0054765	16MRGs_high
YIF1B	0.674533796	0.147	0.067	5.04E-20	1.69E-15	16MRGs_high
FABP5	0.673484911	0.361	0.455	0.00095024	1	16MRGs_low
PYGL	0.673042913	0.146	0.066	1.14E-20	3.82E-16	16MRGs_high
ETV4	0.672646825	0.052	0.022	7.48E-09	0.000250796	16MRGs_high
PLXNB1	0.671911053	0.059	0.082	0.003566892	1	16MRGs_low
S100A9	0.67093126	0.43	0.372	5.04E-13	1.69E-08	16MRGs_low
KDELR3	0.670604082	0.157	0.075	4.93E-20	1.65E-15	16MRGs_high
OSR2	0.668516922	0.084	0.043	1.39E-09	4.65E-05	16MRGs_high
COL12A1	0.664420056	0.13	0.055	2.64E-20	8.86E-16	16MRGs_high
INTS3	0.663973296	0.091	0.118	0.007200568	1	16MRGs_low
KRT7	0.660875488	0.893	0.7	1.02E-41	3.41E-37	16MRGs_high
MT1E	0.660134768	0.088	0.046	1.04E-09	3.48E-05	16MRGs_high
TFF2	0.659324962	0.047	0.069	0.001625645	1	16MRGs_low
AL441992.1	0.658063936	0.059	0.026	4.05E-09	0.000135734	16MRGs_high
PCDH10	0.656604637	0.09	0.042	7.83E-12	2.63E-07	16MRGs_high
TFRC	0.6565193	0.228	0.07	2.57E-53	8.63E-49	16MRGs_high
LGALS1	0.654127123	0.555	0.381	3.54E-33	1.19E-28	16MRGs_high
DCXR	0.65306625	0.643	0.291	1.01E-104	3.40E-100	16MRGs_high
MGME1	0.652727134	0.066	0.034	1.12E-07	0.003739728	16MRGs_high
APOL1	0.652640159	0.086	0.118	0.000743271	1	16MRGs_low
SCRN3	0.649025687	0.066	0.031	1.13E-08	0.00037987	16MRGs_high
HSPA1A	0.643952037	0.124	0.103	0.003781596	1	16MRGs_low
CLDN23	0.643489	0.132	0.06	5.56E-18	1.86E-13	16MRGs_high
CFAP20	0.642058817	0.149	0.072	2.48E-18	8.32E-14	16MRGs_high
ZNF205	0.641923867	0.056	0.023	1.38E-09	4.64E-05	16MRGs_high
CLSTN3	0.640292086	0.076	0.037	1.44E-09	4.82E-05	16MRGs_high
PLXNA3	0.640115738	0.057	0.081	0.001511199	1	16MRGs_low
SERPINB4	0.639436713	0.106	0.07	2.99E-06	0.100164432	16MRGs_low
SNX24	0.638296777	0.05	0.023	1.47E-07	0.004916688	16MRGs_high
TSC2	0.637407602	0.063	0.09	0.000563192	1	16MRGs_low
PEX3	0.633807114	0.042	0.059	0.006662067	1	16MRGs_low
BPHL	0.632190662	0.138	0.067	1.09E-16	3.65E-12	16MRGs_high
MLLT11	0.632002877	0.052	0.026	2.09E-06	0.070122156	16MRGs_high
STEAP3	0.631542487	0.051	0.024	6.10E-07	0.020457499	16MRGs_high
FAM234A	0.631380628	0.144	0.056	3.00E-25	1.01E-20	16MRGs_high
ZC3H18	0.628332719	0.091	0.034	1.56E-16	5.24E-12	16MRGs_high
ZNF292	0.626733202	0.152	0.193	0.003756151	1	16MRGs_low
SYT17	0.626467982	0.072	0.031	6.25E-11	2.09E-06	16MRGs_high
P3H4	0.626089952	0.09	0.036	2.07E-15	6.95E-11	16MRGs_high
PHGDH	0.624236437	0.27	0.14	7.50E-29	2.52E-24	16MRGs_high
CSTF2T	0.623948239	0.063	0.028	1.57E-09	5.26E-05	16MRGs_high
PYCR1	0.622502954	0.154	0.064	3.78E-24	1.27E-19	16MRGs_high
PDCD2L	0.622299135	0.062	0.027	6.17E-10	2.07E-05	16MRGs_high
SLC9A2	0.615197632	0.113	0.053	1.45E-14	4.85E-10	16MRGs_high
INO80C	0.614859419	0.239	0.11	3.66E-31	1.23E-26	16MRGs_high
RBM12B	0.614494313	0.033	0.051	0.002084819	1	16MRGs_low
EMC8	0.613556843	0.157	0.075	1.01E-19	3.39E-15	16MRGs_high
C19orf12	0.612971123	0.07	0.033	1.96E-09	6.57E-05	16MRGs_high
SPOCK2	0.61269835	0.072	0.036	1.12E-08	0.00037478	16MRGs_high
CA9	0.61079144	0.115	0.057	1.18E-13	3.96E-09	16MRGs_high
LPIN3	0.606645441	0.061	0.087	0.001469908	1	16MRGs_low
WDR76	0.606566188	0.056	0.025	2.88E-08	0.000965243	16MRGs_high
ZBED5-AS1	0.606225949	0.106	0.053	4.10E-12	1.38E-07	16MRGs_high
RHPN1	0.605977769	0.046	0.066	0.002436536	1	16MRGs_low
ANXA2	0.605802902	0.868	0.539	3.86E-78	1.29E-73	16MRGs_high
HAUS2	0.605710206	0.075	0.039	1.48E-08	0.000497169	16MRGs_high
CARM1	0.605318469	0.051	0.072	0.00276479	1	16MRGs_low
CD276	0.603630354	0.09	0.046	1.71E-10	5.72E-06	16MRGs_high
H2AFY2	0.598950546	0.09	0.043	1.38E-11	4.62E-07	16MRGs_high
KLHL24	0.598077596	0.104	0.143	0.000269286	1	16MRGs_low
ALS2CL	0.59681859	0.049	0.068	0.006402198	1	16MRGs_low
TAGLN	0.596777125	0.039	0.056	0.003977069	1	16MRGs_low
TMEM64	0.596510476	0.241	0.116	2.62E-29	8.80E-25	16MRGs_high
STX18	0.595950919	0.067	0.031	1.30E-09	4.36E-05	16MRGs_high
RNF121	0.594575728	0.104	0.044	3.79E-16	1.27E-11	16MRGs_high
TMEM91	0.594205349	0.116	0.059	1.05E-12	3.52E-08	16MRGs_high
FKBP9	0.593597987	0.106	0.051	1.34E-13	4.49E-09	16MRGs_high
HMOX1	0.592623213	0.293	0.149	2.17E-32	7.29E-28	16MRGs_high
FAM172A	0.588800029	0.045	0.064	0.00451622	1	16MRGs_low
HS2ST1	0.587730066	0.103	0.052	1.41E-11	4.74E-07	16MRGs_high
PTPRU	0.586041028	0.034	0.051	0.005411371	1	16MRGs_low
RNF4	0.58573793	0.111	0.053	7.13E-14	2.39E-09	16MRGs_high
SHROOM1	0.585376654	0.186	0.242	0.000535617	1	16MRGs_low
MAP3K2	0.584576842	0.084	0.113	0.002601906	1	16MRGs_low
CNN3	0.583469616	0.37	0.206	4.27E-34	1.43E-29	16MRGs_high
KIAA1109	0.58295108	0.067	0.097	0.000488517	1	16MRGs_low
CPM	0.580184572	0.103	0.052	1.34E-11	4.51E-07	16MRGs_high
TNS3	0.579699138	0.075	0.036	1.26E-09	4.22E-05	16MRGs_high
NR6A1	0.579475913	0.066	0.032	2.45E-08	0.000823194	16MRGs_high
RBM6	0.57871052	0.131	0.182	4.69E-05	1	16MRGs_low
CBX6	0.57849296	0.221	0.107	8.16E-27	2.74E-22	16MRGs_high
CPPED1	0.578017968	0.064	0.03	6.48E-09	0.000217419	16MRGs_high
PPARG	0.577966638	0.476	0.26	2.41E-46	8.08E-42	16MRGs_high
TMEM107	0.577359161	0.122	0.172	3.04E-05	1	16MRGs_low
CAPG	0.57614522	0.688	0.452	6.85E-49	2.30E-44	16MRGs_high
CCL5	0.575997545	0.054	0.075	0.004023661	1	16MRGs_low
NKTR	0.575154608	0.147	0.194	0.000666707	1	16MRGs_low
SLC35F5	0.575075044	0.146	0.074	5.26E-16	1.76E-11	16MRGs_high
KDM6A	0.573129957	0.053	0.024	1.06E-07	0.003557689	16MRGs_high
ZNF528	0.572807077	0.063	0.03	1.57E-08	0.000528168	16MRGs_high
LAMA5	0.572385273	0.056	0.081	0.00070568	1	16MRGs_low
EPCAM	0.572285612	0.486	0.268	4.23E-47	1.42E-42	16MRGs_high
FIBP	0.571396798	0.361	0.171	1.64E-47	5.51E-43	16MRGs_high
TMEM120B	0.570576741	0.089	0.04	6.53E-13	2.19E-08	16MRGs_high
KMT2E	0.56956826	0.189	0.264	3.76E-06	0.12604585	16MRGs_low
KLC1	0.568328645	0.077	0.11	0.000195283	1	16MRGs_low
ZNF341	0.566031162	0.051	0.023	5.33E-08	0.001786016	16MRGs_high
C16orf91	0.565072667	0.093	0.04	4.20E-14	1.41E-09	16MRGs_high
AC015912.3	0.563865101	0.109	0.15	0.000245735	1	16MRGs_low
EDN1	0.563324036	0.269	0.152	4.89E-22	1.64E-17	16MRGs_high
HCFC1R1	0.563036315	0.296	0.161	1.48E-27	4.97E-23	16MRGs_high
CDC42EP3	0.562973054	0.143	0.07	8.01E-17	2.69E-12	16MRGs_high
SATB1	0.561389879	0.072	0.099	0.003332525	1	16MRGs_low
SMPD1	0.561085161	0.042	0.062	0.002060293	1	16MRGs_low
TPP2	0.560642427	0.055	0.079	0.001010628	1	16MRGs_low
PAXBP1	0.560457312	0.059	0.086	0.000533192	1	16MRGs_low
ARL6IP6	0.559245519	0.249	0.129	6.11E-26	2.05E-21	16MRGs_high
CLDN3	0.558114627	0.341	0.19	3.41E-31	1.14E-26	16MRGs_high
NFE2L3	0.557346248	0.069	0.027	2.41E-12	8.10E-08	16MRGs_high
CDK12	0.557338752	0.109	0.149	0.0002352	1	16MRGs_low
SAMD12	0.55639953	0.046	0.066	0.003244028	1	16MRGs_low
NADSYN1	0.556178524	0.064	0.087	0.003931093	1	16MRGs_low
FZD5	0.553273547	0.051	0.024	3.97E-07	0.013325088	16MRGs_high
TNFRSF12A	0.553194252	0.477	0.298	6.62E-34	2.22E-29	16MRGs_high
LCN2	0.551959419	0.399	0.381	9.60E-05	1	16MRGs_low
YEATS4	0.551901706	0.178	0.091	6.88E-19	2.31E-14	16MRGs_high
MAGEH1	0.551782328	0.088	0.042	5.55E-11	1.86E-06	16MRGs_high
RCN1	0.550586267	0.493	0.275	2.39E-46	8.02E-42	16MRGs_high
LINC00685	0.547949535	0.1	0.138	0.000301124	1	16MRGs_low
ZC3H7A	0.546841593	0.038	0.056	0.003565666	1	16MRGs_low
NME2	0.546664312	0.121	0.065	1.13E-11	3.79E-07	16MRGs_high
F3	0.545899278	0.06	0.081	0.005238822	1	16MRGs_low
RITA1	0.545429243	0.079	0.036	7.61E-11	2.55E-06	16MRGs_high
NDRG1	0.545361872	0.305	0.39	0.001331157	1	16MRGs_low
SNX9	0.545228803	0.101	0.048	5.91E-13	1.98E-08	16MRGs_high
AC023043.1	0.544676139	0.078	0.036	7.09E-11	2.38E-06	16MRGs_high
ACKR3	0.544091472	0.076	0.035	1.03E-10	3.45E-06	16MRGs_high
FRY	0.543542295	0.063	0.086	0.004381022	1	16MRGs_low
EEF2KMT	0.543128948	0.051	0.022	4.79E-08	0.001606119	16MRGs_high
DHX32	0.543068132	0.05	0.024	8.11E-07	0.027196836	16MRGs_high
TJP3	0.542901225	0.064	0.087	0.003788191	1	16MRGs_low
RBM5	0.542510298	0.089	0.125	0.000339074	1	16MRGs_low
RBFOX2	0.542510295	0.149	0.071	1.46E-18	4.89E-14	16MRGs_high
PHRF1	0.541844882	0.045	0.063	0.007455784	1	16MRGs_low
TMEM45A	0.541725685	0.096	0.076	0.006922257	1	16MRGs_low
RAB29	0.541464073	0.045	0.066	0.001445603	1	16MRGs_low
PPP1R12C	0.540690395	0.041	0.057	0.00876896	1	16MRGs_low
ELOVL6	0.539542428	0.137	0.065	2.65E-17	8.89E-13	16MRGs_high
CTPS1	0.539434211	0.136	0.06	3.38E-19	1.13E-14	16MRGs_high
UXS1	0.538992267	0.189	0.097	9.80E-20	3.29E-15	16MRGs_high
OTUD6B	0.538785	0.053	0.027	1.53E-06	0.051265179	16MRGs_high
VPS13D	0.538014512	0.034	0.053	0.001350825	1	16MRGs_low
PLCB3	0.536504845	0.037	0.06	0.000239431	1	16MRGs_low
CPSF1	0.536323839	0.045	0.068	0.000765126	1	16MRGs_low
PMP22	0.536110614	0.318	0.157	4.37E-36	1.47E-31	16MRGs_high
CNFN	0.534959675	0.092	0.127	0.000327343	1	16MRGs_low
PPP6R1	0.534832041	0.073	0.098	0.003820848	1	16MRGs_low
TMBIM1	0.534799572	0.326	0.165	1.14E-34	3.82E-30	16MRGs_high
SMARCA1	0.534650424	0.054	0.026	2.61E-07	0.008755625	16MRGs_high
CIB2	0.534542395	0.088	0.042	2.29E-11	7.68E-07	16MRGs_high
ZDHHC24	0.533663528	0.122	0.058	3.21E-15	1.08E-10	16MRGs_high
CBX1	0.533295145	0.215	0.102	2.19E-26	7.36E-22	16MRGs_high
NMRK1	0.5328603	0.056	0.075	0.009568966	1	16MRGs_low
TAP1	0.532672029	0.197	0.1	6.85E-21	2.30E-16	16MRGs_high
MYCBP	0.531845765	0.19	0.1	8.02E-19	2.69E-14	16MRGs_high
ZNF439	0.531283881	0.123	0.059	3.41E-15	1.14E-10	16MRGs_high
ARHGAP30	0.531235514	0.053	0.079	0.000311757	1	16MRGs_low
NDEL1	0.530353059	0.055	0.083	0.000191079	1	16MRGs_low
SNHG9	0.530310732	0.178	0.236	0.00014975	1	16MRGs_low
PABPC1L	0.528852462	0.098	0.132	0.000813421	1	16MRGs_low
CSPP1	0.527778184	0.061	0.031	1.35E-07	0.004513785	16MRGs_high
CPSF3	0.527086512	0.088	0.042	1.52E-11	5.11E-07	16MRGs_high
ZNF883	0.526001057	0.084	0.042	6.33E-10	2.12E-05	16MRGs_high
RALGDS	0.523949888	0.119	0.152	0.004407884	1	16MRGs_low
RMND5B	0.523685162	0.068	0.034	2.60E-08	0.000871612	16MRGs_high
ZNF22	0.523054569	0.103	0.051	1.47E-12	4.94E-08	16MRGs_high
PLA2G16	0.521816596	0.322	0.189	1.02E-24	3.42E-20	16MRGs_high
OGT	0.521702459	0.073	0.103	0.00085079	1	16MRGs_low
LTA4H	0.521630058	0.115	0.159	0.000126214	1	16MRGs_low
MPV17L2	0.521359439	0.052	0.025	2.83E-07	0.009488188	16MRGs_high
RP9	0.51926591	0.096	0.049	2.76E-10	9.26E-06	16MRGs_high
S100A12	0.519261304	0.075	0.054	0.001692475	1	16MRGs_low
AC004982.2	0.519181837	0.104	0.042	3.45E-17	1.16E-12	16MRGs_high
USP53	0.51888692	0.093	0.121	0.005119138	1	16MRGs_low
DEK	0.517883098	0.669	0.431	2.24E-48	7.52E-44	16MRGs_high
ZNF350-AS1	0.517657196	0.175	0.092	1.42E-17	4.78E-13	16MRGs_high
KLF11	0.517507644	0.048	0.069	0.002361914	1	16MRGs_low
TRMT1	0.517041536	0.048	0.073	0.000267189	1	16MRGs_low
NPEPPS	0.516165562	0.195	0.276	3.08E-07	0.010339031	16MRGs_low
CDT1	0.515267175	0.076	0.035	6.95E-11	2.33E-06	16MRGs_high
PTN	0.514994972	0.164	0.077	1.91E-20	6.42E-16	16MRGs_high
CCNO	0.514034951	0.032	0.051	0.000839146	1	16MRGs_low
TPCN1	0.512537253	0.043	0.062	0.002585547	1	16MRGs_low
PSAT1	0.511104956	0.059	0.027	1.36E-08	0.000456459	16MRGs_high
ZNF561	0.510364334	0.072	0.031	4.68E-11	1.57E-06	16MRGs_high
SMURF2	0.510001993	0.041	0.061	0.001828609	1	16MRGs_low
PAQR7	0.508413729	0.159	0.222	6.28E-06	0.210605458	16MRGs_low
POM121	0.508357923	0.061	0.085	0.001785461	1	16MRGs_low
RNASEH2A	0.507441415	0.056	0.025	3.07E-08	0.001028168	16MRGs_high
CAMSAP2	0.507351355	0.053	0.075	0.003832698	1	16MRGs_low
DCBLD2	0.507024709	0.064	0.027	2.19E-10	7.35E-06	16MRGs_high
SLPI	0.507011908	0.596	0.581	2.25E-08	0.000754624	16MRGs_low
EPAS1	0.506901923	0.201	0.096	6.76E-25	2.27E-20	16MRGs_high
MDM4	0.506279404	0.119	0.169	2.26E-05	0.758102034	16MRGs_low
MIR29B2CHG	0.505770625	0.066	0.092	0.001746012	1	16MRGs_low
ZNF217	0.505113485	0.11	0.146	0.002001423	1	16MRGs_low
AP1G2	0.504510501	0.116	0.154	0.000866235	1	16MRGs_low
RTKN	0.503940379	0.067	0.03	3.62E-10	1.21E-05	16MRGs_high
KIDINS220	0.503866263	0.082	0.11	0.002794309	1	16MRGs_low
PHKG1	0.502997625	0.063	0.092	0.000281215	1	16MRGs_low
CALU	0.502040673	0.328	0.176	2.42E-31	8.10E-27	16MRGs_high
ZBTB10	0.501632894	0.037	0.053	0.008992093	1	16MRGs_low
GOLT1A	0.501417273	0.152	0.077	1.28E-16	4.29E-12	16MRGs_high
ZNF296	0.50134261	0.067	0.035	2.94E-07	0.009856415	16MRGs_high
TMEM43	0.500771127	0.156	0.082	4.74E-16	1.59E-11	16MRGs_high
ALDH3A2	0.500496006	0.073	0.037	2.52E-08	0.000844117	16MRGs_high
MED24	0.499603685	0.06	0.091	0.000113019	1	16MRGs_low
DIP2A	0.499282793	0.058	0.085	0.000484071	1	16MRGs_low
CLOCK	0.498019543	0.048	0.067	0.007092576	1	16MRGs_low
ITGB1	0.497893651	0.581	0.34	7.11E-48	2.38E-43	16MRGs_high
WDR60	0.497835989	0.081	0.11	0.001524685	1	16MRGs_low
KRT20	0.497819996	0.545	0.312	1.05E-49	3.53E-45	16MRGs_high
CENPC	0.497230885	0.033	0.054	0.000273062	1	16MRGs_low
SYMPK	0.496409455	0.082	0.117	0.000192102	1	16MRGs_low
ASH1L	0.496270628	0.148	0.197	0.000332138	1	16MRGs_low
CRIM1	0.495394099	0.122	0.057	2.22E-16	7.46E-12	16MRGs_high
ZMYM2	0.494716474	0.129	0.173	0.00054745	1	16MRGs_low
DVL1	0.494442623	0.05	0.071	0.003230203	1	16MRGs_low
SLC25A1	0.494075357	0.242	0.125	1.51E-24	5.06E-20	16MRGs_high
NR1H4	0.49375946	0.064	0.035	1.03E-06	0.034597714	16MRGs_high
SLC17A5	0.493717519	0.216	0.105	2.10E-25	7.04E-21	16MRGs_high
PIAS2	0.493193665	0.074	0.106	0.000315791	1	16MRGs_low
KCNN4	0.493095399	0.069	0.033	5.68E-09	0.0001906	16MRGs_high
IGFBP3	0.492911848	0.684	0.485	4.22E-33	1.41E-28	16MRGs_high
PIK3C3	0.492231603	0.07	0.032	1.06E-09	3.55E-05	16MRGs_high
AKAP13	0.491945687	0.099	0.134	0.000703702	1	16MRGs_low
PIK3C2A	0.490551551	0.059	0.082	0.001884294	1	16MRGs_low
ST14	0.49040557	0.184	0.258	1.86E-06	0.06240084	16MRGs_low
WDTC1	0.490333408	0.042	0.061	0.003913043	1	16MRGs_low
CREBL2	0.489942762	0.15	0.083	2.90E-13	9.71E-09	16MRGs_high
NFATC2IP	0.489898015	0.112	0.152	0.000420766	1	16MRGs_low
KDM3A	0.489441431	0.053	0.078	0.000712857	1	16MRGs_low
RICTOR	0.488807045	0.103	0.14	0.000438953	1	16MRGs_low
LIPH	0.488322768	0.147	0.202	2.82E-05	0.945456398	16MRGs_low
CPLANE1	0.48760787	0.052	0.078	0.000338828	1	16MRGs_low
CTSV	0.487511521	0.072	0.038	9.74E-08	0.003266376	16MRGs_high
ARFGEF2	0.487488966	0.067	0.093	0.001220182	1	16MRGs_low
CD47	0.487107825	0.227	0.293	0.000565831	1	16MRGs_low
ABR	0.487018577	0.04	0.059	0.003068022	1	16MRGs_low
UNC13D	0.486640242	0.076	0.034	5.05E-11	1.70E-06	16MRGs_high
SORBS3	0.486325837	0.061	0.028	1.79E-08	0.000599479	16MRGs_high
MICALL2	0.486127608	0.043	0.065	0.001176634	1	16MRGs_low
GRHPR	0.485407066	0.318	0.173	3.05E-29	1.02E-24	16MRGs_high
MIS12	0.485382218	0.04	0.061	0.001240986	1	16MRGs_low
AKIRIN1	0.485250691	0.288	0.163	3.86E-24	1.29E-19	16MRGs_high
XRRA1	0.48481865	0.047	0.072	0.000329594	1	16MRGs_low
ARID1B	0.484060072	0.13	0.182	4.08E-05	1	16MRGs_low
PGPEP1	0.483857263	0.058	0.083	0.001453123	1	16MRGs_low
TP53BP1	0.483621557	0.074	0.031	7.37E-12	2.47E-07	16MRGs_high
RSBN1	0.483453294	0.055	0.082	0.000462308	1	16MRGs_low
EFNA4	0.483140039	0.114	0.061	2.16E-11	7.25E-07	16MRGs_high
NBEAL2	0.482366298	0.035	0.059	7.37E-05	1	16MRGs_low
ATXN2	0.482347723	0.097	0.134	0.000268472	1	16MRGs_low
MBD3	0.481737477	0.116	0.157	0.000310258	1	16MRGs_low
MGP	0.481284694	0.122	0.179	3.53E-07	0.011841938	16MRGs_low
MISP	0.481149542	0.081	0.046	2.45E-07	0.008214104	16MRGs_high
RAB34	0.481080728	0.125	0.067	1.76E-12	5.92E-08	16MRGs_high
ADAT1	0.480906035	0.056	0.027	2.67E-07	0.008938055	16MRGs_high
MTHFD2	0.480207235	0.152	0.085	2.28E-13	7.66E-09	16MRGs_high
DPH7	0.479950833	0.042	0.066	0.000375347	1	16MRGs_low
TMEM184A	0.47974033	0.124	0.184	3.85E-07	0.012918863	16MRGs_low
ERF	0.479408947	0.039	0.057	0.004467694	1	16MRGs_low
VPS45	0.479300665	0.054	0.082	0.000148669	1	16MRGs_low
ZNF518A	0.477424067	0.067	0.09	0.004175411	1	16MRGs_low
GPAT4	0.476615316	0.11	0.157	2.19E-05	0.736007316	16MRGs_low
YRDC	0.476536971	0.16	0.087	2.25E-14	7.54E-10	16MRGs_high
STIM2	0.476345569	0.039	0.055	0.009394696	1	16MRGs_low
ARHGEF7	0.476090679	0.081	0.109	0.002347943	1	16MRGs_low
SKIV2L	0.475263224	0.041	0.061	0.002378522	1	16MRGs_low
HMGXB4	0.474410262	0.185	0.091	7.01E-21	2.35E-16	16MRGs_high
CHD9	0.473912103	0.089	0.117	0.004306066	1	16MRGs_low
CTTNBP2NL	0.473877983	0.103	0.054	8.37E-11	2.81E-06	16MRGs_high
TNKS2	0.473610497	0.054	0.081	0.000302609	1	16MRGs_low
RREB1	0.473030151	0.05	0.069	0.007428745	1	16MRGs_low
LAPTM4B	0.472464956	0.187	0.097	3.80E-19	1.27E-14	16MRGs_high
RPN2	0.471704379	0.488	0.26	5.92E-49	1.99E-44	16MRGs_high
DAB2	0.471061243	0.26	0.131	7.37E-28	2.47E-23	16MRGs_high
MAPK10	0.470915174	0.061	0.092	8.95E-05	1	16MRGs_low
MARS	0.470127498	0.057	0.077	0.006886395	1	16MRGs_low
GPRC5C	0.469990189	0.089	0.12	0.001275982	1	16MRGs_low
MPDU1	0.469966182	0.078	0.112	0.000195916	1	16MRGs_low
RSRP1	0.469212579	0.186	0.235	0.003004184	1	16MRGs_low
INO80E	0.468013123	0.1	0.131	0.004068176	1	16MRGs_low
PACS2	0.467722542	0.067	0.096	0.000613595	1	16MRGs_low
BAZ2A	0.467511085	0.078	0.118	2.26E-05	0.758378586	16MRGs_low
KIFC2	0.467356745	0.039	0.057	0.003288347	1	16MRGs_low
MLLT6	0.467026964	0.1	0.142	4.05E-05	1	16MRGs_low
RFFL	0.466824531	0.066	0.032	1.30E-08	0.000435153	16MRGs_high
WBP4	0.466790477	0.073	0.108	3.39E-05	1	16MRGs_low
INTS14	0.466289707	0.098	0.046	5.25E-13	1.76E-08	16MRGs_high
OGA	0.466186985	0.12	0.165	0.000129269	1	16MRGs_low
HYAL2	0.46534606	0.099	0.049	1.03E-11	3.47E-07	16MRGs_high
FLCN	0.465084765	0.035	0.056	0.000358981	1	16MRGs_low
MRFAP1	0.465069879	0.449	0.257	6.77E-39	2.27E-34	16MRGs_high
RNF40	0.464930109	0.074	0.105	0.000345924	1	16MRGs_low
PDS5B	0.464591453	0.039	0.061	0.00044565	1	16MRGs_low
LGALS3	0.464510748	0.842	0.588	2.76E-51	9.27E-47	16MRGs_high
FLOT2	0.464252756	0.079	0.123	1.32E-06	0.044362194	16MRGs_low
IFT74	0.463817471	0.061	0.032	6.59E-07	0.022103299	16MRGs_high
MLPH	0.463814564	0.07	0.096	0.002398839	1	16MRGs_low
TMEM185B	0.463300504	0.064	0.032	8.08E-08	0.002710287	16MRGs_high
MAPK14	0.462652133	0.058	0.087	0.000317769	1	16MRGs_low
ZNF524	0.462350762	0.067	0.103	1.46E-05	0.490812183	16MRGs_low
AGAP3	0.462332364	0.052	0.085	7.96E-06	0.266946762	16MRGs_low
SFTA2	0.462025508	0.054	0.03	1.71E-05	0.574002366	16MRGs_high
SPRYD7	0.461688265	0.092	0.044	1.45E-11	4.85E-07	16MRGs_high
SLC35C1	0.459943487	0.041	0.06	0.002205271	1	16MRGs_low
GDE1	0.459786025	0.241	0.119	1.54E-27	5.17E-23	16MRGs_high
UBXN2B	0.459428032	0.073	0.036	8.74E-09	0.000293031	16MRGs_high
IRF2BP2	0.459101951	0.151	0.201	0.000119761	1	16MRGs_low
SLC16A3	0.458939491	0.134	0.187	1.36E-05	0.45599037	16MRGs_low
PHACTR4	0.458685337	0.279	0.15	8.96E-27	3.01E-22	16MRGs_high
CD9	0.458535014	0.882	0.645	3.68E-54	1.24E-49	16MRGs_high
MED16	0.45840921	0.049	0.07	0.002511422	1	16MRGs_low
GTF3C1	0.458197431	0.06	0.082	0.00331848	1	16MRGs_low
FAM84A	0.457901811	0.065	0.087	0.007725008	1	16MRGs_low
WARS	0.457618659	0.046	0.068	0.000834792	1	16MRGs_low
MVP	0.456314222	0.14	0.18	0.002253591	1	16MRGs_low
PCED1A	0.456108278	0.044	0.065	0.001239441	1	16MRGs_low
SLC12A7	0.456016676	0.136	0.191	1.09E-05	0.366978542	16MRGs_low
CDKN2D	0.455681374	0.053	0.074	0.004109684	1	16MRGs_low
C3orf58	0.455545924	0.155	0.081	7.07E-16	2.37E-11	16MRGs_high
CLASRP	0.455530704	0.066	0.09	0.004922237	1	16MRGs_low
USP22	0.455481479	0.122	0.17	5.33E-05	1	16MRGs_low
ARL4C	0.455101361	0.098	0.048	3.83E-12	1.28E-07	16MRGs_high
PGAP3	0.454998749	0.038	0.06	0.000566801	1	16MRGs_low
CHCHD4	0.454901815	0.104	0.052	6.24E-12	2.09E-07	16MRGs_high
IL1A	0.454585233	0.117	0.066	3.01E-10	1.01E-05	16MRGs_high
FOXN3	0.454094192	0.08	0.106	0.004862625	1	16MRGs_low
ADM	0.453833624	0.3	0.191	2.61E-17	8.75E-13	16MRGs_high
MT2A	0.453180723	0.23	0.294	0.000155771	1	16MRGs_low
PTPRM	0.453067162	0.07	0.101	0.000195341	1	16MRGs_low
PRPF4	0.452967607	0.088	0.035	4.31E-15	1.44E-10	16MRGs_high
METTL6	0.452536725	0.072	0.034	1.97E-09	6.61E-05	16MRGs_high
EXOC1	0.452422564	0.069	0.099	0.000302313	1	16MRGs_low
ZNF493	0.452417995	0.061	0.094	3.72E-05	1	16MRGs_low
HELZ2	0.451829597	0.08	0.129	1.12E-07	0.003764207	16MRGs_low
INTS1	0.451534223	0.074	0.1	0.002883493	1	16MRGs_low
IKBKB	0.450735152	0.046	0.064	0.006560606	1	16MRGs_low
CRYBG2	0.45054071	0.052	0.078	0.000274283	1	16MRGs_low
CERCAM	0.450472837	0.099	0.049	1.28E-11	4.28E-07	16MRGs_high
RAI1	0.450167686	0.052	0.071	0.009051051	1	16MRGs_low
BMP2K	0.449897677	0.033	0.052	0.001681616	1	16MRGs_low
EPB41L3	0.449543111	0.091	0.045	1.71E-10	5.74E-06	16MRGs_high
FXYD4	0.449212945	0.12	0.059	5.57E-14	1.87E-09	16MRGs_high
IL1B	0.448597764	0.093	0.06	7.12E-06	0.238804429	16MRGs_high
TAZ	0.44854116	0.04	0.061	0.000821726	1	16MRGs_low
NEK7	0.44842511	0.11	0.058	5.05E-11	1.69E-06	16MRGs_high
HNRNPF	0.447821852	0.684	0.429	1.81E-48	6.06E-44	16MRGs_high
SLC12A2	0.44737918	0.13	0.062	2.53E-16	8.48E-12	16MRGs_high
CWF19L2	0.447208369	0.103	0.133	0.006225796	1	16MRGs_low
RTN3	0.446948737	0.535	0.301	5.15E-47	1.73E-42	16MRGs_high
DEF8	0.445512234	0.085	0.045	4.81E-09	0.000161228	16MRGs_high
AGTRAP	0.444991501	0.114	0.146	0.00312801	1	16MRGs_low
ESCO1	0.444315607	0.049	0.074	0.000451791	1	16MRGs_low
HDDC3	0.443747206	0.178	0.094	1.88E-17	6.31E-13	16MRGs_high
LMBRD2	0.443637638	0.053	0.079	0.0004401	1	16MRGs_low
LINC02001	0.443419765	0.11	0.057	1.00E-11	3.36E-07	16MRGs_high
FKBP14	0.442892888	0.054	0.025	7.14E-08	0.002393682	16MRGs_high
KNTC1	0.442864936	0.05	0.021	1.07E-08	0.000359178	16MRGs_high
PARP2	0.442785138	0.058	0.028	1.09E-07	0.003665768	16MRGs_high
CNKSR1	0.44256002	0.066	0.097	0.000103375	1	16MRGs_low
CTSB	0.442229953	0.212	0.272	0.000865061	1	16MRGs_low
LINC00847	0.442223295	0.064	0.03	1.18E-08	0.000394514	16MRGs_high
WWP1	0.442103178	0.107	0.143	0.001330115	1	16MRGs_low
ZNF652	0.441720676	0.087	0.044	1.39E-09	4.66E-05	16MRGs_high
NME4	0.441581189	0.306	0.17	2.24E-26	7.52E-22	16MRGs_high
PDK1	0.441546339	0.037	0.056	0.001296228	1	16MRGs_low
VPS53	0.441365275	0.054	0.078	0.00083493	1	16MRGs_low
GSTZ1	0.440779492	0.128	0.064	1.70E-14	5.69E-10	16MRGs_high
SEC24C	0.440640641	0.037	0.06	0.000196589	1	16MRGs_low
LMF2	0.440551456	0.047	0.069	0.001974542	1	16MRGs_low
LDOC1	0.44032094	0.097	0.048	3.92E-11	1.31E-06	16MRGs_high
TMEM53	0.44001521	0.099	0.05	4.02E-11	1.35E-06	16MRGs_high
TTC9	0.439719147	0.054	0.078	0.00139926	1	16MRGs_low
PACS1	0.439715811	0.05	0.068	0.008447727	1	16MRGs_low
FNIP1	0.439590842	0.058	0.079	0.0051884	1	16MRGs_low
LINC01003	0.439358745	0.078	0.041	2.14E-08	0.000716527	16MRGs_high
FXR2	0.439150167	0.036	0.052	0.008017757	1	16MRGs_low
ZNF117	0.439030375	0.057	0.087	9.62E-05	1	16MRGs_low
C15orf48	0.438856584	0.321	0.387	0.008293289	1	16MRGs_low
PRDM2	0.438805326	0.099	0.139	0.000113828	1	16MRGs_low
RASSF7	0.438578013	0.182	0.253	3.42E-06	0.114716396	16MRGs_low
ALDH4A1	0.438554453	0.04	0.058	0.003825544	1	16MRGs_low
STPG1	0.438347637	0.087	0.048	2.96E-08	0.000992603	16MRGs_high
CCDC28B	0.438227117	0.064	0.03	1.27E-08	0.000425867	16MRGs_high
CCNL2	0.436855172	0.109	0.144	0.001310593	1	16MRGs_low
NOL8	0.436776972	0.045	0.065	0.002266266	1	16MRGs_low
PEPD	0.436575445	0.301	0.157	3.30E-30	1.11E-25	16MRGs_high
RNF220	0.436467685	0.067	0.094	0.001163207	1	16MRGs_low
C2CD2	0.436306188	0.069	0.093	0.005279082	1	16MRGs_low
MUC15	0.436302522	0.102	0.057	2.09E-09	7.01E-05	16MRGs_high
BLOC1S5	0.435767935	0.05	0.022	1.38E-07	0.004612106	16MRGs_high
FHIT	0.43563065	0.055	0.078	0.001977238	1	16MRGs_low
HSPA13	0.435504173	0.067	0.034	1.13E-07	0.003806428	16MRGs_high
TAF9B	0.434679649	0.067	0.033	2.63E-08	0.000882744	16MRGs_high
CRYBG1	0.434054329	0.076	0.122	2.70E-07	0.009046616	16MRGs_low
HOOK3	0.433248734	0.096	0.134	0.000178048	1	16MRGs_low
HDAC7	0.432503677	0.096	0.133	0.000225596	1	16MRGs_low
ATP5MC3	0.432121921	0.746	0.464	1.16E-53	3.88E-49	16MRGs_high
CUL5	0.431803032	0.084	0.116	0.000462864	1	16MRGs_low
RBMS1	0.431412187	0.224	0.123	2.21E-20	7.41E-16	16MRGs_high
PLEKHH3	0.431331482	0.04	0.058	0.004053643	1	16MRGs_low
C1orf122	0.430840994	0.502	0.288	2.17E-40	7.29E-36	16MRGs_high
LRRC14	0.430063072	0.036	0.055	0.001168629	1	16MRGs_low
COPS8	0.429668822	0.177	0.089	2.39E-19	8.01E-15	16MRGs_high
B4GALT3	0.429598011	0.231	0.113	7.95E-27	2.67E-22	16MRGs_high
IKBKG	0.429146064	0.041	0.06	0.004053763	1	16MRGs_low
WDR12	0.428860902	0.054	0.028	4.14E-06	0.138911959	16MRGs_high
THRA	0.428836976	0.035	0.051	0.006665726	1	16MRGs_low
GPR137	0.428699782	0.122	0.055	6.79E-17	2.28E-12	16MRGs_high
GBA	0.428399222	0.067	0.1	5.68E-05	1	16MRGs_low
DTX4	0.428339366	0.081	0.111	0.001399185	1	16MRGs_low
TPP1	0.428222537	0.068	0.091	0.004432292	1	16MRGs_low
PATZ1	0.427744535	0.037	0.054	0.005381177	1	16MRGs_low
POMGNT2	0.426676244	0.05	0.024	8.64E-07	0.028992232	16MRGs_high
PTDSS1	0.42659944	0.044	0.063	0.003948869	1	16MRGs_low
TMEM222	0.426577883	0.134	0.072	9.01E-13	3.02E-08	16MRGs_high
RAB20	0.426354365	0.217	0.111	4.14E-22	1.39E-17	16MRGs_high
TDRP	0.425782292	0.052	0.026	1.33E-06	0.044582242	16MRGs_high
IDUA	0.425726247	0.052	0.026	1.10E-06	0.036865355	16MRGs_high
DOHH	0.425559444	0.054	0.075	0.003778466	1	16MRGs_low
SLC19A1	0.425545649	0.104	0.053	1.40E-11	4.71E-07	16MRGs_high
ATL3	0.425297229	0.09	0.118	0.003856259	1	16MRGs_low
IFT27	0.424900409	0.181	0.093	7.68E-19	2.57E-14	16MRGs_high
EMC4	0.424836486	0.367	0.202	5.89E-33	1.98E-28	16MRGs_high
PM20D2	0.424720828	0.061	0.029	1.84E-08	0.000618082	16MRGs_high
MGST3	0.424078507	0.778	0.534	4.73E-49	1.59E-44	16MRGs_high
METTL1	0.423862284	0.057	0.028	1.67E-07	0.005592974	16MRGs_high
FSTL3	0.423675033	0.065	0.037	5.75E-06	0.192936038	16MRGs_high
ATP13A2	0.423482264	0.04	0.066	0.000112991	1	16MRGs_low
XPNPEP1	0.42314289	0.039	0.055	0.007072248	1	16MRGs_low
RAB4A	0.422410181	0.303	0.169	7.08E-26	2.37E-21	16MRGs_high
MRPL15	0.422377717	0.332	0.172	9.43E-34	3.16E-29	16MRGs_high
MBTPS1	0.422344685	0.122	0.06	2.30E-14	7.72E-10	16MRGs_high
PIGC	0.422046139	0.173	0.089	4.31E-18	1.44E-13	16MRGs_high
MAFB	0.421871618	0.118	0.168	6.26E-06	0.209873647	16MRGs_low
IP6K1	0.421744459	0.041	0.059	0.005583299	1	16MRGs_low
ACSL5	0.421627862	0.201	0.104	1.38E-20	4.61E-16	16MRGs_high
PPIH	0.421328604	0.146	0.078	1.06E-13	3.57E-09	16MRGs_high
ARHGAP27	0.421175412	0.109	0.164	5.85E-07	0.019635831	16MRGs_low
MED7	0.420995426	0.062	0.028	2.41E-09	8.10E-05	16MRGs_high
TANC2	0.420716759	0.12	0.16	0.000631807	1	16MRGs_low
MPRIP	0.420640597	0.09	0.134	6.53E-06	0.219079134	16MRGs_low
NOC4L	0.419911073	0.096	0.051	1.35E-09	4.54E-05	16MRGs_high
SRGAP2B	0.419657628	0.103	0.049	4.73E-13	1.59E-08	16MRGs_high
MAPK1	0.418938231	0.092	0.124	0.001208286	1	16MRGs_low
SLC6A6	0.418626928	0.111	0.061	1.45E-10	4.86E-06	16MRGs_high
DTYMK	0.418289452	0.177	0.093	1.72E-17	5.76E-13	16MRGs_high
DNAL4	0.41812517	0.092	0.04	2.50E-13	8.39E-09	16MRGs_high
USP4	0.418124291	0.041	0.061	0.00160684	1	16MRGs_low
TMEM179B	0.418052101	0.418	0.24	1.36E-35	4.55E-31	16MRGs_high
ASL	0.417814283	0.112	0.15	0.000891204	1	16MRGs_low
TRNT1	0.417680602	0.045	0.066	0.001461272	1	16MRGs_low
B4GALT7	0.417494541	0.059	0.027	2.02E-08	0.000678316	16MRGs_high
PLK2	0.416846961	0.084	0.113	0.001442059	1	16MRGs_low
ABCF2.1	0.416722031	0.079	0.039	8.94E-10	3.00E-05	16MRGs_high
CYP4F8	0.416555662	0.1	0.144	2.55E-05	0.854479452	16MRGs_low
MEAF6	0.415803916	0.567	0.339	4.65E-43	1.56E-38	16MRGs_high
KLC3	0.415783996	0.039	0.055	0.008356477	1	16MRGs_low
ESYT2	0.415444604	0.08	0.115	0.00017524	1	16MRGs_low
AMACR	0.415198477	0.071	0.038	2.03E-07	0.006796258	16MRGs_high
DYNC1LI1	0.414941032	0.096	0.051	2.01E-09	6.74E-05	16MRGs_high
ODC1	0.414496688	0.209	0.127	5.21E-14	1.75E-09	16MRGs_high
RHOB	0.414433669	0.699	0.438	5.69E-47	1.91E-42	16MRGs_high
XRCC1	0.414244882	0.048	0.066	0.007999494	1	16MRGs_low
TXNDC16	0.414174434	0.04	0.057	0.009895253	1	16MRGs_low
PLCXD1	0.41392404	0.074	0.116	1.63E-06	0.054807468	16MRGs_low
ARFIP2	0.413787073	0.122	0.063	8.08E-13	2.71E-08	16MRGs_high
INPPL1	0.413520038	0.05	0.073	0.001419001	1	16MRGs_low
GRHL1	0.41327423	0.179	0.248	2.36E-06	0.07922244	16MRGs_low
IWS1	0.413159494	0.112	0.054	7.39E-14	2.48E-09	16MRGs_high
DDX42	0.413124582	0.082	0.131	2.46E-07	0.00823776	16MRGs_low
NDRG2	0.412909479	0.222	0.281	0.001659853	1	16MRGs_low
C9orf64	0.412749595	0.052	0.03	5.25E-05	1	16MRGs_high
LSM3	0.412381653	0.747	0.501	2.66E-41	8.91E-37	16MRGs_high
SULT1E1	0.4122562	0.098	0.048	9.70E-12	3.25E-07	16MRGs_high
AFDN	0.412151494	0.114	0.165	6.94E-06	0.232873991	16MRGs_low
PLS3	0.411947149	0.252	0.128	2.04E-26	6.82E-22	16MRGs_high
VAPB	0.411922227	0.064	0.088	0.002642059	1	16MRGs_low
LRR1	0.411750448	0.059	0.031	1.10E-06	0.036966158	16MRGs_high
MAP7D1	0.411733931	0.119	0.16	0.000400659	1	16MRGs_low
LRIF1	0.411591415	0.147	0.077	1.62E-14	5.44E-10	16MRGs_high
APH1B	0.41121262	0.058	0.032	5.00E-06	0.167577526	16MRGs_high
HTRA1	0.410804942	0.053	0.024	2.59E-08	0.000867769	16MRGs_high
CTNNB1	0.410766668	0.209	0.283	6.74E-06	0.225905658	16MRGs_low
DVL2	0.410752676	0.037	0.057	0.001210707	1	16MRGs_low
MAGEF1	0.410615001	0.237	0.121	2.47E-24	8.27E-20	16MRGs_high
BTBD7	0.410431789	0.087	0.113	0.004141653	1	16MRGs_low
PSMC3IP	0.410401635	0.051	0.022	2.45E-08	0.000823125	16MRGs_high
CRACR2B	0.410125278	0.099	0.143	1.22E-05	0.409028247	16MRGs_low
LRRFIP2	0.410077263	0.11	0.053	1.16E-13	3.88E-09	16MRGs_high
ASCC1	0.409966446	0.073	0.037	1.97E-08	0.000661258	16MRGs_high
GNB5	0.409756496	0.072	0.036	1.29E-08	0.000432447	16MRGs_high
TOMM22	0.409673166	0.365	0.22	3.30E-25	1.11E-20	16MRGs_high
TENT2	0.409541836	0.044	0.064	0.001715877	1	16MRGs_low
ERC1	0.409140269	0.05	0.027	2.77E-05	0.930062362	16MRGs_high
RMDN3	0.408786281	0.101	0.046	7.27E-14	2.44E-09	16MRGs_high
NUMA1	0.408419241	0.123	0.162	0.001208627	1	16MRGs_low
UTP18	0.408385108	0.175	0.085	3.88E-20	1.30E-15	16MRGs_high
HLA-C	0.408247302	0.796	0.544	5.34E-43	1.79E-38	16MRGs_high
ELF5	0.407946068	0.079	0.039	1.34E-09	4.50E-05	16MRGs_high
TMEM259	0.407819089	0.127	0.184	1.62E-06	0.054188964	16MRGs_low
HNRNPH1	0.407635928	0.335	0.438	6.62E-05	1	16MRGs_low
SFXN4	0.407521352	0.063	0.031	5.96E-08	0.001999286	16MRGs_high
H2AFX	0.407361228	0.084	0.133	3.82E-07	0.012827288	16MRGs_low
ACD	0.406935839	0.08	0.039	9.44E-10	3.17E-05	16MRGs_high
DNAJA3	0.406932285	0.045	0.063	0.007985588	1	16MRGs_low
PTPN14	0.406445196	0.054	0.033	0.000216987	1	16MRGs_high
PLCB1	0.406417242	0.051	0.025	1.58E-06	0.052958666	16MRGs_high
RABL3	0.406376797	0.057	0.029	1.35E-06	0.045218773	16MRGs_high
SLMAP	0.406231483	0.094	0.121	0.008646954	1	16MRGs_low
PRKAB2	0.405987934	0.04	0.06	0.001661019	1	16MRGs_low
TSPAN12	0.405808107	0.149	0.078	2.11E-15	7.09E-11	16MRGs_high
DEGS1	0.405602914	0.131	0.076	1.74E-10	5.85E-06	16MRGs_high
BTF3L4	0.405503232	0.49	0.285	8.91E-36	2.99E-31	16MRGs_high
MTHFD1L	0.405446136	0.074	0.036	1.91E-09	6.41E-05	16MRGs_high
EBPL	0.405094132	0.277	0.152	1.22E-24	4.10E-20	16MRGs_high
ZNF451	0.404954204	0.077	0.122	3.21E-07	0.010768328	16MRGs_low
FBXL20	0.404914709	0.054	0.077	0.001167848	1	16MRGs_low
XPR1	0.404576484	0.121	0.066	2.49E-11	8.35E-07	16MRGs_high
CCDC174	0.404032045	0.22	0.112	2.35E-23	7.89E-19	16MRGs_high
RASAL2	0.403927618	0.081	0.04	2.14E-09	7.19E-05	16MRGs_high
TAF6	0.403492118	0.127	0.063	2.51E-14	8.43E-10	16MRGs_high
MON2	0.403463492	0.054	0.075	0.004099227	1	16MRGs_low
MANSC1	0.403332111	0.107	0.049	2.52E-14	8.44E-10	16MRGs_high
STK4	0.403303011	0.214	0.267	0.003105076	1	16MRGs_low
PRPF38A	0.402947372	0.215	0.109	9.80E-23	3.29E-18	16MRGs_high
C14orf119	0.402796966	0.253	0.144	5.10E-20	1.71E-15	16MRGs_high
AIFM2	0.402786297	0.06	0.028	3.68E-08	0.001232734	16MRGs_high
FNBP4	0.40203917	0.107	0.162	4.82E-07	0.016178777	16MRGs_low
INAVA	0.401841028	0.102	0.132	0.00461656	1	16MRGs_low
UPK2	0.401656416	0.682	0.452	4.45E-38	1.49E-33	16MRGs_high
MRPL39	0.401205933	0.13	0.07	1.80E-12	6.02E-08	16MRGs_high
SBNO2	0.401143028	0.068	0.093	0.002062395	1	16MRGs_low
ZDHHC18	0.401143027	0.057	0.078	0.005217648	1	16MRGs_low
ABHD14A	0.400927392	0.137	0.066	1.42E-16	4.77E-12	16MRGs_high
TACC1	0.400907775	0.193	0.099	3.79E-20	1.27E-15	16MRGs_high
TBCD	0.400897507	0.065	0.09	0.001448508	1	16MRGs_low
SLC44A4	0.400711054	0.118	0.163	7.31E-05	1	16MRGs_low
SON	0.400666422	0.384	0.524	1.60E-06	0.053726212	16MRGs_low
RSBN1L	0.400554793	0.138	0.185	0.000221285	1	16MRGs_low
UTP11	0.400523651	0.249	0.133	2.64E-23	8.84E-19	16MRGs_high
KIAA2026	0.40050697	0.08	0.118	4.27E-05	1	16MRGs_low
CBY1	0.400094976	0.116	0.053	9.53E-16	3.20E-11	16MRGs_high
YIF1A	0.399813017	0.437	0.251	1.56E-35	5.24E-31	16MRGs_high
SYNE4	0.399576778	0.113	0.052	5.06E-15	1.70E-10	16MRGs_high
LINC00623	0.39952855	0.079	0.037	9.13E-11	3.06E-06	16MRGs_high
PARVA	0.399260526	0.088	0.044	2.33E-10	7.81E-06	16MRGs_high
DGAT1	0.399063009	0.047	0.064	0.008746952	1	16MRGs_low
CEP104	0.398547767	0.043	0.065	0.001180287	1	16MRGs_low
PSMD1	0.398532261	0.139	0.071	1.21E-14	4.07E-10	16MRGs_high
NSUN6	0.398421789	0.086	0.116	0.001096882	1	16MRGs_low
SOS2	0.398326842	0.059	0.087	0.000450119	1	16MRGs_low
NELFB	0.398161305	0.089	0.128	4.72E-05	1	16MRGs_low
RNASEH1	0.397956824	0.108	0.06	6.27E-10	2.10E-05	16MRGs_high
PRDX4	0.397928147	0.456	0.266	2.80E-35	9.40E-31	16MRGs_high
MFN1	0.39777085	0.055	0.078	0.002047527	1	16MRGs_low
RETREG2	0.397723099	0.103	0.055	4.33E-10	1.45E-05	16MRGs_high
MXD1	0.39768466	0.072	0.105	9.97E-05	1	16MRGs_low
AMN1	0.397505579	0.045	0.063	0.007377713	1	16MRGs_low
ERLIN1	0.39739335	0.05	0.022	9.70E-08	0.003252423	16MRGs_high
PAN2	0.397335801	0.042	0.062	0.001684593	1	16MRGs_low
NOL12	0.396617334	0.078	0.042	7.50E-08	0.002516289	16MRGs_high
DNM2	0.395693528	0.158	0.215	3.46E-05	1	16MRGs_low
PPT1	0.395654984	0.345	0.182	3.25E-33	1.09E-28	16MRGs_high
ORMDL1	0.39557728	0.232	0.126	1.57E-21	5.27E-17	16MRGs_high
CRIP2	0.3952638	0.278	0.158	3.94E-22	1.32E-17	16MRGs_high
BDH2	0.395158579	0.054	0.073	0.007404107	1	16MRGs_low
XRCC5	0.395119174	0.35	0.199	5.10E-29	1.71E-24	16MRGs_high
RBM4	0.395082008	0.067	0.095	0.000671629	1	16MRGs_low
C5orf15	0.395062505	0.203	0.107	1.27E-19	4.26E-15	16MRGs_high
ZNF672	0.39482759	0.075	0.042	7.03E-07	0.023564326	16MRGs_high
AFF4	0.394740011	0.081	0.122	7.71E-06	0.258421425	16MRGs_low
FAM45A	0.394458683	0.081	0.114	0.000240614	1	16MRGs_low
CDK10	0.394083694	0.069	0.106	1.01E-05	0.340320054	16MRGs_low
EIF4E2	0.394063456	0.283	0.151	2.86E-26	9.60E-22	16MRGs_high
SVIL	0.393894006	0.202	0.103	4.70E-21	1.57E-16	16MRGs_high
CPEB4	0.393879568	0.08	0.111	0.000711588	1	16MRGs_low
NECTIN1	0.393839807	0.046	0.065	0.003919	1	16MRGs_low
ATP9A	0.393693652	0.055	0.077	0.003068527	1	16MRGs_low
SLC39A1	0.393529901	0.281	0.152	1.01E-25	3.40E-21	16MRGs_high
ITGAV	0.39335247	0.083	0.043	5.42E-09	0.000181827	16MRGs_high
SLC29A3	0.393289349	0.098	0.053	1.48E-09	4.96E-05	16MRGs_high
TM7SF2	0.393230975	0.297	0.161	8.62E-27	2.89E-22	16MRGs_high
RPL22L1	0.393213067	0.34	0.196	1.28E-25	4.28E-21	16MRGs_high
ATP13A1	0.39301488	0.042	0.07	3.14E-05	1	16MRGs_low
POGLUT1	0.392784868	0.035	0.055	0.000698604	1	16MRGs_low
ISYNA1	0.392614078	0.145	0.07	1.53E-17	5.12E-13	16MRGs_high
RMDN1	0.392472432	0.082	0.048	8.00E-07	0.026820426	16MRGs_high
ICAM1	0.392380778	0.07	0.093	0.005353228	1	16MRGs_low
SKIL	0.392189733	0.348	0.206	4.81E-26	1.61E-21	16MRGs_high
DCTN1	0.392123515	0.107	0.052	7.42E-13	2.49E-08	16MRGs_high
TXNDC12	0.391674532	0.282	0.149	1.03E-26	3.44E-22	16MRGs_high
VPS16	0.39162584	0.05	0.07	0.004584751	1	16MRGs_low
KIF3B	0.391554013	0.065	0.034	2.77E-07	0.009301143	16MRGs_high
CHPF	0.391480806	0.112	0.063	6.16E-10	2.07E-05	16MRGs_high
PHLDA1	0.39131239	0.258	0.15	1.40E-19	4.70E-15	16MRGs_high
ACOT4	0.391309103	0.062	0.028	4.35E-09	0.000145914	16MRGs_high
CAMTA1	0.391303111	0.285	0.368	0.000629349	1	16MRGs_low
EHBP1L1	0.391143499	0.067	0.102	2.92E-05	0.978942257	16MRGs_low
DEXI	0.390504269	0.061	0.09	0.000199076	1	16MRGs_low
ELOA	0.390367177	0.151	0.081	2.86E-14	9.60E-10	16MRGs_high
C1orf56	0.3902499	0.163	0.245	1.19E-09	4.00E-05	16MRGs_low
FAM53C	0.390243234	0.048	0.071	0.001092822	1	16MRGs_low
NFYC	0.389961879	0.16	0.079	2.84E-18	9.52E-14	16MRGs_high
GRB7	0.389903414	0.142	0.222	5.13E-11	1.72E-06	16MRGs_low
TTC14	0.389804124	0.077	0.105	0.001258141	1	16MRGs_low
BSDC1	0.389667552	0.103	0.15	6.92E-06	0.231990055	16MRGs_low
MRPS23	0.389310759	0.302	0.164	3.84E-27	1.29E-22	16MRGs_high
ZSWIM4	0.389145417	0.051	0.069	0.009515236	1	16MRGs_low
GOLGA4	0.38878739	0.175	0.239	1.67E-05	0.55999825	16MRGs_low
RCC2	0.388625664	0.086	0.124	6.25E-05	1	16MRGs_low
KLHDC9	0.38862189	0.084	0.037	2.54E-12	8.52E-08	16MRGs_high
KBTBD2	0.388265909	0.031	0.05	0.000899143	1	16MRGs_low
TMEM120A	0.388262135	0.159	0.08	3.13E-17	1.05E-12	16MRGs_high
DLG5	0.388151214	0.04	0.066	7.01E-05	1	16MRGs_low
SHC1	0.388015841	0.131	0.069	3.93E-13	1.32E-08	16MRGs_high
ADH1C	0.387962225	0.088	0.056	6.97E-06	0.233833438	16MRGs_high
BBC3	0.387875197	0.087	0.112	0.008362234	1	16MRGs_low
UBAC1	0.387861901	0.1	0.051	2.42E-11	8.12E-07	16MRGs_high
MRPS21	0.387755536	0.357	0.21	7.94E-27	2.66E-22	16MRGs_high
UBE2E3	0.387545171	0.271	0.152	1.10E-22	3.69E-18	16MRGs_high
SH3BP1	0.387515775	0.051	0.028	1.72E-05	0.577052964	16MRGs_high
FAM213B	0.387293912	0.065	0.095	0.000191685	1	16MRGs_low
TFF1	0.387271595	0.164	0.2	0.007510433	1	16MRGs_low
CPT2	0.387131597	0.053	0.025	2.78E-07	0.009333304	16MRGs_high
ELF4	0.387078269	0.06	0.034	6.02E-06	0.201743492	16MRGs_high
SMC4	0.38705869	0.1	0.136	0.000420084	1	16MRGs_low
TRAFD1	0.386986145	0.061	0.085	0.002393958	1	16MRGs_low
AGFG1	0.386870059	0.04	0.063	0.000321331	1	16MRGs_low
TRIM44	0.38656862	0.149	0.21	4.51E-06	0.151222208	16MRGs_low
CREB3	0.386370161	0.184	0.096	1.74E-18	5.83E-14	16MRGs_high
UBL3	0.386369296	0.24	0.135	1.50E-19	5.03E-15	16MRGs_high
PICK1	0.38636342	0.06	0.029	8.44E-08	0.0028299	16MRGs_high
PCP4L1	0.386040884	0.032	0.051	0.000925407	1	16MRGs_low
SOD3	0.385768232	0.086	0.042	9.36E-11	3.14E-06	16MRGs_high
PMEPA1	0.385720402	0.066	0.037	4.80E-06	0.161002382	16MRGs_high
YJU2	0.385357768	0.06	0.028	3.90E-08	0.001309075	16MRGs_high
TLE2	0.385341468	0.096	0.151	1.34E-07	0.004509837	16MRGs_low
EEF1G	0.385275948	0.096	0.127	0.001789739	1	16MRGs_low
BRCC3	0.385092149	0.067	0.036	4.35E-07	0.014603263	16MRGs_high
MED8	0.38489534	0.208	0.111	2.13E-19	7.15E-15	16MRGs_high
PCYOX1	0.384541716	0.136	0.069	1.33E-14	4.45E-10	16MRGs_high
SPHK2	0.384185224	0.06	0.03	2.17E-07	0.007286258	16MRGs_high
VIPR1	0.383715507	0.056	0.083	0.000405867	1	16MRGs_low
PPP1R14B	0.383301534	0.407	0.24	1.53E-29	5.12E-25	16MRGs_high
LEPROT	0.383283779	0.293	0.162	1.33E-25	4.46E-21	16MRGs_high
EMC10	0.383238628	0.122	0.167	0.000107882	1	16MRGs_low
HIPK1	0.382526097	0.054	0.076	0.002357598	1	16MRGs_low
RXYLT1	0.382088625	0.085	0.043	5.97E-10	2.00E-05	16MRGs_high
MFSD3	0.381657316	0.051	0.076	0.000349768	1	16MRGs_low
RALGAPA2	0.381464331	0.135	0.199	2.26E-07	0.007574082	16MRGs_low
DDOST	0.381038252	0.401	0.214	2.92E-38	9.78E-34	16MRGs_high
MOAP1	0.380994621	0.046	0.067	0.001746661	1	16MRGs_low
CYP20A1	0.380964813	0.058	0.032	5.33E-06	0.178693013	16MRGs_high
SPACA9	0.380828389	0.052	0.03	6.13E-05	1	16MRGs_high
HPS3	0.380814815	0.049	0.073	0.000949358	1	16MRGs_low
EIF3L	0.380634839	0.36	0.224	4.58E-22	1.54E-17	16MRGs_high
NIP7	0.380543232	0.088	0.047	6.67E-09	0.00022382	16MRGs_high
PSMA5	0.379921134	0.436	0.249	9.34E-36	3.13E-31	16MRGs_high
TMEM63B	0.379764386	0.072	0.109	1.20E-05	0.401710977	16MRGs_low
ERLEC1	0.379020523	0.241	0.132	1.60E-20	5.35E-16	16MRGs_high
IKZF2	0.378977186	0.069	0.099	0.000300211	1	16MRGs_low
TBC1D15	0.378826929	0.088	0.13	1.74E-05	0.583273571	16MRGs_low
GGA2	0.378749995	0.061	0.093	6.04E-05	1	16MRGs_low
CCDC85C	0.37835715	0.037	0.054	0.003003966	1	16MRGs_low
CITED2	0.378044405	0.406	0.25	6.57E-26	2.20E-21	16MRGs_high
MAPKAPK3	0.377924209	0.037	0.055	0.004249221	1	16MRGs_low
SURF4	0.377884289	0.295	0.158	3.44E-27	1.15E-22	16MRGs_high
TRIM4	0.377719467	0.037	0.053	0.005752185	1	16MRGs_low
S100A4	0.377397461	0.459	0.289	5.90E-24	1.98E-19	16MRGs_high
MYO6	0.377394673	0.267	0.379	4.17E-08	0.001398356	16MRGs_low
NUP58	0.377049547	0.101	0.155	2.91E-07	0.009761387	16MRGs_low
C3orf52	0.377002499	0.061	0.031	2.45E-07	0.008212994	16MRGs_high
SCAF8	0.376930586	0.031	0.055	4.16E-05	1	16MRGs_low
PLEKHA3	0.376901646	0.088	0.046	3.40E-09	0.000114165	16MRGs_high
GUCA2A	0.375702015	0.075	0.13	1.13E-10	3.78E-06	16MRGs_low
PPP2CB	0.375530544	0.146	0.076	5.01E-15	1.68E-10	16MRGs_high
CRTC3	0.375350108	0.09	0.045	2.06E-10	6.92E-06	16MRGs_high
EEF1AKMT1	0.375237066	0.084	0.045	4.13E-08	0.001385808	16MRGs_high
CDC42SE1	0.375156288	0.229	0.321	1.34E-07	0.004499734	16MRGs_low
CITED4	0.375142974	0.405	0.247	7.02E-27	2.35E-22	16MRGs_high
SRGAP2C	0.37485521	0.083	0.042	1.70E-09	5.69E-05	16MRGs_high
SIRT7	0.37476301	0.1	0.14	0.000124294	1	16MRGs_low
NACC1	0.374585075	0.069	0.038	1.19E-06	0.03985953	16MRGs_high
SMCR5	0.374415692	0.12	0.174	3.46E-06	0.115877127	16MRGs_low
KIAA1217	0.374407033	0.061	0.089	0.000515943	1	16MRGs_low
ARHGAP1	0.374269904	0.06	0.089	0.000217878	1	16MRGs_low
SRSF6	0.374200164	0.237	0.326	4.28E-07	0.014346236	16MRGs_low
PHC2	0.373787209	0.069	0.101	0.000196025	1	16MRGs_low
LINC00511	0.373756375	0.055	0.079	0.000918304	1	16MRGs_low
LIN7B	0.373604002	0.048	0.074	0.000119503	1	16MRGs_low
COX11	0.37352918	0.166	0.083	3.97E-18	1.33E-13	16MRGs_high
GON4L	0.373373504	0.073	0.106	0.000106254	1	16MRGs_low
PEG10	0.37306559	0.089	0.044	1.24E-10	4.14E-06	16MRGs_high
MUC20-OT1	0.372981472	0.14	0.202	9.75E-07	0.032714633	16MRGs_low
SNRPA1	0.372810423	0.314	0.185	4.29E-22	1.44E-17	16MRGs_high
TRIP12	0.372244793	0.065	0.09	0.001437718	1	16MRGs_low
SNCG	0.372159409	0.715	0.507	1.14E-33	3.82E-29	16MRGs_high
GPR87	0.372119141	0.075	0.045	4.66E-06	0.156300332	16MRGs_high
NUPL2	0.371945193	0.057	0.078	0.004692587	1	16MRGs_low
MYSM1	0.371922655	0.051	0.077	0.000430615	1	16MRGs_low
NUP62	0.371623478	0.081	0.105	0.006345788	1	16MRGs_low
PRPF4B	0.371585749	0.197	0.281	5.95E-08	0.001994075	16MRGs_low
SMARCD1	0.371196354	0.096	0.054	9.46E-09	0.00031731	16MRGs_high
TMC6	0.3711804	0.124	0.181	1.10E-06	0.036910302	16MRGs_low
MECP2	0.371038894	0.088	0.115	0.003386006	1	16MRGs_low
BLOC1S2	0.370901922	0.148	0.074	9.17E-17	3.07E-12	16MRGs_high
ABHD10	0.370738326	0.054	0.024	2.01E-08	0.000675172	16MRGs_high
ZNF397	0.370657961	0.062	0.085	0.002703169	1	16MRGs_low
SLC43A2	0.370499664	0.054	0.075	0.004026353	1	16MRGs_low
TTR	0.370482513	0.083	0.145	7.65E-12	2.56E-07	16MRGs_low
CTSH	0.370323242	0.625	0.387	2.61E-40	8.75E-36	16MRGs_high
SMU1	0.370314852	0.156	0.082	4.17E-15	1.40E-10	16MRGs_high
GRAMD2B	0.370175865	0.063	0.028	1.31E-09	4.38E-05	16MRGs_high
CRELD2	0.370145144	0.134	0.065	7.31E-16	2.45E-11	16MRGs_high
MRPS18B	0.37005385	0.245	0.137	7.82E-20	2.62E-15	16MRGs_high
SYTL4	0.369869884	0.05	0.071	0.003594236	1	16MRGs_low
CPSF6	0.369668072	0.212	0.109	2.15E-21	7.21E-17	16MRGs_high
SMG5	0.369341152	0.06	0.081	0.006205603	1	16MRGs_low
SORL1	0.369262669	0.075	0.103	0.000874914	1	16MRGs_low
ALAD	0.3691752	0.069	0.035	3.86E-08	0.001296229	16MRGs_high
EDEM1	0.369045774	0.043	0.064	0.001508982	1	16MRGs_low
PLGRKT	0.369009354	0.184	0.097	3.27E-17	1.10E-12	16MRGs_high
TET3	0.368792116	0.055	0.032	7.35E-05	1	16MRGs_high
RNF115	0.368782854	0.078	0.116	2.41E-05	0.807126172	16MRGs_low
UPK1A	0.368718831	0.585	0.363	1.01E-38	3.38E-34	16MRGs_high
ARIH2	0.368675248	0.088	0.123	0.00021873	1	16MRGs_low
DDX39A	0.368640991	0.119	0.165	3.81E-05	1	16MRGs_low
PRKACA	0.368560583	0.049	0.073	0.000603959	1	16MRGs_low
TMEM189	0.368501921	0.107	0.148	0.000166005	1	16MRGs_low
NOP58	0.368487402	0.223	0.111	2.66E-24	8.94E-20	16MRGs_high
TOR3A	0.367631343	0.118	0.058	4.36E-14	1.46E-09	16MRGs_high
ATRAID	0.367465312	0.568	0.334	8.82E-42	2.96E-37	16MRGs_high
TMED5	0.367390206	0.237	0.131	1.22E-19	4.07E-15	16MRGs_high
PTPRA	0.367069592	0.135	0.194	1.79E-06	0.060064644	16MRGs_low
PHF10	0.367060635	0.048	0.079	9.68E-06	0.324495733	16MRGs_low
TROVE2	0.366856	0.158	0.083	8.65E-16	2.90E-11	16MRGs_high
DVL3	0.366296176	0.068	0.096	0.000889844	1	16MRGs_low
AP001816.1	0.366197945	0.05	0.028	8.07E-05	1	16MRGs_high
MAP2K4	0.365402685	0.043	0.066	0.000476851	1	16MRGs_low
APMAP	0.365290552	0.228	0.111	8.14E-26	2.73E-21	16MRGs_high
DDHD1	0.363959674	0.06	0.085	0.001015029	1	16MRGs_low
DUSP5	0.363582779	0.244	0.154	3.95E-14	1.32E-09	16MRGs_high
FKBP3	0.363579938	0.438	0.247	3.29E-35	1.10E-30	16MRGs_high
DOLK	0.36354236	0.052	0.024	2.08E-07	0.006982069	16MRGs_high
DAPK3	0.363248804	0.063	0.095	7.10E-05	1	16MRGs_low
LYPLAL1	0.363136911	0.076	0.102	0.003005051	1	16MRGs_low
URGCP	0.363123322	0.041	0.061	0.001753796	1	16MRGs_low
BRF1	0.362979777	0.053	0.079	0.000285153	1	16MRGs_low
METTL17	0.362802372	0.051	0.078	0.000213394	1	16MRGs_low
LINC01213	0.362452738	0.106	0.054	7.26E-12	2.44E-07	16MRGs_high
PITPNA	0.362345739	0.053	0.081	0.000148041	1	16MRGs_low
ITM2C	0.36204037	0.178	0.099	2.35E-15	7.88E-11	16MRGs_high
CDC42EP5	0.361941032	0.087	0.115	0.002276211	1	16MRGs_low
REV1	0.361936039	0.064	0.09	0.000926455	1	16MRGs_low
OTULIN	0.361475395	0.057	0.079	0.002810954	1	16MRGs_low
PPID	0.361417972	0.123	0.067	4.88E-11	1.64E-06	16MRGs_high
E2F3	0.361336573	0.099	0.049	1.12E-11	3.76E-07	16MRGs_high
TMEM47	0.361145597	0.049	0.069	0.004475218	1	16MRGs_low
AGBL5	0.361096702	0.05	0.023	2.27E-07	0.007601728	16MRGs_high
UBR4	0.360903907	0.087	0.119	0.000571346	1	16MRGs_low
OSER1-DT	0.36073919	0.083	0.122	3.71E-05	1	16MRGs_low
COLGALT1	0.360725233	0.055	0.079	0.00183454	1	16MRGs_low
PRRC1	0.360412318	0.097	0.053	7.15E-09	0.000239668	16MRGs_high
SH3GLB2	0.360372727	0.165	0.237	4.59E-07	0.015388784	16MRGs_low
PPM1B	0.360269524	0.078	0.107	0.000737331	1	16MRGs_low
BOLA2-SMG1P6	0.360011756	0.062	0.084	0.005065904	1	16MRGs_low
C11orf1	0.359956898	0.1	0.059	1.06E-07	0.003549213	16MRGs_high
RALGAPB	0.359839961	0.075	0.102	0.001295094	1	16MRGs_low
BSPRY	0.359730151	0.075	0.037	4.79E-09	0.000160739	16MRGs_high
NFKBID	0.359598417	0.06	0.032	3.03E-06	0.101551566	16MRGs_high
LARP4B	0.359417608	0.066	0.091	0.001436116	1	16MRGs_low
KRI1	0.35934192	0.046	0.067	0.002688529	1	16MRGs_low
SSFA2	0.359337639	0.097	0.051	4.01E-10	1.34E-05	16MRGs_high
SNX31	0.359285043	0.172	0.096	1.14E-14	3.81E-10	16MRGs_high
ZNF654	0.359161572	0.045	0.063	0.006560982	1	16MRGs_low
LARP6	0.359098392	0.144	0.066	2.68E-19	8.97E-15	16MRGs_high
PLXNB2	0.358966026	0.15	0.216	6.43E-07	0.021555021	16MRGs_low
AGPS	0.358954229	0.057	0.033	4.18E-05	1	16MRGs_high
IMMT	0.358944693	0.139	0.079	2.34E-11	7.86E-07	16MRGs_high
SIPA1	0.358887078	0.09	0.125	0.000256746	1	16MRGs_low
B3GAT3	0.358867451	0.07	0.094	0.004145781	1	16MRGs_low
IRAK1	0.358840515	0.097	0.139	3.10E-05	1	16MRGs_low
YARS	0.358751002	0.054	0.082	0.000144862	1	16MRGs_low
IMPDH1	0.358649453	0.079	0.041	9.58E-09	0.000321393	16MRGs_high
SELENOI	0.358142929	0.058	0.087	0.000179179	1	16MRGs_low
PARP10	0.358106753	0.031	0.053	0.000180568	1	16MRGs_low
AC245595.1	0.358003157	0.172	0.087	4.60E-18	1.54E-13	16MRGs_high
VGLL3	0.357823452	0.139	0.075	5.14E-13	1.73E-08	16MRGs_high
RETREG3	0.357731844	0.074	0.102	0.0016719	1	16MRGs_low
SMG7	0.357619576	0.063	0.094	9.14E-05	1	16MRGs_low
APOOL	0.357533072	0.051	0.073	0.001803218	1	16MRGs_low
COA6	0.357303501	0.269	0.149	2.27E-22	7.62E-18	16MRGs_high
TSPAN9	0.357275192	0.036	0.058	0.000155987	1	16MRGs_low
FUNDC2	0.357006316	0.218	0.123	1.32E-17	4.43E-13	16MRGs_high
ACADVL	0.35695317	0.295	0.415	2.43E-08	0.000816119	16MRGs_low
CYSRT1	0.356869686	0.066	0.033	1.22E-07	0.004088373	16MRGs_high
GORASP2	0.356693663	0.172	0.091	3.41E-17	1.14E-12	16MRGs_high
ABCC3	0.356551241	0.071	0.105	5.01E-05	1	16MRGs_low
LRRC59	0.35652374	0.31	0.164	9.90E-30	3.32E-25	16MRGs_high
ITPKC	0.356468572	0.112	0.148	0.001049508	1	16MRGs_low
AC097376.2	0.356419538	0.051	0.084	9.67E-06	0.324369543	16MRGs_low
ZBTB20	0.35631081	0.097	0.136	0.00013417	1	16MRGs_low
IDH3A	0.355946504	0.159	0.083	1.91E-15	6.41E-11	16MRGs_high
SELENOP	0.355777032	0.135	0.187	1.39E-05	0.465473885	16MRGs_low
GCLM	0.355697378	0.17	0.084	5.90E-19	1.98E-14	16MRGs_high
FRMD4A	0.355440098	0.036	0.055	0.000876231	1	16MRGs_low
SKP2	0.355426887	0.049	0.07	0.002552523	1	16MRGs_low
MBD5	0.355280577	0.059	0.033	9.73E-06	0.326480898	16MRGs_high
COQ10B	0.355186494	0.151	0.078	1.04E-15	3.48E-11	16MRGs_high
MECOM	0.355058216	0.069	0.094	0.002216133	1	16MRGs_low
CDKN2A	0.354457253	0.671	0.44	2.34E-36	7.86E-32	16MRGs_high
RBBP4	0.354429173	0.274	0.372	1.86E-06	0.062389812	16MRGs_low
ACAP3	0.354346423	0.046	0.075	1.84E-05	0.618188205	16MRGs_low
MET	0.354314053	0.088	0.052	6.26E-07	0.02097909	16MRGs_high
MAFF	0.35412721	0.522	0.299	3.62E-40	1.22E-35	16MRGs_high
ZNF714	0.354034941	0.055	0.024	7.15E-09	0.000239788	16MRGs_high
PAWR	0.353973692	0.318	0.176	4.34E-27	1.46E-22	16MRGs_high
RCN2	0.353832394	0.427	0.246	5.51E-34	1.85E-29	16MRGs_high
TPD52	0.353718126	0.306	0.189	2.55E-18	8.55E-14	16MRGs_high
MPV17	0.353509133	0.112	0.061	1.68E-10	5.63E-06	16MRGs_high
SLC44A1	0.353363236	0.459	0.259	1.48E-37	4.96E-33	16MRGs_high
GGCX	0.353254336	0.188	0.094	7.43E-21	2.49E-16	16MRGs_high
U2AF2	0.353181935	0.106	0.145	0.000255915	1	16MRGs_low
SAFB	0.35317731	0.116	0.167	4.77E-06	0.159961495	16MRGs_low
TGOLN2	0.353121981	0.273	0.137	6.90E-29	2.31E-24	16MRGs_high
FBRSL1	0.352994141	0.045	0.063	0.006261333	1	16MRGs_low
NUTM2A-AS1	0.352935102	0.064	0.033	4.02E-07	0.013488772	16MRGs_high
VPS26B	0.352925341	0.054	0.081	0.00026924	1	16MRGs_low
FAM173A	0.352925079	0.213	0.105	2.26E-23	7.57E-19	16MRGs_high
LONP1	0.352793484	0.067	0.096	0.00061216	1	16MRGs_low
NIPAL3	0.352759391	0.034	0.052	0.001956753	1	16MRGs_low
AP1M1	0.352436494	0.048	0.07	0.001315837	1	16MRGs_low
DPF2	0.352335977	0.072	0.108	3.33E-05	1	16MRGs_low
CHD3	0.352025753	0.123	0.179	1.18E-06	0.039623298	16MRGs_low
UNC50	0.351830093	0.233	0.12	1.24E-23	4.17E-19	16MRGs_high
WFS1	0.351485261	0.062	0.093	7.65E-05	1	16MRGs_low
MTDH	0.351474944	0.558	0.324	1.42E-43	4.77E-39	16MRGs_high
DYRK2	0.351400668	0.061	0.09	0.0002948	1	16MRGs_low
THAP12	0.351298119	0.093	0.049	1.97E-09	6.60E-05	16MRGs_high
TRAM1	0.351193264	0.547	0.355	1.25E-30	4.20E-26	16MRGs_high
THOC2	0.350953269	0.173	0.239	4.97E-06	0.166783619	16MRGs_low
ALDH18A1	0.35076644	0.068	0.031	6.23E-10	2.09E-05	16MRGs_high
SMIM8	0.350367951	0.085	0.046	1.83E-08	0.000615389	16MRGs_high
ATP7A	0.350348196	0.044	0.063	0.003983663	1	16MRGs_low
MAGED1	0.350321002	0.182	0.091	3.58E-20	1.20E-15	16MRGs_high
PGRMC2	0.350273041	0.458	0.258	1.81E-36	6.08E-32	16MRGs_high
DDR1	0.349785556	0.12	0.178	2.97E-07	0.009967736	16MRGs_low
KIF1C	0.349611462	0.078	0.115	3.79E-05	1	16MRGs_low
MRPS22	0.349484729	0.13	0.068	4.52E-13	1.52E-08	16MRGs_high
UCP2	0.349417382	0.51	0.297	8.65E-37	2.90E-32	16MRGs_high
ZMYND8	0.349064731	0.108	0.16	1.06E-06	0.035485296	16MRGs_low
DAD1	0.349059782	0.759	0.495	7.67E-47	2.57E-42	16MRGs_high
GSTM4	0.348749596	0.136	0.065	8.70E-17	2.92E-12	16MRGs_high
ATP6V1E1	0.348696327	0.249	0.148	1.32E-17	4.44E-13	16MRGs_high
FBXO32	0.348615851	0.082	0.118	7.52E-05	1	16MRGs_low
FBXL4	0.348577964	0.029	0.051	0.000106546	1	16MRGs_low
TMTC3	0.348501759	0.077	0.038	3.79E-09	0.000127206	16MRGs_high
TOPBP1	0.34807346	0.086	0.045	2.74E-09	9.18E-05	16MRGs_high
MRPL58	0.34775076	0.179	0.091	6.12E-19	2.05E-14	16MRGs_high
AHNAK	0.347412005	0.308	0.186	2.42E-20	8.10E-16	16MRGs_high
MT1F	0.347199514	0.096	0.051	7.17E-10	2.41E-05	16MRGs_high
ORMDL2	0.34715864	0.453	0.261	7.17E-34	2.40E-29	16MRGs_high
LTBP1	0.34703214	0.058	0.029	3.60E-07	0.012075011	16MRGs_high
TMEM9	0.3468153	0.24	0.137	6.35E-19	2.13E-14	16MRGs_high
USP1	0.346735271	0.221	0.12	1.17E-19	3.92E-15	16MRGs_high
STT3B	0.346635762	0.136	0.187	3.12E-05	1	16MRGs_low
ING5	0.346273146	0.037	0.054	0.007202608	1	16MRGs_low
MLXIP	0.346095559	0.121	0.069	4.12E-10	1.38E-05	16MRGs_high
KDELR2	0.345978786	0.648	0.433	4.08E-32	1.37E-27	16MRGs_high
SDHD	0.345909738	0.175	0.252	1.75E-07	0.005877762	16MRGs_low
CD63	0.345810429	0.923	0.729	2.40E-38	8.04E-34	16MRGs_high
TRAPPC8	0.345740028	0.042	0.062	0.001367867	1	16MRGs_low
CDC34	0.345701989	0.087	0.127	2.98E-05	1	16MRGs_low
SIAH1	0.345661911	0.061	0.088	0.000711691	1	16MRGs_low
COMMD8	0.345624593	0.188	0.103	2.11E-16	7.08E-12	16MRGs_high
ZFP36L1	0.345540363	0.406	0.506	0.007570257	1	16MRGs_low
CCM2	0.345502694	0.06	0.092	4.98E-05	1	16MRGs_low
TMEM147	0.345161154	0.725	0.465	5.76E-43	1.93E-38	16MRGs_high
APOO	0.345094861	0.111	0.063	4.32E-09	0.000144743	16MRGs_high
CC2D1A	0.345006266	0.071	0.107	2.02E-05	0.677232505	16MRGs_low
CDK5RAP1	0.344896679	0.078	0.037	3.29E-10	1.10E-05	16MRGs_high
CTSA	0.344774331	0.164	0.222	3.48E-05	1	16MRGs_low
BTD	0.34476719	0.082	0.044	2.89E-08	0.000967863	16MRGs_high
TULP3	0.344690542	0.066	0.029	3.78E-10	1.27E-05	16MRGs_high
SH3BP2	0.344651563	0.091	0.131	2.93E-05	0.984146598	16MRGs_low
LARP7	0.344474319	0.197	0.279	1.82E-07	0.006097771	16MRGs_low
P4HTM	0.344333846	0.09	0.131	2.80E-05	0.939742922	16MRGs_low
SETDB1	0.344319441	0.037	0.063	2.59E-05	0.869552122	16MRGs_low
GBP2	0.344197039	0.149	0.193	0.000794938	1	16MRGs_low
OFD1	0.344062397	0.156	0.221	9.92E-07	0.033277925	16MRGs_low
GUCD1	0.343985853	0.058	0.037	0.00040749	1	16MRGs_high
CLK3	0.343792318	0.091	0.139	9.47E-07	0.031753874	16MRGs_low
MAU2	0.343644961	0.039	0.056	0.004447946	1	16MRGs_low
NTAN1	0.343550516	0.259	0.136	2.54E-25	8.52E-21	16MRGs_high
CCDC91	0.343541099	0.073	0.112	8.00E-06	0.268173522	16MRGs_low
PKNOX1	0.343516114	0.043	0.061	0.005745265	1	16MRGs_low
GTF2A1	0.343512942	0.058	0.029	2.11E-07	0.007064591	16MRGs_high
ANKZF1	0.343510312	0.039	0.057	0.004141182	1	16MRGs_low
ZNF511	0.343310541	0.113	0.057	1.70E-12	5.72E-08	16MRGs_high
GTF2A2	0.343247852	0.514	0.301	4.15E-38	1.39E-33	16MRGs_high
N4BP2L2	0.343120658	0.284	0.4	1.19E-08	0.000398155	16MRGs_low
PPP5C	0.343091962	0.103	0.049	5.19E-13	1.74E-08	16MRGs_high
MRPL19	0.343075822	0.206	0.113	9.64E-18	3.23E-13	16MRGs_high
CUX1	0.343059721	0.09	0.127	0.000138239	1	16MRGs_low
ZDHHC20	0.342277516	0.143	0.204	1.46E-06	0.048863584	16MRGs_low
DNAJC10	0.341812778	0.09	0.05	2.73E-08	0.000915111	16MRGs_high
PWWP2B	0.341670442	0.125	0.067	1.13E-11	3.78E-07	16MRGs_high
CHMP6	0.341620328	0.057	0.078	0.005110388	1	16MRGs_low
SCAF1	0.341567539	0.077	0.119	3.43E-06	0.115172992	16MRGs_low
CENPH	0.341456819	0.063	0.029	7.97E-09	0.000267306	16MRGs_high
C1QBP	0.341352562	0.443	0.254	8.88E-33	2.98E-28	16MRGs_high
CETN3	0.341174513	0.141	0.085	1.02E-09	3.42E-05	16MRGs_high
TLCD2	0.341124379	0.062	0.094	7.58E-05	1	16MRGs_low
TCF12	0.341065364	0.048	0.073	0.000452579	1	16MRGs_low
PAGR1	0.341047154	0.043	0.061	0.00525962	1	16MRGs_low
KRT8	0.34085978	0.915	0.766	2.78E-39	9.33E-35	16MRGs_high
TMEM98	0.340796852	0.286	0.142	8.52E-31	2.86E-26	16MRGs_high
ITPR1	0.340598491	0.037	0.054	0.00591033	1	16MRGs_low
RHOD	0.340583116	0.157	0.088	3.78E-13	1.27E-08	16MRGs_high
DOCK5	0.340524676	0.073	0.034	9.24E-10	3.10E-05	16MRGs_high
TWISTNB	0.340488328	0.166	0.096	1.10E-12	3.68E-08	16MRGs_high
NRBP1	0.340479469	0.185	0.088	4.00E-22	1.34E-17	16MRGs_high
MED15	0.340446251	0.061	0.084	0.003043282	1	16MRGs_low
ZNHIT6	0.340180301	0.098	0.152	8.98E-08	0.003012545	16MRGs_low
EPRS	0.339981979	0.137	0.068	1.14E-15	3.82E-11	16MRGs_high
FA2H	0.339273953	0.047	0.067	0.002308578	1	16MRGs_low
MYL12B	0.339206389	0.929	0.733	6.48E-36	2.17E-31	16MRGs_high
POLR2B	0.33914238	0.109	0.168	2.50E-08	0.000840049	16MRGs_low
SMIM15	0.339110113	0.158	0.089	2.71E-13	9.10E-09	16MRGs_high
PHF11	0.339090944	0.054	0.082	0.000183005	1	16MRGs_low
PRSS8	0.339068211	0.127	0.19	6.29E-08	0.002109169	16MRGs_low
JPT1	0.339064388	0.733	0.503	1.63E-31	5.47E-27	16MRGs_high
S100A10	0.339016857	0.713	0.521	8.62E-26	2.89E-21	16MRGs_high
ESAM	0.338892124	0.05	0.069	0.007847828	1	16MRGs_low
C12orf75	0.338838932	0.286	0.154	3.79E-26	1.27E-21	16MRGs_high
LTN1	0.338574971	0.079	0.121	6.36E-06	0.213390881	16MRGs_low
EXT2	0.338379073	0.057	0.025	4.43E-09	0.000148535	16MRGs_high
ORC4	0.33831435	0.115	0.06	4.15E-12	1.39E-07	16MRGs_high
CASZ1	0.338273962	0.071	0.094	0.004708211	1	16MRGs_low
COPS5	0.338266112	0.242	0.129	1.12E-22	3.74E-18	16MRGs_high
CSRNP2	0.338095155	0.038	0.057	0.001249576	1	16MRGs_low
ABHD17C	0.33770191	0.1	0.131	0.002685878	1	16MRGs_low
FNIP2	0.337675565	0.048	0.081	3.73E-06	0.125136936	16MRGs_low
TGM2	0.337614412	0.084	0.046	3.10E-08	0.001040567	16MRGs_high
GAS6	0.33757108	0.044	0.065	0.001430588	1	16MRGs_low
DUSP1	0.337487395	0.668	0.466	3.87E-27	1.30E-22	16MRGs_high
METTL9	0.337467722	0.378	0.227	3.04E-25	1.02E-20	16MRGs_high
RPIA	0.337239931	0.248	0.135	9.45E-22	3.17E-17	16MRGs_high
NCAPH2	0.337052824	0.066	0.032	1.33E-08	0.00044443	16MRGs_high
LZIC	0.337048994	0.14	0.081	1.28E-10	4.29E-06	16MRGs_high
TUBGCP4	0.337028213	0.051	0.026	4.52E-06	0.151449964	16MRGs_high
MOB1A	0.336914937	0.348	0.2	3.49E-26	1.17E-21	16MRGs_high
LPIN2	0.336658202	0.078	0.041	2.92E-08	0.000978012	16MRGs_high
RGP1	0.336515602	0.057	0.081	0.001408054	1	16MRGs_low
TCF19	0.336462828	0.039	0.066	1.79E-05	0.598752032	16MRGs_low
HEATR5A	0.33643639	0.042	0.063	0.001511509	1	16MRGs_low
DERA	0.336415781	0.2	0.113	4.00E-16	1.34E-11	16MRGs_high
BCL2L1	0.336176536	0.311	0.166	4.77E-29	1.60E-24	16MRGs_high
ISCA1	0.336139925	0.266	0.136	1.55E-26	5.21E-22	16MRGs_high
PSMD7	0.335764525	0.428	0.249	1.04E-31	3.47E-27	16MRGs_high
PDS5A	0.335756093	0.119	0.157	0.001174406	1	16MRGs_low
FBXO11	0.335707963	0.053	0.09	5.66E-07	0.018973407	16MRGs_low
MSL1	0.33550151	0.082	0.11	0.002407424	1	16MRGs_low
ERBB2	0.335496562	0.357	0.543	7.55E-17	2.53E-12	16MRGs_low
SCRN1	0.335482547	0.07	0.035	3.54E-08	0.001185866	16MRGs_high
RNF213	0.335262181	0.19	0.285	1.28E-10	4.28E-06	16MRGs_low
PPP1R16A	0.335175731	0.078	0.115	2.10E-05	0.705104823	16MRGs_low
ABCF3	0.335095603	0.054	0.077	0.001598743	1	16MRGs_low
MCM5	0.335077614	0.151	0.079	3.64E-15	1.22E-10	16MRGs_high
LPCAT3	0.335044855	0.201	0.104	1.97E-20	6.61E-16	16MRGs_high
CDKAL1	0.334986316	0.062	0.031	8.43E-08	0.002827421	16MRGs_high
RBM28	0.334882775	0.082	0.048	5.02E-07	0.016822424	16MRGs_high
SMPD2	0.334773868	0.072	0.033	3.69E-10	1.24E-05	16MRGs_high
TTC19	0.334649804	0.131	0.183	1.86E-05	0.623367401	16MRGs_low
GLMP	0.334570343	0.075	0.108	0.000103099	1	16MRGs_low
C1orf109	0.33453188	0.115	0.06	7.69E-12	2.58E-07	16MRGs_high
DNAJC5	0.334519816	0.066	0.092	0.001020954	1	16MRGs_low
PPAN	0.334432341	0.062	0.083	0.007101534	1	16MRGs_low
TMEM87A	0.33439555	0.248	0.143	7.61E-19	2.55E-14	16MRGs_high
FAHD2A	0.334353928	0.069	0.107	8.43E-06	0.282879816	16MRGs_low
CEP164	0.334265568	0.036	0.054	0.002323312	1	16MRGs_low
INPP4B	0.334104872	0.087	0.116	0.001405282	1	16MRGs_low
CHFR	0.334019208	0.033	0.054	0.000476806	1	16MRGs_low
TMEM30A	0.333940059	0.306	0.161	1.46E-28	4.89E-24	16MRGs_high
HMGB3	0.333898104	0.316	0.186	9.50E-22	3.19E-17	16MRGs_high
RRAGA	0.333886516	0.299	0.17	2.09E-23	7.01E-19	16MRGs_high
ZSWIM8	0.333553509	0.033	0.051	0.002581557	1	16MRGs_low
KIAA0232	0.333320143	0.051	0.088	9.54E-07	0.031990005	16MRGs_low
DYNC1H1	0.333197306	0.212	0.304	1.89E-08	0.000634337	16MRGs_low
RAB27A	0.333147442	0.055	0.034	0.000387843	1	16MRGs_high
MRPS14	0.332707808	0.312	0.182	6.67E-22	2.24E-17	16MRGs_high
COIL	0.33244614	0.126	0.07	5.19E-11	1.74E-06	16MRGs_high
FAM173B	0.332218116	0.057	0.031	5.36E-06	0.17967088	16MRGs_high
TST	0.332023212	0.159	0.079	5.73E-18	1.92E-13	16MRGs_high
SCAP	0.331965304	0.173	0.253	6.34E-08	0.002126772	16MRGs_low
CCDC186	0.331857789	0.107	0.154	1.54E-05	0.517966756	16MRGs_low
ZWILCH	0.331844596	0.066	0.033	6.71E-08	0.002250482	16MRGs_high
GCA	0.33172331	0.161	0.088	1.62E-14	5.43E-10	16MRGs_high
NUMB	0.331637006	0.073	0.101	0.000936987	1	16MRGs_low
CHD1L	0.331491887	0.045	0.075	1.67E-05	0.559480111	16MRGs_low
SLC39A9	0.331368848	0.083	0.117	0.000334792	1	16MRGs_low
HILPDA	0.331233499	0.194	0.257	2.42E-05	0.810578651	16MRGs_low
YARS2	0.330876981	0.057	0.028	6.15E-07	0.020636921	16MRGs_high
TP53I11	0.330875027	0.049	0.07	0.00253617	1	16MRGs_low
FNDC4	0.330819564	0.071	0.034	3.53E-09	0.000118236	16MRGs_high
FADS1	0.330705194	0.082	0.036	3.69E-12	1.24E-07	16MRGs_high
B3GNT3	0.330619652	0.14	0.075	1.70E-13	5.69E-09	16MRGs_high
TULP4	0.330281614	0.04	0.06	0.001926501	1	16MRGs_low
DHCR7	0.33026941	0.134	0.06	1.68E-18	5.65E-14	16MRGs_high
ANKS1A	0.330140401	0.058	0.082	0.001131772	1	16MRGs_low
AP4M1	0.330134493	0.055	0.082	0.000324032	1	16MRGs_low
PSMC2	0.329875062	0.267	0.149	1.18E-21	3.97E-17	16MRGs_high
ASAP1	0.329846297	0.101	0.052	7.81E-11	2.62E-06	16MRGs_high
RFC4	0.329602275	0.093	0.051	1.47E-08	0.000492464	16MRGs_high
PTRH1	0.329249752	0.102	0.057	3.05E-09	0.000102146	16MRGs_high
YWHAQ	0.329071655	0.588	0.37	5.88E-35	1.97E-30	16MRGs_high
MTHFR	0.328943952	0.042	0.062	0.002379109	1	16MRGs_low
KRT18	0.328589909	0.916	0.774	1.02E-38	3.43E-34	16MRGs_high
ZNF706	0.328321477	0.59	0.367	7.23E-36	2.42E-31	16MRGs_high
CNOT1	0.328283477	0.072	0.099	0.001067529	1	16MRGs_low
PAN3	0.328130722	0.038	0.066	1.28E-05	0.428205009	16MRGs_low
ECI1	0.328080145	0.188	0.106	2.58E-15	8.67E-11	16MRGs_high
MZT2A	0.328074117	0.663	0.417	2.28E-42	7.66E-38	16MRGs_high
RRN3	0.32777264	0.049	0.072	0.001324675	1	16MRGs_low
HMG20B	0.327598764	0.126	0.18	3.74E-06	0.125530017	16MRGs_low
CIPC	0.327483259	0.052	0.032	0.000232923	1	16MRGs_high
MRPS34	0.32746767	0.401	0.229	6.20E-32	2.08E-27	16MRGs_high
SLC4A2	0.327321503	0.125	0.064	5.46E-13	1.83E-08	16MRGs_high
CHD8	0.327319254	0.058	0.085	0.000410846	1	16MRGs_low
TRMT10B	0.327305111	0.065	0.027	1.65E-10	5.54E-06	16MRGs_high
KLF10	0.327137666	0.275	0.165	3.66E-19	1.23E-14	16MRGs_high
CCDC159	0.326998722	0.05	0.027	2.02E-05	0.678874692	16MRGs_high
ZBTB8OS	0.326809799	0.153	0.209	2.49E-05	0.833941223	16MRGs_low
CHPT1	0.326639069	0.313	0.17	1.79E-27	6.01E-23	16MRGs_high
GABPB1	0.326528333	0.061	0.032	6.73E-07	0.022571509	16MRGs_high
PIK3C2B	0.326490195	0.054	0.076	0.00206331	1	16MRGs_low
FAM217B	0.326171826	0.036	0.054	0.002517387	1	16MRGs_low
AMOTL2	0.326168485	0.146	0.075	3.88E-15	1.30E-10	16MRGs_high
TMEM242	0.325767416	0.126	0.075	2.85E-09	9.57E-05	16MRGs_high
MUT	0.325726106	0.053	0.084	5.29E-05	1	16MRGs_low
BOD1	0.325714299	0.13	0.074	1.47E-10	4.91E-06	16MRGs_high
CWC25	0.325681884	0.115	0.169	1.72E-06	0.057668816	16MRGs_low
FDFT1	0.325672882	0.451	0.268	4.14E-33	1.39E-28	16MRGs_high
MAGIX	0.325655988	0.076	0.121	7.03E-07	0.023569078	16MRGs_low
TOR1A	0.325543277	0.128	0.073	1.78E-10	5.97E-06	16MRGs_high
GOPC	0.325401704	0.143	0.079	9.82E-13	3.29E-08	16MRGs_high
RPS6KA4	0.325398405	0.042	0.062	0.002156311	1	16MRGs_low
CTDSPL2	0.325350392	0.084	0.047	1.24E-07	0.004171413	16MRGs_high
GNPDA1	0.325267709	0.058	0.088	7.48E-05	1	16MRGs_low
AL050341.2	0.325254075	0.053	0.032	0.000179515	1	16MRGs_high
PYGO2	0.324819892	0.096	0.048	3.82E-11	1.28E-06	16MRGs_high
DIRC2	0.324659	0.051	0.03	8.37E-05	1	16MRGs_high
CRNKL1	0.324647997	0.089	0.047	3.01E-09	0.000101063	16MRGs_high
TYMS	0.324437191	0.139	0.069	6.71E-16	2.25E-11	16MRGs_high
HSPA4	0.324355957	0.131	0.073	1.45E-11	4.85E-07	16MRGs_high
PEX10	0.324286062	0.091	0.05	2.56E-08	0.000857298	16MRGs_high
MICAL2	0.324156587	0.084	0.042	1.25E-09	4.19E-05	16MRGs_high
PEX11A	0.32386202	0.15	0.077	4.42E-15	1.48E-10	16MRGs_high
STK17A	0.323813099	0.087	0.115	0.002444851	1	16MRGs_low
SLC35A3	0.323623596	0.103	0.146	6.28E-05	1	16MRGs_low
CHORDC1	0.323466939	0.255	0.146	1.67E-19	5.60E-15	16MRGs_high
ZNF667-AS1	0.323432596	0.07	0.109	9.02E-06	0.302649685	16MRGs_low
BIRC6	0.323217865	0.083	0.124	1.07E-05	0.360489796	16MRGs_low
COL9A2	0.323189115	0.127	0.069	3.63E-12	1.22E-07	16MRGs_high
SLC52A3	0.323176748	0.03	0.052	9.10E-05	1	16MRGs_low
KCNS3	0.32316588	0.066	0.03	2.67E-09	8.95E-05	16MRGs_high
KPNA1	0.32311851	0.097	0.054	8.01E-09	0.00026862	16MRGs_high
POLR2F	0.322866425	0.604	0.387	3.72E-34	1.25E-29	16MRGs_high
PKN1	0.322847922	0.099	0.151	3.17E-07	0.010644197	16MRGs_low
HOXA10	0.322792865	0.08	0.051	3.65E-05	1	16MRGs_high
ICOSLG	0.322735237	0.051	0.025	1.44E-06	0.048211115	16MRGs_high
CAMSAP3	0.322697259	0.045	0.07	0.000273243	1	16MRGs_low
SMAD5	0.322304861	0.055	0.083	0.000117491	1	16MRGs_low
SLC10A3	0.322164241	0.097	0.052	1.55E-09	5.21E-05	16MRGs_high
ULK3	0.322144711	0.044	0.062	0.005838104	1	16MRGs_low
HIKESHI	0.322045602	0.254	0.145	5.03E-20	1.69E-15	16MRGs_high
C16orf87	0.321854367	0.16	0.082	3.42E-16	1.15E-11	16MRGs_high
FCRLB	0.32168549	0.045	0.063	0.006967408	1	16MRGs_low
MICU1	0.321625663	0.054	0.081	0.000334217	1	16MRGs_low
RPL32	0.321307643	0.994	0.948	1.43E-35	4.78E-31	16MRGs_high
TFAP2C	0.321257283	0.149	0.074	1.13E-16	3.80E-12	16MRGs_high
EIPR1	0.321145259	0.084	0.04	1.13E-10	3.79E-06	16MRGs_high
SNTG1	0.320823314	0.096	0.137	4.20E-05	1	16MRGs_low
SUDS3	0.320821925	0.263	0.129	1.62E-29	5.45E-25	16MRGs_high
ZNF766	0.320795983	0.058	0.028	1.01E-07	0.00338554	16MRGs_high
HIST1H2BD	0.320729131	0.072	0.044	2.23E-05	0.747925592	16MRGs_high
ITGB1BP1	0.320672508	0.271	0.157	3.44E-20	1.15E-15	16MRGs_high
OMA1	0.320639973	0.053	0.073	0.006012013	1	16MRGs_low
SLC35B1	0.320503135	0.186	0.098	4.78E-18	1.60E-13	16MRGs_high
ALDH16A1	0.320483901	0.062	0.085	0.003446468	1	16MRGs_low
NECTIN2	0.320275925	0.3	0.16	7.33E-28	2.46E-23	16MRGs_high
IVD	0.320166507	0.063	0.028	6.89E-10	2.31E-05	16MRGs_high
CASC4	0.319795194	0.147	0.076	7.65E-15	2.57E-10	16MRGs_high
ATF7IP2	0.319734815	0.102	0.152	1.37E-06	0.045865249	16MRGs_low
WSB1	0.319729163	0.332	0.462	5.57E-09	0.000186807	16MRGs_low
GOLIM4	0.319700023	0.142	0.075	3.35E-14	1.13E-09	16MRGs_high
ATPAF2	0.31968982	0.04	0.06	0.002106773	1	16MRGs_low
ZDHHC12	0.319619602	0.354	0.199	8.54E-30	2.87E-25	16MRGs_high
ANXA4	0.319420318	0.501	0.285	8.96E-40	3.00E-35	16MRGs_high
CXXC1	0.319345132	0.126	0.185	3.03E-07	0.010151016	16MRGs_low
PDIA6	0.318993586	0.512	0.301	5.10E-37	1.71E-32	16MRGs_high
CCND3	0.318939858	0.078	0.118	7.18E-06	0.240949344	16MRGs_low
RRAGC	0.318904455	0.128	0.074	3.13E-10	1.05E-05	16MRGs_high
PLIN5	0.318886043	0.082	0.132	7.37E-08	0.002470078	16MRGs_low
MRS2	0.318884855	0.125	0.067	4.98E-12	1.67E-07	16MRGs_high
ERICH1	0.318730883	0.092	0.13	0.000115948	1	16MRGs_low
PELP1	0.31865917	0.062	0.096	2.39E-05	0.801789588	16MRGs_low
RPA2	0.318426693	0.163	0.091	1.36E-13	4.56E-09	16MRGs_high
ACAT2	0.318398017	0.192	0.097	3.53E-20	1.18E-15	16MRGs_high
RABEP2	0.318259287	0.061	0.097	5.34E-06	0.17896801	16MRGs_low
BAG1	0.318212013	0.667	0.43	1.47E-37	4.94E-33	16MRGs_high
KMT2C	0.318171385	0.126	0.178	1.35E-05	0.451728742	16MRGs_low
SFN	0.318058477	0.33	0.438	6.32E-06	0.211911755	16MRGs_low
PCSK7	0.318056326	0.104	0.157	1.21E-06	0.040509036	16MRGs_low
SPTLC1	0.317988369	0.21	0.116	2.33E-18	7.80E-14	16MRGs_high
RABGGTA	0.317835401	0.046	0.064	0.007926256	1	16MRGs_low
MARK2	0.317620112	0.13	0.071	5.75E-12	1.93E-07	16MRGs_high
ADAM10	0.317580935	0.418	0.221	5.58E-39	1.87E-34	16MRGs_high
DYNLL2	0.317270446	0.113	0.16	2.38E-05	0.797781434	16MRGs_low
FBLN1	0.317174046	0.61	0.363	1.79E-45	6.02E-41	16MRGs_high
AC091271.1	0.317170919	0.057	0.027	1.78E-07	0.005964069	16MRGs_high
GNA15	0.317138779	0.084	0.049	1.53E-06	0.051209621	16MRGs_high
PSMB9	0.316949074	0.25	0.134	1.52E-22	5.09E-18	16MRGs_high
GTPBP3	0.316691561	0.057	0.085	0.000168169	1	16MRGs_low
RECQL	0.316618914	0.111	0.058	2.28E-11	7.63E-07	16MRGs_high
UBE2C	0.316554164	0.097	0.127	0.002370506	1	16MRGs_low
SFXN1	0.316517219	0.069	0.093	0.004262366	1	16MRGs_low
OGFOD2	0.316489986	0.055	0.027	3.95E-07	0.013238539	16MRGs_high
ANKRD50	0.316278111	0.061	0.033	1.58E-06	0.052878053	16MRGs_high
KIAA0355	0.316274357	0.054	0.08	0.000465631	1	16MRGs_low
SLC2A4RG	0.31624657	0.084	0.127	2.35E-06	0.078796787	16MRGs_low
HMOX2	0.316193395	0.148	0.086	6.36E-11	2.13E-06	16MRGs_high
ZBTB21	0.315977163	0.06	0.029	5.32E-08	0.001783862	16MRGs_high
UBA5	0.315630227	0.087	0.046	7.27E-09	0.000243722	16MRGs_high
CD83	0.315502871	0.042	0.068	7.37E-05	1	16MRGs_low
TMED10	0.315380457	0.576	0.343	6.23E-40	2.09E-35	16MRGs_high
DCAF12	0.315103438	0.083	0.124	8.79E-06	0.294960029	16MRGs_low
UBA2	0.31481306	0.269	0.153	6.55E-21	2.20E-16	16MRGs_high
ATG101	0.31469487	0.265	0.147	3.53E-22	1.18E-17	16MRGs_high
NDUFB9	0.314668551	0.69	0.448	4.29E-39	1.44E-34	16MRGs_high
PILRB	0.314525332	0.074	0.117	1.44E-06	0.048152332	16MRGs_low
PDK2	0.314359653	0.053	0.078	0.00078483	1	16MRGs_low
PTER	0.314254412	0.058	0.084	0.000604894	1	16MRGs_low
APOPT1	0.314232738	0.328	0.181	6.16E-28	2.07E-23	16MRGs_high
TMEM223	0.314224417	0.158	0.084	1.63E-15	5.48E-11	16MRGs_high
METTL5	0.314197204	0.228	0.13	2.02E-18	6.78E-14	16MRGs_high
PDP1	0.314067957	0.033	0.054	0.000319053	1	16MRGs_low
C1orf52	0.314058604	0.154	0.081	3.32E-15	1.11E-10	16MRGs_high
LYZ	0.313842588	0.345	0.261	6.14E-09	0.000205919	16MRGs_high
FAM13A	0.313712957	0.116	0.151	0.002500365	1	16MRGs_low
GCN1	0.313631074	0.063	0.086	0.004190523	1	16MRGs_low
VSIR	0.313566994	0.1	0.059	6.18E-08	0.002072087	16MRGs_high
TARS	0.313553219	0.183	0.107	1.43E-13	4.78E-09	16MRGs_high
ABRACL	0.313510442	0.491	0.293	3.35E-34	1.12E-29	16MRGs_high
LYPD3	0.313502316	0.3	0.184	3.79E-19	1.27E-14	16MRGs_high
CBR1	0.313254253	0.354	0.206	4.05E-25	1.36E-20	16MRGs_high
MKNK1	0.313111873	0.129	0.064	2.26E-14	7.59E-10	16MRGs_high
SLC25A37	0.313101967	0.101	0.16	1.12E-08	0.0003767	16MRGs_low
ANXA3	0.313034871	0.256	0.141	2.83E-22	9.48E-18	16MRGs_high
KMT2A	0.313024876	0.077	0.11	0.000141322	1	16MRGs_low
KDM1A	0.312978292	0.092	0.142	4.30E-07	0.014422533	16MRGs_low
TUBB2A	0.312910958	0.222	0.119	1.84E-20	6.18E-16	16MRGs_high
NOTCH2	0.312758825	0.03	0.05	0.000279543	1	16MRGs_low
PTMA	0.312720789	0.962	0.858	2.58E-15	8.66E-11	16MRGs_high
WIPF2	0.312595638	0.181	0.095	2.66E-17	8.93E-13	16MRGs_high
MIA3	0.312563771	0.053	0.076	0.0010841	1	16MRGs_low
KARS	0.312381297	0.262	0.141	5.28E-23	1.77E-18	16MRGs_high
KRT19	0.312271826	0.97	0.874	5.10E-25	1.71E-20	16MRGs_high
RDX	0.312268092	0.299	0.179	2.40E-20	8.05E-16	16MRGs_high
ERBIN	0.312233012	0.071	0.101	0.0004551	1	16MRGs_low
HSPD1	0.312020725	0.568	0.37	4.05E-31	1.36E-26	16MRGs_high
EFHC1	0.311997944	0.047	0.071	0.000439533	1	16MRGs_low
ATAD1	0.311589239	0.064	0.086	0.004905797	1	16MRGs_low
EXOSC7	0.311467449	0.163	0.091	6.46E-14	2.17E-09	16MRGs_high
GLG1	0.311433149	0.095	0.058	1.06E-06	0.035520078	16MRGs_high
C4orf19	0.311427671	0.073	0.036	1.29E-08	0.000431582	16MRGs_high
KCNK1	0.311382527	0.09	0.047	1.78E-09	5.97E-05	16MRGs_high
ABTB1	0.311376846	0.043	0.062	0.003189309	1	16MRGs_low
RERE	0.311366921	0.131	0.19	1.14E-06	0.038190277	16MRGs_low
LLGL2	0.311250386	0.15	0.237	2.64E-11	8.85E-07	16MRGs_low
LINC00665	0.311231822	0.148	0.076	2.32E-15	7.80E-11	16MRGs_high
FBXO6	0.311102284	0.041	0.06	0.002378497	1	16MRGs_low
ADGRF1	0.310971107	0.151	0.207	1.44E-05	0.484322973	16MRGs_low
C8orf59	0.31093369	0.501	0.296	6.12E-35	2.05E-30	16MRGs_high
GTF2H1	0.310786737	0.042	0.066	0.000227369	1	16MRGs_low
NXT2	0.310782117	0.046	0.065	0.005555215	1	16MRGs_low
ARFRP1	0.310777543	0.06	0.092	3.60E-05	1	16MRGs_low
OCIAD2	0.310721894	0.636	0.399	1.73E-36	5.79E-32	16MRGs_high
FUCA1	0.310442282	0.259	0.142	3.58E-22	1.20E-17	16MRGs_high
THBS1	0.310399532	0.077	0.042	8.06E-08	0.002703839	16MRGs_high
SUPT16H	0.310315347	0.21	0.113	2.61E-19	8.75E-15	16MRGs_high
SHARPIN	0.309986001	0.252	0.133	1.67E-24	5.60E-20	16MRGs_high
SCAPER	0.309743574	0.042	0.064	0.000601796	1	16MRGs_low
LACTB2	0.309683931	0.152	0.085	4.75E-13	1.59E-08	16MRGs_high
MDK	0.309583613	0.751	0.53	1.83E-34	6.12E-30	16MRGs_high
CENPW	0.309574871	0.077	0.107	0.000550348	1	16MRGs_low
CXorf40B	0.309395294	0.08	0.047	1.08E-06	0.036321177	16MRGs_high
CACYBP	0.309352453	0.583	0.366	6.55E-35	2.20E-30	16MRGs_high
GDPD3	0.309293557	0.588	0.367	9.58E-35	3.21E-30	16MRGs_high
AC020656.1	0.309126423	0.053	0.024	2.57E-08	0.000863135	16MRGs_high
USP37	0.309109663	0.061	0.032	9.12E-07	0.03060115	16MRGs_high
SREK1	0.309090393	0.1	0.149	2.24E-06	0.075250869	16MRGs_low
BTG2	0.309056644	0.618	0.419	3.67E-28	1.23E-23	16MRGs_high
TBX2-AS1	0.309039531	0.292	0.154	1.01E-27	3.40E-23	16MRGs_high
C1orf43	0.308995511	0.506	0.304	5.71E-34	1.91E-29	16MRGs_high
CTBP1	0.308943202	0.127	0.187	4.42E-07	0.014820166	16MRGs_low
GPS1	0.308899666	0.135	0.199	8.93E-08	0.002994805	16MRGs_low
SEL1L3	0.308879022	0.038	0.06	0.000527179	1	16MRGs_low
C18orf25	0.308730183	0.057	0.085	0.000211451	1	16MRGs_low
FNTA	0.308510063	0.131	0.195	1.18E-07	0.003958191	16MRGs_low
EMD	0.308500354	0.187	0.109	8.66E-14	2.91E-09	16MRGs_high
TRIM69	0.308490567	0.082	0.043	1.28E-08	0.000430885	16MRGs_high
NDUFS5	0.308399861	0.884	0.667	6.28E-34	2.11E-29	16MRGs_high
TLCD1	0.308262067	0.206	0.109	9.47E-20	3.18E-15	16MRGs_high
SLC25A36	0.308184757	0.127	0.181	7.08E-06	0.237524565	16MRGs_low
CDK19	0.307987157	0.056	0.081	0.000772331	1	16MRGs_low
FOPNL	0.307928911	0.103	0.055	5.30E-10	1.78E-05	16MRGs_high
POLG	0.307875915	0.04	0.067	4.06E-05	1	16MRGs_low
VEZF1	0.3077995	0.076	0.117	5.73E-06	0.192153856	16MRGs_low
HSF1	0.307750924	0.189	0.108	2.16E-14	7.25E-10	16MRGs_high
GPR137B	0.307582447	0.052	0.072	0.003639287	1	16MRGs_low
LYAR	0.307488477	0.103	0.052	1.37E-11	4.61E-07	16MRGs_high
ITFG1	0.307426512	0.058	0.097	7.22E-07	0.02422886	16MRGs_low
ACOT13	0.307268369	0.242	0.128	1.64E-22	5.48E-18	16MRGs_high
SEC11A	0.307062525	0.621	0.391	1.47E-35	4.93E-31	16MRGs_high
ANAPC2	0.306818595	0.037	0.059	0.000251556	1	16MRGs_low
TMEM175	0.306731113	0.034	0.058	9.93E-05	1	16MRGs_low
HACD3	0.30669766	0.515	0.285	2.12E-43	7.11E-39	16MRGs_high
MSL3	0.306649714	0.041	0.064	0.000436588	1	16MRGs_low
ELF3-AS1	0.306637597	0.091	0.051	5.04E-08	0.001691143	16MRGs_high
IPO8	0.306488197	0.033	0.056	0.00010483	1	16MRGs_low
EXOC6B	0.306456765	0.051	0.028	2.76E-05	0.925748312	16MRGs_high
SKA2	0.306302674	0.251	0.135	9.18E-23	3.08E-18	16MRGs_high
INSR	0.30629069	0.159	0.238	2.91E-09	9.75E-05	16MRGs_low
TAOK1	0.306266738	0.091	0.137	4.20E-06	0.140876875	16MRGs_low
VEGFA	0.306257502	0.315	0.431	3.64E-07	0.012194302	16MRGs_low
AC118549.1	0.306236721	0.077	0.044	6.41E-07	0.021498812	16MRGs_high
TFDP1	0.30615795	0.343	0.189	5.86E-29	1.96E-24	16MRGs_high
DIMT1	0.306149205	0.066	0.036	9.84E-07	0.033001554	16MRGs_high
SLC39A10	0.305994872	0.038	0.055	0.003532789	1	16MRGs_low
PDE9A	0.305902426	0.054	0.078	0.000899887	1	16MRGs_low
BAG3	0.305881294	0.137	0.081	6.08E-10	2.04E-05	16MRGs_high
TPGS2	0.305802978	0.24	0.133	3.47E-20	1.16E-15	16MRGs_high
POP7	0.305649951	0.282	0.157	5.08E-23	1.70E-18	16MRGs_high
PUM2	0.305497038	0.118	0.181	3.45E-08	0.001158317	16MRGs_low
ACOT11	0.305496205	0.111	0.057	5.01E-12	1.68E-07	16MRGs_high
ADAM17	0.305272228	0.093	0.145	2.22E-07	0.007431017	16MRGs_low
UBA6	0.305264737	0.116	0.176	7.58E-08	0.002541374	16MRGs_low
NDUFAF1	0.305262715	0.075	0.04	7.86E-08	0.002635592	16MRGs_high
TMEM8B	0.305021192	0.035	0.053	0.002530807	1	16MRGs_low
NRBF2	0.304522507	0.053	0.075	0.001711343	1	16MRGs_low
CDV3	0.304417303	0.28	0.16	2.00E-21	6.70E-17	16MRGs_high
DBI	0.304400657	0.911	0.725	1.49E-31	5.00E-27	16MRGs_high
PLEKHM1	0.304110026	0.077	0.041	7.16E-08	0.002401657	16MRGs_high
METTL26	0.303977393	0.467	0.279	5.87E-33	1.97E-28	16MRGs_high
BRK1	0.303955708	0.766	0.507	3.37E-40	1.13E-35	16MRGs_high
PPME1	0.303830806	0.135	0.07	1.73E-13	5.81E-09	16MRGs_high
FAM20B	0.303830077	0.047	0.066	0.005310628	1	16MRGs_low
CAND1	0.303822032	0.142	0.211	4.14E-08	0.001388768	16MRGs_low
ARHGAP21	0.303692319	0.043	0.065	0.001141766	1	16MRGs_low
NFX1	0.303480168	0.048	0.072	0.00058481	1	16MRGs_low
PAF1	0.303434151	0.107	0.058	3.65E-10	1.22E-05	16MRGs_high
TNIP1	0.303156455	0.086	0.123	7.38E-05	1	16MRGs_low
CENPV	0.303011054	0.061	0.031	4.48E-07	0.015029518	16MRGs_high
NOL4L	0.302936979	0.062	0.032	3.13E-07	0.010481148	16MRGs_high
RNF7	0.302850589	0.501	0.291	3.66E-35	1.23E-30	16MRGs_high
TMX1	0.302759233	0.234	0.123	2.88E-22	9.67E-18	16MRGs_high
TMED2	0.302562428	0.637	0.424	1.28E-32	4.30E-28	16MRGs_high
ELMO3	0.302480156	0.039	0.059	0.001288483	1	16MRGs_low
ZNF622	0.302420334	0.15	0.08	2.04E-14	6.84E-10	16MRGs_high
FAM96A	0.302393038	0.356	0.198	5.35E-29	1.79E-24	16MRGs_high
SNAPC3	0.302330779	0.049	0.075	0.000216259	1	16MRGs_low
TXNL1	0.302329387	0.433	0.258	4.38E-30	1.47E-25	16MRGs_high
ANAPC7	0.302292575	0.048	0.073	0.000362003	1	16MRGs_low
F8A1	0.302250053	0.179	0.098	5.13E-16	1.72E-11	16MRGs_high
ZNF33B	0.302238224	0.037	0.056	0.001631984	1	16MRGs_low
AP1G1	0.302184559	0.052	0.084	1.74E-05	0.58236928	16MRGs_low
GATB	0.302003179	0.039	0.055	0.006043863	1	16MRGs_low
SLC20A2	0.30199107	0.122	0.059	1.21E-14	4.07E-10	16MRGs_high
PSMG1	0.301867362	0.196	0.112	3.99E-15	1.34E-10	16MRGs_high
COBLL1	0.301686115	0.06	0.083	0.002347766	1	16MRGs_low
SLC39A7	0.301594698	0.231	0.121	9.13E-22	3.06E-17	16MRGs_high
PCYT2	0.301395439	0.065	0.111	2.15E-08	0.000721594	16MRGs_low
HDAC5	0.30138684	0.064	0.097	6.33E-05	1	16MRGs_low
RNF130	0.301186298	0.036	0.051	0.009767814	1	16MRGs_low
ZNF226	0.301179655	0.163	0.084	1.27E-16	4.25E-12	16MRGs_high
DTX2	0.300974928	0.062	0.09	0.000387453	1	16MRGs_low
DNMT3A	0.300878593	0.048	0.076	7.83E-05	1	16MRGs_low
ZNF146	0.300753071	0.165	0.082	4.70E-18	1.58E-13	16MRGs_high
TMED8	0.300687811	0.058	0.029	3.12E-07	0.010473357	16MRGs_high
TRIP11	0.300595368	0.066	0.102	1.28E-05	0.428934524	16MRGs_low
PRKAR2A	0.30049402	0.086	0.131	2.25E-06	0.075339345	16MRGs_low
TSN	0.300423117	0.23	0.122	2.76E-21	9.25E-17	16MRGs_high
TERF2IP	0.300156748	0.252	0.147	7.39E-18	2.48E-13	16MRGs_high
SLC23A2	0.299995517	0.05	0.074	0.000715373	1	16MRGs_low
PRRG4	0.299994962	0.212	0.119	5.31E-17	1.78E-12	16MRGs_high
PSMD4	0.299940785	0.558	0.345	8.80E-34	2.95E-29	16MRGs_high
NPM3	0.2998638	0.089	0.122	0.000469926	1	16MRGs_low
SMYD2	0.299849036	0.122	0.065	3.90E-12	1.31E-07	16MRGs_high
ZDHHC21	0.299785779	0.067	0.11	1.60E-07	0.005380185	16MRGs_low
HMGN1	0.29974768	0.838	0.602	5.82E-35	1.95E-30	16MRGs_high
GAK	0.299738239	0.094	0.142	1.63E-06	0.054603592	16MRGs_low
FTL	0.299725899	0.945	0.988	0.009865818	1	16MRGs_low
SRF	0.299659089	0.05	0.074	0.000663893	1	16MRGs_low
POLR2M	0.299593786	0.103	0.057	1.56E-09	5.24E-05	16MRGs_high
CSAD	0.299368771	0.073	0.113	2.85E-06	0.095619474	16MRGs_low
FGD5-AS1	0.299164638	0.275	0.154	4.46E-22	1.50E-17	16MRGs_high
SGMS1	0.299099454	0.116	0.063	7.04E-11	2.36E-06	16MRGs_high
NR4A3	0.299079322	0.055	0.036	0.000621716	1	16MRGs_high
MTERF3	0.299064738	0.079	0.041	9.33E-09	0.000312907	16MRGs_high
CDK4	0.299029581	0.314	0.166	4.15E-28	1.39E-23	16MRGs_high
PPP1R37	0.298951639	0.075	0.112	3.09E-05	1	16MRGs_low
TARS2	0.298935149	0.046	0.069	0.00095945	1	16MRGs_low
TAF11	0.298874181	0.227	0.127	2.35E-18	7.87E-14	16MRGs_high
KLHDC8B	0.298825878	0.047	0.066	0.0052155	1	16MRGs_low
GARS	0.298813473	0.134	0.072	8.95E-13	3.00E-08	16MRGs_high
EBNA1BP2	0.298706012	0.321	0.183	3.06E-24	1.03E-19	16MRGs_high
MCEE	0.298572326	0.107	0.059	7.66E-10	2.57E-05	16MRGs_high
PTCD3	0.298506011	0.061	0.096	1.10E-05	0.368217721	16MRGs_low
PLA2G12A	0.298370547	0.049	0.08	1.29E-05	0.43340993	16MRGs_low
CA2	0.29835443	0.11	0.055	1.10E-12	3.67E-08	16MRGs_high
PRDX1	0.298248088	0.831	0.584	1.52E-38	5.09E-34	16MRGs_high
AP2A1	0.29821616	0.1	0.057	1.95E-08	0.000655076	16MRGs_high
CDK2	0.298203405	0.081	0.124	1.38E-06	0.046181118	16MRGs_low
AL355338.1	0.298164975	0.085	0.115	0.000951596	1	16MRGs_low
GFOD2	0.298145857	0.053	0.077	0.000775095	1	16MRGs_low
SERPINB1	0.298131682	0.222	0.31	1.07E-07	0.003591437	16MRGs_low
FDXR	0.297981196	0.049	0.066	0.008750825	1	16MRGs_low
ORAI1	0.297951271	0.044	0.065	0.001580826	1	16MRGs_low
NIFK	0.297723858	0.256	0.136	1.51E-23	5.08E-19	16MRGs_high
CHRAC1	0.297515414	0.146	0.076	1.21E-14	4.06E-10	16MRGs_high
DUSP6	0.297489622	0.112	0.155	6.06E-05	1	16MRGs_low
RRS1	0.29733373	0.124	0.065	2.42E-12	8.13E-08	16MRGs_high
ARGLU1	0.297264633	0.398	0.561	5.90E-10	1.98E-05	16MRGs_low
ZCRB1	0.297212599	0.407	0.233	2.83E-30	9.50E-26	16MRGs_high
2-Mar	0.29719283	0.039	0.054	0.009300049	1	16MRGs_low
CORO2A	0.297139936	0.051	0.081	2.69E-05	0.903102682	16MRGs_low
GATA2	0.297034185	0.107	0.173	9.66E-10	3.24E-05	16MRGs_low
LAPTM4A	0.297003057	0.76	0.505	8.07E-41	2.71E-36	16MRGs_high
PITPNA-AS1	0.296827163	0.153	0.078	1.68E-15	5.63E-11	16MRGs_high
ZBTB44	0.296754992	0.091	0.132	1.23E-05	0.412701122	16MRGs_low
VEZT	0.296690137	0.093	0.147	7.29E-08	0.002444914	16MRGs_low
PSMB5	0.296580345	0.604	0.373	1.82E-39	6.11E-35	16MRGs_high
HDDC2	0.296527324	0.196	0.11	5.66E-16	1.90E-11	16MRGs_high
EIF4G2	0.296482407	0.782	0.551	4.35E-30	1.46E-25	16MRGs_high
PRR15	0.296463501	0.237	0.125	2.70E-22	9.06E-18	16MRGs_high
CTCF	0.296243176	0.112	0.058	6.48E-12	2.17E-07	16MRGs_high
FURIN	0.296209844	0.076	0.043	5.94E-07	0.019928025	16MRGs_high
FBXO34	0.296169335	0.06	0.087	0.00058026	1	16MRGs_low
CREB3L4	0.296093575	0.09	0.045	1.46E-10	4.90E-06	16MRGs_high
TFG	0.295859471	0.372	0.212	1.27E-28	4.27E-24	16MRGs_high
AP3M1	0.295752856	0.065	0.035	8.73E-07	0.029278437	16MRGs_high
CFL1	0.295735751	0.949	0.779	9.43E-38	3.16E-33	16MRGs_high
PTPA	0.295684341	0.092	0.14	1.29E-06	0.043263862	16MRGs_low
SNRPB	0.295619248	0.761	0.507	2.35E-37	7.89E-33	16MRGs_high
VAMP3	0.295533244	0.124	0.175	9.86E-06	0.330582487	16MRGs_low
TRPC4AP	0.295454697	0.057	0.093	3.57E-06	0.119576549	16MRGs_low
IFI6	0.295403774	0.336	0.22	2.16E-16	7.25E-12	16MRGs_high
ACIN1	0.295362039	0.119	0.176	5.38E-07	0.018030368	16MRGs_low
HYI	0.295321211	0.212	0.124	7.78E-15	2.61E-10	16MRGs_high
CCAR1	0.295300482	0.109	0.159	2.01E-06	0.067372193	16MRGs_low
KHDC4	0.295247223	0.099	0.155	1.97E-08	0.000660386	16MRGs_low
SPTSSB	0.294946288	0.504	0.32	1.32E-28	4.41E-24	16MRGs_high
POLD4	0.29481411	0.111	0.143	0.002757915	1	16MRGs_low
CIAPIN1	0.294594508	0.07	0.04	4.27E-06	0.143262817	16MRGs_high
NUDT8	0.294562564	0.079	0.041	1.78E-08	0.00059764	16MRGs_high
C12orf65	0.294525931	0.115	0.062	5.25E-11	1.76E-06	16MRGs_high
B4GALT5	0.294501907	0.085	0.131	1.04E-06	0.034733548	16MRGs_low
USB1	0.294319526	0.111	0.063	2.20E-09	7.37E-05	16MRGs_high
COPZ1	0.294302603	0.458	0.278	6.28E-29	2.11E-24	16MRGs_high
TRIM37	0.294292184	0.066	0.03	9.34E-10	3.13E-05	16MRGs_high
SWI5	0.294252127	0.357	0.191	3.02E-32	1.01E-27	16MRGs_high
CYB5R4	0.293980099	0.07	0.039	9.97E-07	0.033452289	16MRGs_high
TOPORS	0.293887501	0.066	0.097	0.000121861	1	16MRGs_low
ABCA1	0.293858418	0.091	0.048	1.77E-09	5.92E-05	16MRGs_high
MT-ATP8	0.29385008	0.096	0.144	2.02E-06	0.067867111	16MRGs_low
DUT	0.293789626	0.441	0.265	6.46E-28	2.17E-23	16MRGs_high
LDHB	0.293697864	0.593	0.379	1.79E-34	5.99E-30	16MRGs_high
PRKD3	0.29351545	0.072	0.036	2.66E-08	0.000891821	16MRGs_high
ACOT9	0.293227041	0.084	0.043	3.87E-09	0.000129759	16MRGs_high
TRIM25	0.293065844	0.07	0.11	3.37E-06	0.11304001	16MRGs_low
TMEM170A	0.293034604	0.172	0.096	2.36E-14	7.91E-10	16MRGs_high
ATF1	0.292814708	0.151	0.088	2.21E-11	7.41E-07	16MRGs_high
MAP2K1	0.292708481	0.205	0.116	2.37E-16	7.95E-12	16MRGs_high
CLCC1	0.292667148	0.053	0.026	5.33E-07	0.017871197	16MRGs_high
SLC22A18	0.292389	0.063	0.096	2.17E-05	0.727125558	16MRGs_low
TMED7	0.292326092	0.118	0.064	5.68E-11	1.90E-06	16MRGs_high
OGG1	0.292164658	0.03	0.051	0.000131876	1	16MRGs_low
GALNT1	0.291912541	0.409	0.237	7.07E-30	2.37E-25	16MRGs_high
MTHFD1	0.291832755	0.102	0.051	7.29E-12	2.44E-07	16MRGs_high
ZNF280D	0.291728706	0.054	0.082	8.49E-05	1	16MRGs_low
TUBGCP2	0.291688378	0.055	0.091	2.04E-06	0.068372655	16MRGs_low
EXOG	0.291661343	0.036	0.052	0.005207255	1	16MRGs_low
UTP3	0.291453618	0.049	0.068	0.005985812	1	16MRGs_low
RNF5	0.291436733	0.266	0.145	1.50E-22	5.03E-18	16MRGs_high
ATG5	0.29142536	0.171	0.101	6.40E-12	2.15E-07	16MRGs_high
NFKB1	0.291177476	0.048	0.068	0.002249371	1	16MRGs_low
VGLL1	0.291136954	0.419	0.245	2.96E-30	9.94E-26	16MRGs_high
CLIC4	0.291062758	0.099	0.054	1.27E-09	4.27E-05	16MRGs_high
DTD1	0.29104696	0.164	0.087	1.11E-15	3.74E-11	16MRGs_high
RMC1	0.290704341	0.063	0.035	3.80E-06	0.12757349	16MRGs_high
HELLS	0.2906287	0.099	0.045	9.19E-14	3.08E-09	16MRGs_high
CLINT1	0.290490209	0.105	0.15	1.40E-05	0.469623692	16MRGs_low
TBC1D20	0.290476639	0.076	0.112	7.26E-05	1	16MRGs_low
EID1	0.290475468	0.509	0.316	1.61E-30	5.41E-26	16MRGs_high
COX7A2L	0.290305569	0.51	0.318	3.64E-30	1.22E-25	16MRGs_high
CENPK	0.290161532	0.039	0.057	0.002444168	1	16MRGs_low
ID2	0.290161113	0.166	0.222	1.26E-05	0.424156071	16MRGs_low
CRYM	0.290136522	0.064	0.032	7.69E-08	0.002578571	16MRGs_high
GJB3	0.290098659	0.065	0.037	5.83E-06	0.195552555	16MRGs_high
GK5	0.290055061	0.05	0.078	6.78E-05	1	16MRGs_low
HSPB8	0.289627383	0.182	0.103	6.51E-15	2.18E-10	16MRGs_high
LENG8	0.289584158	0.078	0.124	2.36E-07	0.007910748	16MRGs_low
CAPN5	0.289540073	0.101	0.143	4.55E-05	1	16MRGs_low
BCAR3	0.289514564	0.093	0.054	8.25E-08	0.002767806	16MRGs_high
URM1	0.28948372	0.204	0.108	4.40E-19	1.48E-14	16MRGs_high
HIST3H2A	0.289351297	0.143	0.081	1.16E-11	3.90E-07	16MRGs_high
ARMC6	0.289316514	0.065	0.033	1.42E-07	0.004776736	16MRGs_high
PARP14	0.289315621	0.069	0.106	6.87E-06	0.230277076	16MRGs_low
SURF1	0.289218047	0.371	0.208	1.65E-30	5.53E-26	16MRGs_high
TTLL7	0.289216082	0.038	0.062	0.000130363	1	16MRGs_low
CMTM8	0.289171516	0.079	0.046	1.29E-06	0.043401913	16MRGs_high
MSRB1	0.289101481	0.111	0.061	2.81E-10	9.41E-06	16MRGs_high
TAF10	0.289019608	0.186	0.097	2.34E-18	7.86E-14	16MRGs_high
SNRNP25	0.288942373	0.197	0.102	4.91E-19	1.65E-14	16MRGs_high
LINC01612	0.288904042	0.07	0.036	6.90E-08	0.002313061	16MRGs_high
MCM3AP	0.288845003	0.034	0.051	0.00345572	1	16MRGs_low
C22orf39	0.288770709	0.192	0.109	1.79E-15	6.00E-11	16MRGs_high
SPSB3	0.288688509	0.149	0.214	3.36E-07	0.011252048	16MRGs_low
SDSL	0.288597984	0.042	0.067	0.000117525	1	16MRGs_low
NOP14	0.288523368	0.06	0.027	4.13E-09	0.000138519	16MRGs_high
TMEM56	0.28839899	0.076	0.041	7.16E-08	0.002402591	16MRGs_high
SLC20A1	0.288352223	0.355	0.507	1.51E-15	5.05E-11	16MRGs_low
AHCY	0.288350008	0.162	0.095	4.89E-12	1.64E-07	16MRGs_high
PRMT6	0.28833286	0.055	0.03	1.85E-05	0.621012049	16MRGs_high
TAGLN2	0.288331286	0.846	0.637	3.01E-29	1.01E-24	16MRGs_high
USF3	0.288305053	0.036	0.053	0.004651929	1	16MRGs_low
FOXP1	0.288246669	0.185	0.255	3.34E-06	0.112033275	16MRGs_low
C9orf85	0.28801857	0.091	0.048	1.72E-09	5.77E-05	16MRGs_high
CHCHD10	0.288016725	0.213	0.284	1.97E-05	0.660999851	16MRGs_low
CEP78	0.287971936	0.03	0.053	3.49E-05	1	16MRGs_low
CELF1	0.287943702	0.178	0.249	1.90E-06	0.063669887	16MRGs_low
OSTC	0.287920015	0.547	0.338	9.12E-33	3.06E-28	16MRGs_high
PHIP	0.287867764	0.14	0.207	9.10E-08	0.003052478	16MRGs_low
NDUFAF4	0.287798463	0.138	0.078	1.79E-11	5.99E-07	16MRGs_high
RRP1B	0.287523871	0.107	0.052	1.90E-12	6.38E-08	16MRGs_high
ACSF2	0.287517445	0.14	0.225	1.11E-11	3.73E-07	16MRGs_low
TBCC	0.287493918	0.064	0.091	0.000743814	1	16MRGs_low
ARHGEF12	0.287453346	0.104	0.145	7.22E-05	1	16MRGs_low
UPK3A	0.287399847	0.467	0.284	1.80E-28	6.05E-24	16MRGs_high
KMT5B	0.287266499	0.075	0.114	8.24E-06	0.276416484	16MRGs_low
IFT43	0.287065289	0.175	0.086	1.60E-19	5.35E-15	16MRGs_high
MCF2L	0.28704512	0.046	0.074	5.08E-05	1	16MRGs_low
TRAPPC5	0.286838775	0.064	0.036	5.49E-06	0.183993595	16MRGs_high
ZFP36L2	0.286824839	0.265	0.358	5.03E-07	0.016886324	16MRGs_low
PROM2	0.286728773	0.051	0.075	0.000681306	1	16MRGs_low
SMC3	0.286680233	0.188	0.1	2.06E-17	6.91E-13	16MRGs_high
PTRH2	0.286620764	0.124	0.068	3.22E-11	1.08E-06	16MRGs_high
TFCP2L1	0.286551299	0.052	0.083	2.15E-05	0.721577191	16MRGs_low
C6orf203	0.286455308	0.098	0.057	7.37E-08	0.002471212	16MRGs_high
THEM4	0.286447948	0.05	0.025	3.21E-06	0.107557799	16MRGs_high
ADD1	0.286219605	0.121	0.174	5.40E-06	0.181062443	16MRGs_low
JPT2	0.286089143	0.197	0.101	6.70E-21	2.25E-16	16MRGs_high
RASL11B	0.285965451	0.092	0.045	3.43E-11	1.15E-06	16MRGs_high
RHPN2	0.285841058	0.137	0.072	2.17E-13	7.27E-09	16MRGs_high
RBBP8	0.285826389	0.133	0.066	4.36E-15	1.46E-10	16MRGs_high
BIRC2	0.285806662	0.118	0.163	4.34E-05	1	16MRGs_low
DDA1	0.285762479	0.134	0.196	6.23E-07	0.020899744	16MRGs_low
ETFRF1	0.285743942	0.184	0.1	9.59E-16	3.21E-11	16MRGs_high
LUC7L3	0.285672552	0.245	0.36	1.03E-10	3.47E-06	16MRGs_low
POPDC3	0.285669439	0.075	0.041	2.90E-07	0.009738834	16MRGs_high
GSTM3	0.285636029	0.455	0.292	3.62E-24	1.21E-19	16MRGs_high
PHLDB3	0.285529007	0.125	0.065	5.66E-13	1.90E-08	16MRGs_high
RRAS	0.285340351	0.037	0.06	0.000251404	1	16MRGs_low
YAP1	0.285174413	0.134	0.185	4.35E-05	1	16MRGs_low
NADK	0.285111492	0.087	0.122	0.000164169	1	16MRGs_low
EMC7	0.284975142	0.203	0.112	1.36E-17	4.56E-13	16MRGs_high
ZFAND3	0.284765098	0.15	0.082	4.47E-13	1.50E-08	16MRGs_high
GAPVD1	0.284505377	0.051	0.07	0.005499	1	16MRGs_low
STAT6	0.284504872	0.056	0.093	8.18E-07	0.027448256	16MRGs_low
MSMO1	0.28442622	0.271	0.146	1.56E-24	5.23E-20	16MRGs_high
SLC39A11	0.284376193	0.052	0.091	1.47E-07	0.004929316	16MRGs_low
C6orf47	0.284265922	0.094	0.049	5.12E-10	1.72E-05	16MRGs_high
MKNK2	0.284172806	0.167	0.231	6.74E-06	0.22594449	16MRGs_low
FNBP1L	0.28387156	0.22	0.121	3.02E-18	1.01E-13	16MRGs_high
PUM1	0.2838021	0.142	0.213	1.18E-08	0.000396386	16MRGs_low
RAD51C	0.283504375	0.14	0.073	1.33E-13	4.47E-09	16MRGs_high
SEMA4C	0.283441632	0.03	0.05	0.000343429	1	16MRGs_low
ELMSAN1	0.283366067	0.137	0.072	1.34E-13	4.49E-09	16MRGs_high
PISD	0.283249695	0.052	0.031	0.000183872	1	16MRGs_high
TMEM184B	0.283247507	0.151	0.08	8.53E-15	2.86E-10	16MRGs_high
PDCD6IP	0.283151403	0.133	0.199	6.83E-08	0.002290298	16MRGs_low
RNPS1	0.283146645	0.417	0.235	1.63E-32	5.46E-28	16MRGs_high
HSPA14.1	0.283029787	0.053	0.077	0.000892593	1	16MRGs_low
TTC8	0.283014499	0.093	0.04	7.15E-14	2.40E-09	16MRGs_high
2-Sep	0.283010895	0.302	0.168	5.69E-25	1.91E-20	16MRGs_high
ARHGAP29	0.282998132	0.229	0.136	1.35E-16	4.54E-12	16MRGs_high
EPC1	0.282933394	0.214	0.115	1.61E-19	5.39E-15	16MRGs_high
PPIB	0.282857277	0.743	0.483	4.67E-43	1.57E-38	16MRGs_high
GPI	0.282773112	0.228	0.33	3.37E-09	0.000113045	16MRGs_low
KISS1	0.282414449	0.091	0.057	3.78E-06	0.126688489	16MRGs_high
ARPC1A	0.282208689	0.503	0.294	3.83E-35	1.28E-30	16MRGs_high
NFKBIE	0.282175011	0.054	0.079	0.000606127	1	16MRGs_low
NMRAL1	0.282151837	0.092	0.137	3.65E-06	0.122414427	16MRGs_low
HPS1	0.282141927	0.06	0.093	3.52E-05	1	16MRGs_low
EBP	0.282123647	0.317	0.176	1.96E-26	6.56E-22	16MRGs_high
VPS13C	0.282076513	0.078	0.118	1.14E-05	0.382008375	16MRGs_low
APOBEC3C	0.282029605	0.089	0.133	4.49E-06	0.150672494	16MRGs_low
ANKRD10	0.281993642	0.154	0.211	1.71E-05	0.572428226	16MRGs_low
RNMT	0.2819747	0.215	0.322	5.18E-11	1.74E-06	16MRGs_low
DCTN4	0.281964861	0.076	0.042	5.92E-07	0.019849472	16MRGs_high
MEF2A	0.281870904	0.054	0.079	0.000682223	1	16MRGs_low
FAF2	0.281845094	0.043	0.069	6.42E-05	1	16MRGs_low
CCNG2	0.281780317	0.179	0.239	2.87E-05	0.961535212	16MRGs_low
CAP1	0.281756178	0.547	0.349	4.76E-31	1.60E-26	16MRGs_high
RAB3GAP2	0.281672445	0.041	0.059	0.004189568	1	16MRGs_low
HIP1R	0.281617196	0.06	0.09	0.000131204	1	16MRGs_low
CDC6	0.281596447	0.036	0.054	0.001729615	1	16MRGs_low
QTRT2	0.281500849	0.062	0.031	8.55E-08	0.002868456	16MRGs_high
SIPA1L1	0.281478052	0.066	0.036	1.41E-06	0.047347277	16MRGs_high
GORASP1	0.281376993	0.054	0.033	0.000309456	1	16MRGs_high
EGFR	0.281192604	0.081	0.046	3.89E-07	0.013039941	16MRGs_high
ELL2	0.281060633	0.034	0.054	0.000838724	1	16MRGs_low
CLPTM1L	0.280932398	0.14	0.207	1.36E-07	0.004558496	16MRGs_low
FAM49A	0.280883821	0.061	0.03	1.67E-07	0.005595098	16MRGs_high
ZNF514	0.280775533	0.034	0.053	0.001162804	1	16MRGs_low
ZNF91	0.280594737	0.133	0.201	4.74E-08	0.001590156	16MRGs_low
DHRS4L2	0.280413685	0.17	0.088	6.24E-17	2.09E-12	16MRGs_high
RIF1	0.280389092	0.071	0.116	1.87E-07	0.006268311	16MRGs_low
GNG5	0.280378247	0.772	0.511	9.41E-38	3.16E-33	16MRGs_high
SERPINH1	0.280371752	0.227	0.125	1.83E-19	6.14E-15	16MRGs_high
TMEM237	0.280087791	0.081	0.043	3.67E-08	0.001229495	16MRGs_high
TARBP1	0.279963749	0.035	0.064	1.89E-06	0.063438592	16MRGs_low
SHISA4	0.27993733	0.06	0.031	3.69E-07	0.012385888	16MRGs_high
IQANK1	0.279838175	0.082	0.042	1.81E-09	6.07E-05	16MRGs_high
SCNN1B	0.279837674	0.273	0.155	1.54E-20	5.15E-16	16MRGs_high
APOL6	0.279666257	0.117	0.067	6.03E-10	2.02E-05	16MRGs_high
AAR2	0.279445167	0.053	0.031	7.23E-05	1	16MRGs_high
ONECUT2	0.279440709	0.044	0.067	0.000470887	1	16MRGs_low
RAB35	0.279417898	0.095	0.055	1.68E-07	0.005617816	16MRGs_high
YBX3	0.279357063	0.314	0.411	7.35E-05	1	16MRGs_low
DDX6	0.279292857	0.101	0.135	0.001088509	1	16MRGs_low
MUM1	0.279280981	0.115	0.18	7.46E-09	0.000250043	16MRGs_low
EFCAB11	0.279236667	0.054	0.028	2.80E-06	0.093847268	16MRGs_high
UBQLN1	0.279230092	0.231	0.127	7.46E-20	2.50E-15	16MRGs_high
EIF2B1	0.279034451	0.06	0.098	1.94E-06	0.065193928	16MRGs_low
TES	0.278910347	0.275	0.154	2.38E-22	7.99E-18	16MRGs_high
IVNS1ABP	0.278885763	0.1	0.14	4.45E-05	1	16MRGs_low
EPB41L1	0.278874487	0.081	0.109	0.001380414	1	16MRGs_low
DNAJC16	0.278720074	0.05	0.076	0.000292354	1	16MRGs_low
BLOC1S6	0.278704352	0.045	0.068	0.000481117	1	16MRGs_low
PINK1	0.27867346	0.094	0.143	1.52E-06	0.050979068	16MRGs_low
GNL2	0.278672026	0.204	0.112	2.23E-17	7.47E-13	16MRGs_high
TMEM218	0.278570418	0.125	0.066	2.11E-12	7.07E-08	16MRGs_high
ARRB2	0.278499572	0.046	0.077	1.06E-05	0.356945869	16MRGs_low
TINF2	0.278456393	0.13	0.066	5.64E-14	1.89E-09	16MRGs_high
AMN	0.278447684	0.045	0.064	0.003789562	1	16MRGs_low
HTT	0.278346065	0.045	0.065	0.001566311	1	16MRGs_low
EPHX4	0.27832755	0.067	0.034	3.43E-08	0.001151205	16MRGs_high
DNAAF2	0.278269683	0.064	0.107	1.79E-07	0.006011411	16MRGs_low
SRSF9	0.278125937	0.686	0.443	2.78E-36	9.32E-32	16MRGs_high
HOTAIRM1	0.277966829	0.099	0.134	0.000277221	1	16MRGs_low
DOCK7	0.277743779	0.085	0.04	3.83E-11	1.28E-06	16MRGs_high
APIP	0.277737813	0.149	0.077	2.91E-15	9.76E-11	16MRGs_high
NOLC1	0.27768282	0.126	0.07	6.10E-11	2.05E-06	16MRGs_high
LEAP2	0.277616426	0.38	0.283	1.94E-10	6.50E-06	16MRGs_high
MDFIC	0.2775725	0.129	0.066	2.46E-13	8.24E-09	16MRGs_high
ZNF768	0.277434202	0.082	0.113	0.000481091	1	16MRGs_low
RNF138	0.277421016	0.123	0.071	9.61E-10	3.22E-05	16MRGs_high
TMEM125	0.276977799	0.09	0.049	2.03E-08	0.000679281	16MRGs_high
SMG1	0.27692726	0.085	0.138	3.04E-08	0.001019061	16MRGs_low
PITHD1	0.276920419	0.227	0.122	2.52E-20	8.44E-16	16MRGs_high
PRKCZ	0.276917023	0.048	0.067	0.005171475	1	16MRGs_low
WDR6	0.276753015	0.088	0.131	4.27E-06	0.14319086	16MRGs_low
EMC9	0.276672663	0.129	0.069	1.97E-12	6.62E-08	16MRGs_high
NDUFA8	0.276621959	0.421	0.237	1.52E-32	5.08E-28	16MRGs_high
DNAJC4	0.276511917	0.155	0.085	1.14E-13	3.83E-09	16MRGs_high
SSNA1	0.276511386	0.463	0.276	2.60E-30	8.71E-26	16MRGs_high
TNFAIP8	0.276471893	0.063	0.084	0.00563461	1	16MRGs_low
AC245297.3	0.276298324	0.103	0.061	9.43E-08	0.003161333	16MRGs_high
MFAP1	0.276150698	0.124	0.067	9.98E-12	3.35E-07	16MRGs_high
HGS	0.276132271	0.097	0.148	4.85E-07	0.016249268	16MRGs_low
BTBD1	0.27602878	0.086	0.049	2.49E-07	0.008354331	16MRGs_high
ESRP2	0.275908522	0.045	0.064	0.005746034	1	16MRGs_low
AFMID	0.275576424	0.063	0.09	0.000778484	1	16MRGs_low
TMEM94	0.275546992	0.04	0.06	0.001539021	1	16MRGs_low
EXOC5	0.275486503	0.09	0.127	0.000100879	1	16MRGs_low
ZSCAN16-AS1	0.275221545	0.105	0.057	8.95E-10	3.00E-05	16MRGs_high
KCMF1	0.275210276	0.148	0.08	1.06E-13	3.57E-09	16MRGs_high
ARID5B	0.275090914	0.184	0.115	6.15E-11	2.06E-06	16MRGs_high
PER1	0.2750549	0.056	0.095	4.99E-07	0.016719149	16MRGs_low
FZD3	0.275017232	0.06	0.036	9.27E-05	1	16MRGs_high
EIF2B5	0.274847477	0.082	0.121	1.12E-05	0.374727947	16MRGs_low
LTBP3	0.274835519	0.065	0.101	9.93E-06	0.332939603	16MRGs_low
ASAP2	0.274683003	0.075	0.123	6.11E-08	0.002048766	16MRGs_low
MAGED2	0.274680345	0.301	0.161	2.42E-27	8.12E-23	16MRGs_high
UBR2	0.274624942	0.038	0.061	0.000227786	1	16MRGs_low
FYTTD1	0.274479221	0.116	0.177	7.21E-08	0.002416643	16MRGs_low
ZNF330	0.274419797	0.103	0.145	8.47E-05	1	16MRGs_low
NUP98	0.274375326	0.093	0.05	4.14E-09	0.000138889	16MRGs_high
PDAP1	0.274289773	0.394	0.222	3.06E-31	1.03E-26	16MRGs_high
MYCBP2	0.27415568	0.084	0.119	0.000116732	1	16MRGs_low
DEAF1	0.27414138	0.058	0.093	7.53E-06	0.25244462	16MRGs_low
LBR	0.273953592	0.063	0.093	0.000100767	1	16MRGs_low
TMEM51	0.273902069	0.11	0.157	1.27E-05	0.42481948	16MRGs_low
SLC39A4	0.273776671	0.306	0.178	7.57E-22	2.54E-17	16MRGs_high
DGUOK	0.273616756	0.483	0.3	1.79E-28	6.01E-24	16MRGs_high
EXOSC8	0.273543926	0.07	0.106	3.54E-05	1	16MRGs_low
MEIS2	0.273535713	0.073	0.04	3.99E-07	0.013385262	16MRGs_high
ELOA-AS1	0.273490578	0.051	0.029	6.89E-05	1	16MRGs_high
SLU7	0.273414331	0.062	0.088	0.000809568	1	16MRGs_low
SH3KBP1	0.27333746	0.164	0.094	4.45E-13	1.49E-08	16MRGs_high
7-Mar	0.273283793	0.134	0.072	9.25E-13	3.10E-08	16MRGs_high
CDKN2AIPNL	0.273253893	0.081	0.038	1.49E-10	4.98E-06	16MRGs_high
WARS2	0.273177353	0.057	0.03	1.11E-06	0.037086761	16MRGs_high
GABPB2	0.273139544	0.038	0.063	4.56E-05	1	16MRGs_low
PLEKHF2	0.273064987	0.12	0.06	2.07E-13	6.94E-09	16MRGs_high
STAT3	0.273039078	0.141	0.217	9.77E-10	3.28E-05	16MRGs_low
TTF1	0.272962824	0.062	0.09	0.000273266	1	16MRGs_low
QRSL1	0.272936307	0.055	0.028	1.18E-06	0.039693058	16MRGs_high
VILL	0.272735692	0.049	0.076	0.000134437	1	16MRGs_low
CCDC34	0.272679607	0.201	0.101	4.26E-21	1.43E-16	16MRGs_high
SPINT1-AS1	0.272636381	0.361	0.207	6.00E-27	2.01E-22	16MRGs_high
ARL16	0.272625636	0.115	0.173	1.06E-07	0.003558761	16MRGs_low
MAFK	0.272527908	0.172	0.093	3.35E-15	1.12E-10	16MRGs_high
HNF1B	0.272497141	0.057	0.031	6.21E-06	0.208382671	16MRGs_high
ARHGAP32	0.272491493	0.088	0.129	2.17E-05	0.727331019	16MRGs_low
DMAP1	0.272174676	0.073	0.106	0.000164658	1	16MRGs_low
LMO4	0.272135285	0.255	0.14	3.24E-21	1.09E-16	16MRGs_high
METTL14	0.271952978	0.048	0.068	0.002715805	1	16MRGs_low
SUGP2	0.271767953	0.079	0.127	9.35E-08	0.003134608	16MRGs_low
RNPEPL1	0.271700201	0.062	0.092	0.000147641	1	16MRGs_low
RHOT2	0.271673358	0.073	0.122	1.60E-08	0.000535451	16MRGs_low
TIMM21	0.271628852	0.071	0.037	1.53E-07	0.005146302	16MRGs_high
SNRNP35	0.271524911	0.123	0.067	3.06E-11	1.03E-06	16MRGs_high
ARHGEF1	0.27150174	0.043	0.066	0.000369441	1	16MRGs_low
ARSD	0.271455668	0.07	0.108	5.62E-06	0.188643982	16MRGs_low
FAM241A	0.271366529	0.15	0.082	1.41E-13	4.72E-09	16MRGs_high
ILVBL	0.271243405	0.133	0.203	1.06E-08	0.000357001	16MRGs_low
MFF	0.271079416	0.206	0.109	1.14E-19	3.83E-15	16MRGs_high
EHD4	0.271065933	0.282	0.164	7.95E-21	2.67E-16	16MRGs_high
TRMT61A	0.270922414	0.043	0.069	7.48E-05	1	16MRGs_low
CNTLN	0.27090021	0.059	0.025	1.76E-09	5.91E-05	16MRGs_high
SMARCE1	0.270843214	0.135	0.083	8.64E-09	0.000289837	16MRGs_high
SYAP1	0.270766685	0.34	0.177	2.26E-32	7.57E-28	16MRGs_high
VAT1	0.270735795	0.235	0.13	2.06E-19	6.90E-15	16MRGs_high
PSME4	0.270733008	0.063	0.088	0.00115232	1	16MRGs_low
CREBRF	0.270726296	0.051	0.074	0.00091531	1	16MRGs_low
PEX11B	0.270704739	0.07	0.101	0.000135711	1	16MRGs_low
USP42	0.270622312	0.061	0.033	1.68E-06	0.056471283	16MRGs_high
TXN2	0.270271123	0.304	0.182	4.10E-20	1.37E-15	16MRGs_high
PGRMC1	0.270101841	0.534	0.321	7.92E-35	2.66E-30	16MRGs_high
BCAM	0.269796443	0.211	0.113	3.34E-19	1.12E-14	16MRGs_high
UBAP2	0.269732705	0.07	0.119	1.14E-08	0.000382073	16MRGs_low
RSAD1	0.269665676	0.052	0.029	2.51E-05	0.841591465	16MRGs_high
PAG1	0.269630038	0.066	0.1	2.30E-05	0.771301162	16MRGs_low
ZNF281	0.269598658	0.036	0.06	4.50E-05	1	16MRGs_low
AP002360.1	0.2695847	0.066	0.03	2.37E-09	7.95E-05	16MRGs_high
SNAPC1	0.26956216	0.066	0.038	6.56E-06	0.220161779	16MRGs_high
EIF3J	0.269506364	0.448	0.27	4.67E-28	1.56E-23	16MRGs_high
LDLRAP1	0.269427225	0.036	0.058	0.000208929	1	16MRGs_low
ASCC3	0.269365753	0.067	0.095	0.000443415	1	16MRGs_low
AKAP17A	0.269003865	0.078	0.115	2.20E-05	0.736934296	16MRGs_low
CYB5D2	0.268954996	0.056	0.078	0.002926373	1	16MRGs_low
DNAJA1	0.26890962	0.723	0.485	1.28E-34	4.31E-30	16MRGs_high
SRP14	0.268852496	0.891	0.666	4.48E-29	1.50E-24	16MRGs_high
FBH1	0.268790221	0.096	0.14	1.32E-05	0.443875655	16MRGs_low
ZNF76	0.26870546	0.036	0.056	0.000741913	1	16MRGs_low
HTATIP2	0.268626614	0.176	0.094	7.63E-16	2.56E-11	16MRGs_high
DNAJC17	0.268592755	0.037	0.057	0.000822878	1	16MRGs_low
B2M	0.268573393	0.964	0.878	5.40E-16	1.81E-11	16MRGs_high
NABP1	0.268333704	0.14	0.086	2.93E-09	9.82E-05	16MRGs_high
RNASET2	0.268286957	0.212	0.292	3.63E-07	0.012176742	16MRGs_low
MTCH1	0.268271017	0.466	0.277	2.39E-31	8.02E-27	16MRGs_high
KLHL20	0.268194912	0.047	0.073	0.000123872	1	16MRGs_low
POLR3GL	0.268108106	0.085	0.12	0.000130451	1	16MRGs_low
GTF3C3	0.268009252	0.06	0.028	4.50E-08	0.00151062	16MRGs_high
SUMO1	0.267980646	0.568	0.36	1.99E-30	6.67E-26	16MRGs_high
PPP2R5C	0.267974922	0.124	0.178	3.66E-06	0.122893465	16MRGs_low
MTPAP	0.267964534	0.078	0.044	8.01E-07	0.026862551	16MRGs_high
TRIM13	0.267872898	0.055	0.098	3.47E-08	0.001163786	16MRGs_low
CFD	0.267830091	0.118	0.16	0.000198708	1	16MRGs_low
CBWD2	0.267757404	0.068	0.098	0.000318826	1	16MRGs_low
CGRRF1	0.267704725	0.082	0.048	8.14E-07	0.027294505	16MRGs_high
THYN1	0.267665619	0.126	0.183	1.73E-06	0.057869914	16MRGs_low
CCSER2	0.267548515	0.055	0.076	0.005150438	1	16MRGs_low
CTSL	0.267539602	0.387	0.218	4.52E-31	1.52E-26	16MRGs_high
WDR54	0.267522034	0.187	0.098	7.83E-18	2.62E-13	16MRGs_high
MYZAP	0.26740894	0.067	0.039	9.91E-06	0.332468185	16MRGs_high
CDK5	0.267346158	0.1	0.054	1.01E-09	3.40E-05	16MRGs_high
NDUFB5	0.267210513	0.449	0.267	3.74E-30	1.25E-25	16MRGs_high
IGSF3	0.267145095	0.042	0.066	0.000362976	1	16MRGs_low
PGGT1B	0.2670625	0.034	0.056	0.000172875	1	16MRGs_low
AP002387.2	0.267056143	0.06	0.034	1.45E-05	0.484682663	16MRGs_high
SH3BP5	0.26700151	0.145	0.078	1.22E-13	4.08E-09	16MRGs_high
PEX7	0.266922545	0.072	0.042	6.54E-06	0.219283954	16MRGs_high
LIMD2	0.266902902	0.046	0.067	0.001383391	1	16MRGs_low
MMP14	0.266889688	0.061	0.106	3.43E-08	0.001150383	16MRGs_low
ATF5	0.266770161	0.075	0.046	2.10E-05	0.702727629	16MRGs_high
NECTIN4	0.266557668	0.245	0.359	1.58E-11	5.31E-07	16MRGs_low
TPMT	0.266522935	0.153	0.085	4.03E-13	1.35E-08	16MRGs_high
IARS	0.2665194	0.063	0.098	1.01E-05	0.338331858	16MRGs_low
DHRS4	0.26636459	0.033	0.052	0.00102862	1	16MRGs_low
SPINK1	0.266228183	0.909	0.816	2.46E-25	8.24E-21	16MRGs_high
SUMO2	0.266196713	0.901	0.669	6.67E-33	2.24E-28	16MRGs_high
TMEM18	0.266147689	0.142	0.078	5.67E-13	1.90E-08	16MRGs_high
SF3B6	0.266127439	0.748	0.495	1.27E-37	4.25E-33	16MRGs_high
TNPO1	0.266064345	0.078	0.112	5.53E-05	1	16MRGs_low
HELZ	0.265677991	0.07	0.104	4.52E-05	1	16MRGs_low
RTRAF	0.265602423	0.604	0.369	2.15E-36	7.22E-32	16MRGs_high
RANBP9	0.2655936	0.077	0.109	0.000239565	1	16MRGs_low
DNAJB4	0.265585976	0.119	0.073	2.78E-08	0.000932282	16MRGs_high
FGFR1OP2	0.265566869	0.099	0.152	1.77E-07	0.005927674	16MRGs_low
PFDN1	0.265557939	0.209	0.112	1.49E-18	5.01E-14	16MRGs_high
RCE1	0.265485357	0.088	0.046	3.87E-09	0.000129632	16MRGs_high
NAXD	0.265449567	0.043	0.066	0.000458061	1	16MRGs_low
AKT2	0.26532844	0.07	0.11	2.55E-06	0.085479359	16MRGs_low
OSBPL9	0.265272147	0.2	0.11	3.30E-17	1.11E-12	16MRGs_high
C3orf14	0.265119563	0.281	0.157	5.23E-23	1.75E-18	16MRGs_high
CKLF	0.264918121	0.372	0.219	9.13E-27	3.06E-22	16MRGs_high
DHRS7	0.26476947	0.324	0.19	4.66E-22	1.56E-17	16MRGs_high
CLN8	0.264653796	0.08	0.042	8.91E-09	0.000298849	16MRGs_high
RMND1	0.264634554	0.033	0.053	0.000461005	1	16MRGs_low
HNRNPUL2	0.264223462	0.09	0.142	1.67E-07	0.005606659	16MRGs_low
TUBG1	0.264185004	0.154	0.087	1.75E-12	5.87E-08	16MRGs_high
THAP1	0.264136579	0.036	0.052	0.006178048	1	16MRGs_low
C19orf25	0.264061444	0.105	0.176	2.47E-11	8.27E-07	16MRGs_low
MMADHC	0.263979682	0.317	0.191	1.47E-20	4.94E-16	16MRGs_high
ECHDC2	0.263935612	0.13	0.199	5.71E-09	0.000191518	16MRGs_low
UBALD1	0.263827987	0.08	0.049	6.83E-06	0.228959415	16MRGs_high
PLP2	0.263803412	0.485	0.292	9.28E-30	3.11E-25	16MRGs_high
TTPAL	0.263788736	0.061	0.093	7.42E-05	1	16MRGs_low
UBE2G2	0.263696367	0.104	0.155	1.23E-06	0.041371524	16MRGs_low
GLOD4	0.263666841	0.174	0.258	7.16E-10	2.40E-05	16MRGs_low
OPA3	0.263503489	0.065	0.031	2.92E-08	0.000980938	16MRGs_high
NBDY	0.262961679	0.618	0.38	5.00E-36	1.68E-31	16MRGs_high
FDPS	0.262912225	0.526	0.315	1.72E-37	5.77E-33	16MRGs_high
ATP5PF	0.262806573	0.873	0.655	1.69E-30	5.65E-26	16MRGs_high
KCNJ15	0.262759838	0.097	0.137	6.44E-05	1	16MRGs_low
UBE4B	0.26272282	0.044	0.064	0.002760074	1	16MRGs_low
MIA2	0.262649996	0.054	0.084	5.28E-05	1	16MRGs_low
RGL2	0.262640804	0.107	0.167	2.86E-08	0.000958686	16MRGs_low
DDI2	0.262596266	0.095	0.139	1.43E-05	0.480669681	16MRGs_low
MED14	0.262465733	0.058	0.037	0.000437897	1	16MRGs_high
RAB3IP	0.262392347	0.086	0.134	3.12E-07	0.010472498	16MRGs_low
DDX11	0.262295201	0.06	0.027	1.64E-08	0.000548884	16MRGs_high
BNIPL	0.262270994	0.055	0.09	6.02E-06	0.201759742	16MRGs_low
SUPT20H	0.262265397	0.103	0.061	6.48E-08	0.002174388	16MRGs_high
TP53	0.262200543	0.097	0.139	3.05E-05	1	16MRGs_low
MPST	0.262165195	0.354	0.197	1.18E-28	3.97E-24	16MRGs_high
LMBR1	0.262102203	0.034	0.051	0.002154213	1	16MRGs_low
B3GNT2	0.262079796	0.107	0.063	4.58E-08	0.001536934	16MRGs_high
ACLY	0.262051458	0.138	0.068	8.55E-16	2.87E-11	16MRGs_high
PEBP1	0.262025044	0.86	0.654	7.67E-25	2.57E-20	16MRGs_high
LPP	0.262010817	0.116	0.17	9.77E-07	0.03275547	16MRGs_low
NRAS	0.261936307	0.156	0.089	2.66E-12	8.92E-08	16MRGs_high
MSI2	0.26190563	0.157	0.23	2.88E-08	0.000966435	16MRGs_low
FAM110C	0.261729489	0.042	0.061	0.00208331	1	16MRGs_low
TSEN2	0.261637085	0.094	0.048	1.27E-10	4.27E-06	16MRGs_high
VKORC1	0.261608653	0.472	0.285	1.57E-28	5.27E-24	16MRGs_high
AC100810.1	0.261590868	0.124	0.067	1.32E-11	4.43E-07	16MRGs_high
GPSM2	0.261578913	0.054	0.026	3.65E-07	0.012242321	16MRGs_high
TOMM40	0.261429352	0.257	0.142	4.08E-21	1.37E-16	16MRGs_high
RNF103	0.261352251	0.073	0.104	0.000351109	1	16MRGs_low
UTP14A	0.261298665	0.052	0.026	1.85E-06	0.062180312	16MRGs_high
TOMM70	0.261277923	0.147	0.079	2.36E-13	7.90E-09	16MRGs_high
AL390719.2	0.261230475	0.036	0.055	0.001281308	1	16MRGs_low
TESK2	0.261129918	0.058	0.085	0.000555381	1	16MRGs_low
CNOT10	0.261101777	0.036	0.056	0.000942193	1	16MRGs_low
TPD52L2	0.260844102	0.111	0.151	0.000172813	1	16MRGs_low
NUP85	0.260769725	0.06	0.096	4.45E-06	0.149346162	16MRGs_low
ZBTB7A	0.260747137	0.125	0.192	5.03E-09	0.000168858	16MRGs_low
IFT22	0.260738552	0.161	0.098	9.85E-11	3.30E-06	16MRGs_high
SLC30A2	0.260536084	0.048	0.075	0.00017132	1	16MRGs_low
PLEKHA1	0.260444138	0.147	0.08	1.53E-13	5.14E-09	16MRGs_high
C8orf33	0.260241714	0.2	0.115	2.57E-15	8.64E-11	16MRGs_high
PHF20	0.260237879	0.187	0.104	1.75E-15	5.88E-11	16MRGs_high
EIF3B	0.260023859	0.15	0.222	3.06E-08	0.001027828	16MRGs_low
PPIP5K2	0.259998624	0.052	0.026	1.33E-06	0.04456996	16MRGs_high
BOLA3	0.259932576	0.389	0.212	6.28E-34	2.10E-29	16MRGs_high
ARF5	0.259901495	0.419	0.244	5.80E-30	1.94E-25	16MRGs_high
PPP1R21	0.259802726	0.06	0.03	2.34E-07	0.007853631	16MRGs_high
MT-CYB	0.259778274	0.963	0.893	4.56E-24	1.53E-19	16MRGs_high
MAF1	0.259674736	0.302	0.167	2.12E-24	7.12E-20	16MRGs_high
TMEM45B	0.259656065	0.357	0.204	2.07E-26	6.94E-22	16MRGs_high
FEN1	0.259462957	0.095	0.049	1.69E-10	5.65E-06	16MRGs_high
BLCAP	0.259246266	0.136	0.196	4.98E-07	0.016689661	16MRGs_low
PSME1	0.259147592	0.667	0.437	3.98E-34	1.33E-29	16MRGs_high
RAB7A	0.259104778	0.563	0.345	2.95E-33	9.90E-29	16MRGs_high
TXLNA	0.259037157	0.043	0.069	0.000113316	1	16MRGs_low
HSPH1	0.259030657	0.401	0.575	9.27E-14	3.11E-09	16MRGs_low
CRTC2	0.258994395	0.049	0.073	0.00075603	1	16MRGs_low
ERG28	0.258813296	0.336	0.188	3.21E-27	1.08E-22	16MRGs_high
DEDD2	0.258764385	0.187	0.11	2.34E-13	7.86E-09	16MRGs_high
GCFC2	0.25862504	0.071	0.044	3.29E-05	1	16MRGs_high
PAFAH1B2	0.258458396	0.209	0.117	2.58E-17	8.66E-13	16MRGs_high
ARPC1B	0.258353468	0.352	0.208	7.53E-24	2.52E-19	16MRGs_high
NGLY1	0.258345739	0.103	0.158	1.21E-07	0.004055171	16MRGs_low
SIGMAR1	0.258309014	0.17	0.087	1.08E-17	3.63E-13	16MRGs_high
COCH	0.258279044	0.058	0.03	7.72E-07	0.025882282	16MRGs_high
HDAC3	0.258111374	0.046	0.07	0.000357527	1	16MRGs_low
TMEM109	0.258049833	0.151	0.083	5.02E-13	1.69E-08	16MRGs_high
PDCL	0.258032237	0.054	0.079	0.000566405	1	16MRGs_low
ROCK2	0.257914006	0.084	0.135	9.53E-08	0.003195835	16MRGs_low
IFT57	0.257776846	0.099	0.06	5.08E-07	0.017050026	16MRGs_high
ME2	0.257658599	0.043	0.069	0.000145369	1	16MRGs_low
DAP	0.257559007	0.482	0.283	1.02E-32	3.43E-28	16MRGs_high
ELAVL1	0.257464866	0.193	0.287	5.85E-10	1.96E-05	16MRGs_low
MORN2	0.257384395	0.209	0.111	4.16E-19	1.39E-14	16MRGs_high
IRS2	0.257372698	0.121	0.177	1.17E-06	0.039400436	16MRGs_low
SLC29A1	0.257352918	0.058	0.088	5.14E-05	1	16MRGs_low
TRIP6	0.257033845	0.184	0.096	1.79E-17	6.01E-13	16MRGs_high
HMGCL	0.25671778	0.237	0.128	8.68E-21	2.91E-16	16MRGs_high
SPINT2	0.256703217	0.88	0.658	9.59E-30	3.21E-25	16MRGs_high
MRPL18	0.256568663	0.383	0.23	1.86E-24	6.25E-20	16MRGs_high
TMEM263	0.256535938	0.12	0.062	1.32E-12	4.42E-08	16MRGs_high
DOLPP1	0.256522807	0.056	0.03	2.72E-06	0.091072086	16MRGs_high
DNTTIP1	0.256405012	0.118	0.18	4.30E-08	0.00144353	16MRGs_low
S100A6	0.25635409	0.998	0.987	1.77E-13	5.92E-09	16MRGs_high
GPD1L	0.256345151	0.054	0.075	0.004190167	1	16MRGs_low
SPRR3	0.256337169	0.32	0.233	1.50E-09	5.01E-05	16MRGs_high
AC103591.3	0.256128162	0.103	0.157	1.30E-07	0.004360907	16MRGs_low
RHOQ	0.255996712	0.141	0.08	1.74E-11	5.83E-07	16MRGs_high
C12orf10	0.25597094	0.169	0.093	2.43E-14	8.14E-10	16MRGs_high
NCOA2	0.255964332	0.079	0.115	9.23E-05	1	16MRGs_low
NUDT15	0.255952979	0.077	0.037	1.77E-09	5.93E-05	16MRGs_high
FAM168B	0.255775918	0.06	0.097	3.24E-06	0.108791142	16MRGs_low
COMMD9	0.255747402	0.125	0.071	4.55E-10	1.52E-05	16MRGs_high
PCGF3	0.255655338	0.075	0.11	3.86E-05	1	16MRGs_low
MRPS5	0.255582988	0.279	0.164	3.56E-19	1.19E-14	16MRGs_high
TRIM8	0.255408813	0.084	0.128	2.03E-06	0.068112462	16MRGs_low
GAPDH	0.25537117	0.986	0.911	5.26E-23	1.77E-18	16MRGs_high
PUF60	0.255145083	0.346	0.19	1.13E-28	3.81E-24	16MRGs_high
TMEM134	0.255142488	0.451	0.267	8.80E-30	2.95E-25	16MRGs_high
SDF2	0.255119614	0.27	0.145	3.90E-24	1.31E-19	16MRGs_high
ST3GAL1	0.255067829	0.039	0.057	0.002449014	1	16MRGs_low
MYL12A	0.255047749	0.81	0.593	1.29E-23	4.32E-19	16MRGs_high
FKBP1A	0.254927678	0.7	0.447	6.61E-39	2.22E-34	16MRGs_high
DECR1	0.254902617	0.387	0.222	6.24E-29	2.09E-24	16MRGs_high
APRT	0.254838398	0.604	0.39	2.55E-31	8.56E-27	16MRGs_high
PDSS2	0.254506189	0.085	0.045	1.35E-08	0.000453447	16MRGs_high
FTSJ3	0.254478102	0.08	0.045	1.85E-07	0.00619674	16MRGs_high
VCL	0.254443303	0.084	0.142	5.33E-10	1.79E-05	16MRGs_low
APEX1	0.254274015	0.422	0.245	4.50E-31	1.51E-26	16MRGs_high
KIF21A	0.254142728	0.1	0.05	2.23E-11	7.49E-07	16MRGs_high
BAP1	0.254035379	0.035	0.054	0.001761357	1	16MRGs_low
AK3	0.253959355	0.19	0.293	8.48E-12	2.84E-07	16MRGs_low
ARSA	0.253646386	0.037	0.055	0.003053552	1	16MRGs_low
ARFGAP3	0.253534837	0.035	0.059	4.60E-05	1	16MRGs_low
ALG5	0.253424266	0.256	0.147	4.69E-19	1.57E-14	16MRGs_high
STK35	0.253248746	0.064	0.034	5.32E-07	0.017853566	16MRGs_high
PCIF1	0.253078239	0.069	0.101	0.000156992	1	16MRGs_low
SFSWAP	0.253065763	0.079	0.107	0.0016741	1	16MRGs_low
MRPS30	0.253063429	0.161	0.088	5.57E-14	1.87E-09	16MRGs_high
FAM213A	0.253061549	0.317	0.184	2.49E-22	8.34E-18	16MRGs_high
FEM1A	0.252996345	0.045	0.075	1.39E-05	0.465808257	16MRGs_low
ARFGAP2	0.252979832	0.072	0.103	0.000222416	1	16MRGs_low
AGRN	0.252974964	0.12	0.191	5.04E-10	1.69E-05	16MRGs_low
SNRPE	0.252781377	0.751	0.52	3.27E-30	1.10E-25	16MRGs_high
PXMP2	0.252773987	0.179	0.093	9.34E-18	3.13E-13	16MRGs_high
CCDC25	0.252766883	0.138	0.083	1.48E-09	4.96E-05	16MRGs_high
GLRX5	0.252729755	0.363	0.198	1.02E-29	3.43E-25	16MRGs_high
KIAA1468	0.252590306	0.057	0.09	1.90E-05	0.637809983	16MRGs_low
MPZL1	0.252572883	0.179	0.101	5.25E-14	1.76E-09	16MRGs_high
ECH1	0.252561057	0.531	0.311	9.89E-37	3.32E-32	16MRGs_high
[truncated: 7,535 more rows]
