# Supplementary material for: DARS2 Promotes Bladder Cancer Progression by Enhancing PINK1-Mediated Mitophagy
Source: Int J Biol Sci. 2025 Jan 27;21(4):1530–44. doi: 10.7150/ijbs.107632 (PMC11844284; doi:10.7150/ijbs.107632)
Supplement: Supplementary file 2 — Supplementary tables. [file ijbsv21p1530s2.zip › Supplementary Tables/Supplementary Table 5-KEGG_16MRGs.xls]

ID	Description	GeneRatio	BgRatio	pvalue	p.adjust	qvalue	geneID	Count	one_type	two_type
hsa03040	Spliceosome	77/1985	135/7914	1.67E-15	5.47E-13	3.81E-13	HSPA1A/RP9/PRPF4/PPIH/DDX42/LSM3/PRPF38A/SRSF6/SNRPA1/U2AF2/THOC2/CRNKL1/SNRPB/ACIN1/SRSF9/SLU7/SF3B6/PUF60/SNRPE/PLRG1/THOC3/SF3A3/RBM22/HSPA6/PRPF40A/SF3B4/RBM17/CHERP/HSPA1B/AQR/PRPF6/SF3A1/SNRNP27/NCBP1/SNRNP200/ALYREF/XAB2/SNRPD3/MAGOHB/PHF5A/PRPF3/CTNNBL1/PRPF19/LSM2/RBMXL1/SART1/PRPF8/U2SURP/ISY1/SNRPF/DDX39B/SNRPB2/NCBP2/BUD31/SRSF5/SRSF3/WBP11/RBM25/CCDC12/HNRNPU/TXNL4A/SRSF7/CDC40/PCBP1…	77	Genetic Information Processing	Transcription
hsa04141	Protein processing in endoplasmic reticulum	81/1985	166/7914	2.41E-11	3.95E-09	2.75E-09	SAR1A/EIF2AK4/HSPA1A/RPN2/MAPK10/SEC24C/MBTPS1/DDOST/ERLEC1/EDEM1/WFS1/TRAM1/DAD1/STT3B/DNAJC10/DNAJC5/PDIA6/BAG1/FBXO6/RNF5/UBQLN1/DNAJA1/UBE2G2/UBE4B/HSPH1/NGLY1/SAR1B/GANAB/HYOU1/CALR/ATF6B/HSPA6/TUSC3/MAN1A2/DNAJB11/PDIA3/MAN1C1/HSPA1B/EDEM2/UBE2D4/SEC24A/LMAN1/SELENOS/SEC31A/UBQLN4/SEC63/MAN1B1/RRBP1/PLAA/NPLOC4/PPP1R15A/PREB/ERO1A/RAD23B/CAPN2/HSP90B1/UBE2G1/MAPK8/SSR3/HSPBP1/SEC13/SSR2/HSP…	81	Genetic Information Processing	Folding, sorting and degradation
hsa04120	Ubiquitin mediated proteolysis	66/1985	136/7914	2.30E-09	2.51E-07	1.75E-07	UBE4A/SMURF2/PIAS2/WWP1/CUL5/UBE2E3/TRIP12/SKP2/CDC34/SIAH1/BIRC6/UBE2C/UBA2/ANAPC2/UBA6/RNF7/ANAPC7/TRIM37/BIRC2/UBE2G2/UBE4B/ANAPC4/ANAPC5/MDM2/UBE2F/CUL2/RCHY1/DDB1/CUL4B/TRIM32/UBE3B/UBE2D4/ITCH/PML/COP1/XIAP/CBLC/UBE2Q2/ANAPC13/PIAS3/UBE2I/PRPF19/CDC16/UBE2L6/UBE2G1/ANAPC11/CUL4A/UBE2K/PIAS1/UBE2E1/UBE2M/DDB2/UBE3A/MGRN1/MID1/UBA3/UBE2D2/ELOC/HERC1/UBE2D3/CDC27/HUWE1/UBR5/UBE2N/SOCS3/UBE2J2	66	Genetic Information Processing	Folding, sorting and degradation
hsa04144	Endocytosis	102/1985	243/7914	3.61E-09	2.96E-07	2.06E-07	CXCR4/CAV2/CAV1/TFRC/HSPA1A/SMURF2/ARFGEF2/VPS45/DAB2/AGAP3/WWP1/RAB4A/HLA-C/DNM2/SH3GLB2/ACAP3/VPS26B/CHMP6/ASAP1/WIPF2/AP2A1/PDCD6IP/ARPC1A/EGFR/RAB35/ARRB2/PRKCZ/HGS/ASAP2/SH3KBP1/EHD4/LDLRAP1/ARF5/RAB7A/ARPC1B/ARFGAP3/ARFGAP2/RAB8A/HSPA6/MDM2/SNF8/STAMBP/SPG21/CHMP2B/HSPA1B/RAB5C/EPN3/ITCH/GRK2/KIF5B/PML/ACAP2/CBLC/AP2B1/WASHC4/WASHC5/SH3GLB1/SMAP1/CYTH1/ARRB1/ARPC5L/SMAD2/CHMP5/VPS37A/CHMP4C…	102	Cellular Processes	Transport and catabolism
hsa03018	RNA degradation	42/1985	79/7914	7.43E-08	4.87E-06	3.39E-06	PABPC1L/SKIV2L/LSM3/PAN2/CNOT1/PAN3/HSPD1/EXOSC7/BTG2/DDX6/EXOSC8/CNOT10/DHX36/EDC3/PNPT1/TOB2/CNOT9/NUDT16/EXOSC10/PFKP/DIS3/EXOSC1/ENO2/CNOT3/EXOSC3/C1D/LSM2/DIS3L/PFKL/TOB1/EXOSC2/BTG1/EXOSC4/EXOSC6/XRN1/CNOT4/PABPC4/BTG3/LSM1/ZCCHC7/EXOSC9/CNOT7	42	Genetic Information Processing	Folding, sorting and degradation
hsa03013	RNA transport	72/1985	165/7914	1.18E-07	6.22E-06	4.33E-06	PABPC1L/POM121/FXR2/TRNT1/EIF4E2/NUP58/NUP62/THOC2/NXT2/POP7/EIF4G2/ACIN1/RNPS1/EIF2B1/EIF2B5/NUP98/EIF3J/SUMO1/SUMO2/NUP85/EIF3B/THOC3/XPOT/UPF2/EIF3H/GEMIN6/EIF4G3/EIF3D/UPF3B/EIF1AY/POM121C/RPP30/EIF1AX/RAN/ELAC2/RANBP2/NCBP1/EIF5B/NUP153/ALYREF/MAGOHB/CYFIP1/SUMO3/NUP37/UBE2I/EIF3G/NXT1/SNUPN/SRRM1/EIF4A1/DDX39B/NCBP2/SEC13/CLNS1A/EIF4E/EIF2B4/EIF2B3/NUP107/EIF1/EIF5/NUP160/NUP205/EIF3E/NUP21…	72	Genetic Information Processing	Translation
hsa04210	Apoptosis	62/1985	136/7914	1.33E-07	6.22E-06	4.33E-06	TUBA1A/CTSV/MAPK10/IKBKB/PARP2/CTSB/IKBKG/MAPK1/BBC3/CTSH/ITPR1/BCL2L1/MAP2K1/NFKB1/BIRC2/CTSL/AKT2/TP53/NRAS/CTSS/TRADD/CASP2/CASP3/APAF1/ACTG1/PIK3R3/BID/CYCS/NFKBIA/AIFM1/XIAP/RAF1/AKT3/SPTAN1/FOS/TUBA1C/CTSZ/CAPN2/PMAIP1/MAPK3/BAD/PARP4/JUN/MAPK8/FADD/KRAS/PDPK1/ENDOG/MAP2K2/GADD45A/EIF2AK3/TNFSF10/MCL1/DAXX/TNFRSF1A/DDIT3/BAX/TRAF2/TUBA1B/CFLAR/LMNB2/BCL2L11	62	Cellular Processes	Cell growth and death
hsa03030	DNA replication	24/1985	36/7914	1.66E-07	6.80E-06	4.74E-06	RNASEH2A/RNASEH1/MCM5/RFC4/RPA2/POLD4/FEN1/PRIM2/POLE4/MCM2/POLD3/MCM3/PRIM1/RNASEH2C/RPA3/RPA1/SSBP1/POLE3/RFC5/LIG1/RFC1/POLD2/RNASEH2B/MCM6	24	Genetic Information Processing	Replication and repair
hsa05160	Hepatitis C	67/1985	155/7914	4.94E-07	1.80E-05	1.25E-05	PPP2R2B/CLDN9/CCND1/EIF2AK4/TYK2/CLDN23/CLDN3/IKBKB/IKBKG/MAPK1/CTNNB1/SOS2/PPP2CB/E2F3/YWHAQ/CDK4/CDK2/MAP2K1/NFKB1/EGFR/STAT3/AKT2/TP53/NRAS/TBK1/TRADD/SCARB1/CASP3/OAS3/APAF1/PPP2R2A/STAT2/IRF7/MAVS/PIK3R3/BID/CYCS/NFKBIA/SOS1/YWHAG/RAF1/STAT1/PSME3/AKT3/IRF3/IFNAR1/CDKN1A/MAPK3/BAD/FADD/KRAS/PIAS1/MAP2K2/TICAM1/EIF2AK3/YWHAZ/E2F1/EIF3E/EIF2AK1/TNFRSF1A/CLDN4/BAX/TRAF2/OAS1/IFNAR2/SOCS3/CFLAR	67	Human Diseases	Infectious disease: viral
hsa04115	p53 signaling pathway	37/1985	72/7914	1.33E-06	4.37E-05	3.05E-05	CCND1/TSC2/STEAP3/MDM4/IGFBP3/AIFM2/BBC3/CDKN2A/SIAH1/BCL2L1/CCND3/SFN/THBS1/CDK4/CDK2/CCNG2/TP53/PERP/MDM2/RCHY1/CASP3/APAF1/BID/CYCS/COP1/SHISA5/CDKN1A/PMAIP1/CCNE2/GADD45A/CCNE1/DDB2/SERPINB5/EI24/BAX/CHEK1/SIVA1	37	Cellular Processes	Cell growth and death
hsa05212	Pancreatic cancer	38/1985	75/7914	1.52E-06	4.52E-05	3.15E-05	CCND1/RALGDS/MAPK10/IKBKB/IKBKG/MAPK1/E2F3/CDKN2A/BCL2L1/ERBB2/VEGFA/CDK4/MAP2K1/NFKB1/EGFR/STAT3/AKT2/TP53/RALA/PIK3R3/RAF1/RALBP1/STAT1/RALB/AKT3/SMAD2/CDKN1A/MAPK3/BAD/MAPK8/KRAS/RAC3/GADD45A/DDB2/E2F1/TGFA/CDC42/BAX	38	Human Diseases	Cancer: specific types
hsa05223	Non-small cell lung cancer	34/1985	66/7914	3.32E-06	8.96E-05	6.24E-05	CCND1/FHIT/MAPK1/STK4/SOS2/E2F3/CDKN2A/ERBB2/CDK4/MAP2K1/EGFR/STAT3/AKT2/TP53/NRAS/PIK3R3/SOS1/RAF1/AKT3/CDKN1A/RASSF5/MAPK3/BAD/KRAS/PDPK1/MAP2K2/GADD45A/DDB2/E2F1/FOXO3/TGFA/RXRB/BAX/EML4	34	Human Diseases	Cancer: specific types
hsa04142	Lysosome	54/1985	123/7914	3.55E-06	8.96E-05	6.24E-05	SMPD1/AP1G2/SLC17A5/CTSV/LAPTM4B/CTSB/GBA/TPP1/IDUA/PPT1/GGA2/CTSH/AP1M1/CD63/CTSA/AP4M1/FUCA1/AP1G1/LAPTM4A/AP3M1/CTSL/ARSA/CTSS/NAGLU/AP1S2/AP1S3/CD164/GAA/AGA/GNS/ATP6V1H/AP3S1/ASAH1/NAGA/AP1B1/LITAF/NPC2/CTSZ/ATP6V0A1/GNPTG/DNASE2/HGSNAT/GUSB/HEXA/AP3D1/SORT1/HEXB/CLN5/ATP6V0D1/GLB1/GGA1/SCARB2/PSAP/ACP2	54	Cellular Processes	Transport and catabolism
hsa05219	Bladder cancer	24/1985	41/7914	5.20E-06	0.000121713	8.48E-05	CCND1/MAPK1/DAPK3/E2F3/CDKN2A/ERBB2/THBS1/VEGFA/CDK4/MAP2K1/UPK3A/EGFR/TP53/NRAS/MDM2/RAF1/CDKN1A/MAPK3/SRC/KRAS/MAP2K2/DAPK1/E2F1/CDH1	24	Human Diseases	Cancer: specific types
hsa05010	Alzheimer disease	69/1985	171/7914	6.63E-06	0.000144872	0.00010089	PLCB3/IL1B/RTN3/ATP5MC3/MAPK1/APH1B/PLCB1/SDHD/ITPR1/ADAM10/NDUFB9/NDUFS5/ADAM17/MT-ATP8/COX7A2L/NDUFA8/CDK5/NDUFB5/ATP5PF/MT-CYB/GAPDH/NDUFC2/ATP5F1B/RTN4/APP/LRP1/COX8A/CASP3/UQCRFS1/APAF1/COX6A1/CYC1/NCSTN/MT-CO1/ATP5F1C/BID/CYCS/SDHC/CALM2/NDUFB4/NDUFAB1/NDUFV2/COX5A/NAE1/MT-CO3/CAPN2/MAPK3/BACE2/NDUFA9/COX4I1/BAD/FADD/ATP5MC2/NDUFS4/COX7A2/MT-CO2/COX5B/SDHB/ATP5PB/EIF2AK3/PPP3CB/COX6B1/NDUFB…	69	Human Diseases	Neurodegenerative disease
hsa05169	Epstein-Barr virus infection	78/1985	201/7914	9.58E-06	0.000196361	0.000136747	CCND1/TYK2/TAP1/MAPK10/MAPK14/IKBKB/IKBKG/HLA-C/PSMD1/ICAM1/MAP2K4/E2F3/IRAK1/SKP2/PSMD7/PSMC2/CCND3/PSMD4/CDK4/CDK2/NFKB1/NFKBIE/STAT3/B2M/AKT2/TP53/CALR/TBK1/MDM2/PSMC1/TRADD/CASP3/OAS3/PDIA3/APAF1/STAT2/IRF7/MAVS/PIK3R3/BID/CYCS/NFKBIA/MYD88/PSMC4/HLA-DPA1/STAT1/SYK/AKT3/IRF3/IFNAR1/CDKN1A/PSMD11/PSMD8/NFKB2/PSMC5/JUN/MAPK8/FADD/CCNE2/GADD45A/TAB2/CCNE1/IRAK4/DDB2/HLA-DMB/E2F1/RBPJ/MAP2K7/BAX/…	78	Human Diseases	Infectious disease: viral
hsa04932	Non-alcoholic fatty liver disease (NAFLD)	61/1985	149/7914	1.32E-05	0.000243491	0.000169569	MAPK10/IL1A/IKBKB/IL1B/PRKAB2/MLXIP/SDHD/NDUFB9/NDUFS5/INSR/NFKB1/COX7A2L/NDUFA8/NDUFB5/AKT2/MT-CYB/IRS2/NDUFC2/COX8A/CASP3/UQCRFS1/COX6A1/CYC1/CEBPA/ITCH/MT-CO1/PIK3R3/BID/CYCS/SDHC/NDUFB4/NDUFAB1/NDUFV2/AKT3/GSK3A/COX5A/MT-CO3/NDUFA9/COX4I1/JUN/MAPK8/NDUFS4/COX7A2/MT-CO2/COX5B/MAP3K11/SDHB/EIF2AK3/MLX/COX6B1/NDUFB3/TNFRSF1A/NDUFB10/NDUFB6/CDC42/DDIT3/BAX/TRAF2/NDUFB11/SOCS3/BCL2L11	61	Human Diseases	Endocrine and metabolic disease
hsa05016	Huntington disease	75/1985	193/7914	1.34E-05	0.000243491	0.000169569	PPARG/PLCB3/ATP5MC3/DNAL4/PLCB1/DCTN1/BBC3/CREB3/SDHD/ITPR1/POLR2B/TGM2/POLR2F/NDUFB9/NDUFS5/AP2A1/CREB3L4/MT-ATP8/COX7A2L/DCTN4/HTT/NDUFA8/NDUFB5/ATP5PF/TP53/MT-CYB/IFT57/CREB3L2/NDUFC2/ATP5F1B/REST/SOD1/COX8A/SOD2/CASP3/TFAM/UQCRFS1/APAF1/COX6A1/CYC1/MT-CO1/ATP5F1C/CYCS/SDHC/NDUFB4/AP2B1/NDUFAB1/RCOR1/NDUFV2/COX5A/VDAC2/MT-CO3/NDUFA9/COX4I1/ATP5MC2/NDUFS4/COX7A2/MT-CO2/COX5B/SDHB/ATP5PB/POLR2C/…	75	Human Diseases	Neurodegenerative disease
hsa05162	Measles	57/1985	138/7914	1.84E-05	0.00031743	0.00022106	CCND1/EIF2AK4/CSNK2A2/TYK2/HSPA1A/MAPK10/IL1A/IKBKB/IL1B/IKBKG/BBC3/IRAK1/BCL2L1/CCND3/CDK4/CDK2/NFKB1/STAT3/AKT2/TP53/TBK1/HSPA6/EIF3H/TRADD/RCHY1/CASP3/OAS3/APAF1/HSPA1B/STAT2/IRF7/MAVS/PIK3R3/BID/CYCS/NFKBIA/MYD88/STAT1/AKT3/IRF3/IFNAR1/FOS/BAD/JUN/CSNK2B/MAPK8/FADD/CCNE2/TAB2/EIF2AK3/CCNE1/IRAK4/ADAR/EIF2AK1/BAX/OAS1/IFNAR2	57	Human Diseases	Infectious disease: viral
hsa05220	Chronic myeloid leukemia	36/1985	76/7914	2.00E-05	0.000327852	0.000228318	CCND1/IKBKB/IKBKG/MAPK1/SOS2/SHC1/E2F3/MECOM/CDKN2A/BCL2L1/CTBP1/CDK4/MAP2K1/NFKB1/AKT2/TP53/NRAS/MDM2/PIK3R3/NFKBIA/SOS1/RAF1/AKT3/CDKN1A/MAPK3/RUNX1/BAD/KRAS/PTPN11/MAP2K2/GADD45A/DDB2/E2F1/BAX/ABL1/CTBP2	36	Human Diseases	Cancer: specific types
hsa04137	Mitophagy - animal	32/1985	65/7914	2.16E-05	0.000337073	0.000234739	CSNK2A2/MAPK10/MFN1/TBC1D15/CITED2/BCL2L1/ATG5/RRAS/PINK1/RHOT2/TP53/NRAS/RAB7A/TBK1/GABARAP/BCL2L13/BNIP3/HIF1A/FIS1/GABARAPL2/RHOT1/SRC/JUN/CSNK2B/MAPK8/CALCOCO2/KRAS/EIF2AK3/USP15/E2F1/FOXO3/UBB	32	Cellular Processes	Transport and catabolism
hsa04140	Autophagy - animal	56/1985	137/7914	3.11E-05	0.000459426	0.000319947	EIF2AK4/TSC2/PIK3C3/MAPK10/CTSB/MAPK1/PPP2CB/PRKACA/DAPK3/ITPR1/BCL2L1/RRAGA/RRAGC/ATG101/NRBF2/MAP2K1/ATG5/RRAS/CTSL/AKT2/SUPT20H/NRAS/RAB7A/IRS2/RAB8A/TBK1/GABARAP/DDIT4/IGBP1/ATG14/PIK3R3/PRKCD/BNIP3/RAF1/AKT3/RHEB/SH3GLB1/HIF1A/AKT1S1/GABARAPL2/UVRAG/MAPK3/BAD/MAPK8/KRAS/PDPK1/STX17/MAP2K2/DAPK1/ATG12/EIF2AK3/MLST8/ATG4C/MTMR4/RAB1A/CFLAR	56	Cellular Processes	Transport and catabolism
hsa05210	Colorectal cancer	39/1985	86/7914	3.22E-05	0.000459426	0.000319947	CCND1/RALGDS/MAPK10/MAPK1/CTNNB1/SOS2/BBC3/MAP2K1/EGFR/AKT2/TP53/NRAS/MSH6/AREG/CASP3/RALA/PIK3R3/CYCS/SOS1/RAF1/RALB/MSH2/AKT3/SMAD2/FOS/CDKN1A/PMAIP1/MAPK3/BAD/JUN/MAPK8/KRAS/MAP2K2/RAC3/GADD45A/DDB2/TGFA/BAX/BCL2L11	39	Human Diseases	Cancer: specific types
hsa05164	Influenza A	66/1985	170/7914	4.49E-05	0.000613867	0.0004275	TYK2/CCL5/IL1A/IKBKB/IL1B/IKBKG/MAPK1/ICAM1/KPNA1/CCND3/NXT2/CDK4/TRIM25/MAP2K1/NFKB1/NUP98/AKT2/FDPS/TBK1/TRADD/CASP3/OAS3/APAF1/PABPN1/STAT2/ACTG1/IRF7/MAVS/PIK3R3/BID/PML/CYCS/NFKBIA/CPSF4/MYD88/RAF1/HLA-DPA1/KPNA6/STAT1/AKT3/IRF3/IFNAR1/NXT1/MAPK3/HNRNPUL1/CALCOCO2/FADD/PRSS3/MAP2K2/TICAM1/KPNA2/IRAK4/TNFSF10/HLA-DMB/ADAR/IFNGR1/RAB11A/TNFRSF1A/VDAC1/BAX/HLA-DMA/SLC25A4/KPNA5/OAS1/IFNAR2/SOCS3	66	Human Diseases	Infectious disease: viral
hsa05012	Parkinson disease	57/1985	142/7914	4.91E-05	0.000644159	0.000448596	ATP5MC3/PRKACA/SDHD/NDUFB9/NDUFS5/MT-ATP8/COX7A2L/PINK1/NDUFA8/NDUFB5/UBE2G2/ATP5PF/MT-CYB/NDUFC2/ATP5F1B/MT-ND1/COX8A/GNAI3/CASP3/UQCRFS1/APAF1/COX6A1/CYC1/MT-CO1/ATP5F1C/CYCS/SDHC/NDUFB4/NDUFAB1/NDUFV2/COX5A/VDAC2/MT-CO3/MT-ND2/UBE2L6/NDUFA9/COX4I1/UBE2G1/ATP5MC2/NDUFS4/COX7A2/MT-CO2/MT-ND4L/COX5B/SDHB/ATP5PB/COX6B1/NDUFB3/PPIF/UBB/VDAC1/NDUFB10/ATP5PD/NDUFB6/SLC25A4/NDUFB11/UBE2J2	57	Human Diseases	Neurodegenerative disease
hsa01100	Metabolic pathways	418/1985	1439/7914	8.52E-05	0.001038551	0.000723253	SCD/ACAA2/FASN/PCCA/AGPAT2/SPTLC3/PRDX6/PYGL/DCXR/PHGDH/PYCR1/CA9/LPIN3/HMOX1/SMPD1/NADSYN1/NME2/ELOVL6/CTPS1/UXS1/PLCB3/NMRK1/LTA4H/PSAT1/ALDH3A2/PIK3C3/PIK3C2A/GRHPR/MTHFD2/GPAT4/RPN2/MARS/HYAL2/HDDC3/NME4/GSTZ1/ALDH4A1/FHIT/ATP5MC3/B4GALT3/GBA/POMGNT2/PTDSS1/IDUA/MGST3/PIGC/ACSL5/DTYMK/ASL/B4GALT7/CYP4F8/AMACR/ODC1/INPPL1/PLCB1/DEGS1/MTHFD1L/DGAT1/PPT1/BDH2/TM7SF2/ISYNA1/TXNDC12/CHPF/ACOT4/ADH…	418	Metabolism	Global and overview maps
hsa05167	Kaposi sarcoma-associated herpesvirus infection	70/1985	186/7914	8.55E-05	0.001038551	0.000723253	CCND1/CXCL1/TYK2/PIK3C3/MAPK10/MAPK14/IKBKB/IKBKG/MAPK1/CTNNB1/GNB5/HLA-C/ICAM1/MAP2K4/E2F3/ITPR1/VEGFA/CDK4/MAP2K1/NFKB1/GNG5/STAT3/AKT2/TP53/NRAS/TBK1/GABARAP/TRADD/CASP3/RCAN1/GNG12/STAT2/IRF7/ATG14/PIK3R3/BID/CYCS/NFKBIA/CALM2/RAF1/STAT1/SYK/AKT3/IRF3/HIF1A/GABARAPL2/IFNAR1/FOS/CDKN1A/MAPK3/SRC/JUN/MAPK8/FADD/KRAS/MAP2K2/TICAM1/PPP3CB/E2F1/IFNGR1/UBB/TNFRSF1A/ZFP36/MAP2K7/BAX/TRAF2/HLA-B/HLA-…	70	Human Diseases	Infectious disease: viral
hsa03420	Nucleotide excision repair	24/1985	47/7914	0.000109697	0.001285025	0.000894898	RFC4/RPA2/GTF2H1/POLD4/POLE4/XPC/DDB1/CUL4B/POLD3/XPA/MNAT1/CETN2/RPA3/RPA1/RAD23B/POLE3/RFC5/LIG1/CUL4A/RFC1/ERCC3/DDB2/POLD2/ERCC1	24	Genetic Information Processing	Replication and repair
hsa05161	Hepatitis B	62/1985	162/7914	0.000122744	0.001388278	0.000966805	TYK2/MAPK10/MAPK14/IKBKB/IKBKG/MAPK1/SOS2/CREB3/MAP2K4/E2F3/IRAK1/YWHAQ/CDK2/CREB3L4/MAP2K1/NFKB1/STAT6/STAT3/AKT2/TP53/NRAS/CREB3L2/TBK1/ATF6B/DDB1/CASP3/APAF1/HSPG2/STAT2/IRF7/MAVS/PIK3R3/BID/CYCS/NFKBIA/SOS1/MYD88/RAF1/STAT1/AKT3/IRF3/IFNAR1/FOS/CDKN1A/MAPK3/SRC/BAD/JUN/MAPK8/FADD/CCNE2/KRAS/MAP2K2/TICAM1/TAB2/CCNE1/YWHAZ/IRAK4/DDB2/E2F1/MAP2K7/BAX	62	Human Diseases	Infectious disease: viral
hsa01524	Platinum drug resistance	33/1985	73/7914	0.000138025	0.001484434	0.001033768	MGST3/MAPK1/BBC3/CDKN2A/ATP7A/GSTM4/BCL2L1/ERBB2/BIRC2/GSTM3/AKT2/TP53/MDM2/MSH6/MGST1/CASP3/APAF1/XPA/PIK3R3/BID/CYCS/XIAP/MSH2/AKT3/CDKN1A/PMAIP1/MAPK3/SLC31A1/BAD/FADD/PDPK1/BAX/ERCC1	33	Human Diseases	Drug resistance: antineoplastic
hsa00900	Terpenoid backbone biosynthesis	14/1985	22/7914	0.000146181	0.001484434	0.001033768	PCYOX1/ACAT2/FNTA/RCE1/FDPS/PDSS2/IDI1/DHDDS/ZMPSTE24/ACAT1/GGPS1/NUS1/HMGCS1/MVK	14	Metabolism	Metabolism of terpenoids and polyketides
hsa03015	mRNA surveillance pathway	39/1985	91/7914	0.000147347	0.001484434	0.001033768	PPP2R2B/CSTF2T/CPSF1/PABPC1L/CPSF3/SYMPK/PPP2CB/CPSF6/SMG5/SMG7/NXT2/ACIN1/RNPS1/RNMT/SMG1/PPP2R5C/MSI2/WDR33/UPF2/CSTF2/UPF3B/PPP2R2A/PABPN1/NCBP1/CPSF4/ALYREF/MAGOHB/NXT1/CSTF3/SRRM1/DDX39B/PCF11/NCBP2/CPSF2/FIP1L1/NUDT21/PABPC4/PPP1CA/WDR82	39	Genetic Information Processing	Translation
hsa03050	Proteasome	23/1985	45/7914	0.000149349	0.001484434	0.001033768	PSMD1/PSMA5/PSMD7/PSMC2/PSMB9/PSMD4/PSMB5/PSME4/PSME1/PSMC1/PSMB7/PSMF1/PSMC4/PSMA3/PSME3/PSMD11/PSMB10/PSMD8/PSMC5/PSMB3/PSMA4/PSMB1/PSMD6	23	Genetic Information Processing	Folding, sorting and degradation
hsa01212	Fatty acid metabolism	27/1985	57/7914	0.000213448	0.002059147	0.001434002	SCD/ACAA2/FASN/ELOVL6/ACSL5/PPT1/CPT2/ACADVL/FADS1/ACAT2/HACD3/ELOVL1/ACAT1/HSD17B8/ACSL4/HACD2/ACADS/ACADM/HADHB/ACOX3/ACSL3/ACAA1/SCP2/HSD17B12/HSD17B4/HADH/HADHA	27	Metabolism	Global and overview maps
hsa04110	Cell cycle	49/1985	124/7914	0.000253842	0.002378861	0.001656652	CCND1/CDKN2D/E2F3/SKP2/CDKN2A/ORC4/MCM5/YWHAQ/CCND3/SFN/ANAPC2/TFDP1/ANAPC7/CDK4/CDK2/SMC3/CDC6/TP53/ANAPC4/ANAPC5/MDM2/ORC5/MCM2/MCM3/YWHAG/CDKN1C/SMC1A/ANAPC13/SMAD2/CDKN1A/CDC16/STAG1/CCNE2/ANAPC11/BUB3/GADD45A/MAD2L1/CCNE1/YWHAZ/WEE1/E2F1/PRKDC/MCM6/RAD21/CDC27/MAD2L2/CHEK1/STAG2/ABL1	49	Cellular Processes	Cell growth and death
hsa03060	Protein export	14/1985	23/7914	0.000287565	0.002620034	0.001824607	SEC11A/SRP14/SPCS2/SEC63/SEC11C/SRP72/SRP9/SRP68/SEC61B/SEC61A1/SRPRB/SPCS1/SPCS3/OXA1L	14	Genetic Information Processing	Folding, sorting and degradation
hsa00310	Lysine degradation	28/1985	61/7914	0.000317868	0.002817853	0.001962369	SMYD3/KMT2E/ALDH3A2/ASH1L/PRDM2/COLGALT1/SETDB1/ACAT2/KMT2C/KMT2A/SMYD2/KMT5B/PLOD1/KMT5A/NSD3/SETD2/PLOD2/ACAT1/SETD7/EHMT1/EHMT2/DLST/PLOD3/KMT2B/NSD2/GCDH/HADH/HADHA	28	Metabolism	Amino acid metabolism
hsa05131	Shigellosis	30/1985	67/7914	0.000336406	0.002903713	0.002022162	ITGB1/MAPK10/MAPK14/IKBKB/IKBKG/MAPK1/ELMO3/ATG5/NFKB1/ARPC1A/ARPC1B/ROCK2/VCL/WASF2/ACTG1/UBE2D4/NFKBIA/ARPC5L/MAPK3/SRC/MAPK8/PFN2/RIPK2/ARPC3/ARPC2/UBE2D2/CDC42/UBE2D3/MAD2L2/ABL1	30	Human Diseases	Infectious disease: bacterial
hsa04714	Thermogenesis	81/1985	231/7914	0.000381963	0.00321241	0.002237141	TSC2/PPARG/KDM3A/ARID1B/MAPK14/ATP5MC3/ACSL5/PRKAB2/SOS2/CPT2/CREB3/COX11/SMARCD1/PRKACA/COA6/SDHD/NDUFB9/KDM1A/NDUFS5/NDUFAF1/CREB3L4/MT-ATP8/COX7A2L/NDUFAF4/NDUFA8/SMARCE1/NDUFB5/ATP5PF/NRAS/MT-CYB/CREB3L2/NDUFC2/ATP5F1B/SMARCD2/MT-ND1/COX8A/UQCRFS1/COX6A1/CYC1/ACTG1/MT-CO1/ATP5F1C/SOS1/SDHC/ACSL4/NDUFB4/NDUFAB1/NDUFV2/RHEB/SMARCC2/AKT1S1/COX5A/MT-CO3/MT-ND2/ACSL3/NDUFA9/COX4I1/COA5/SMARCA2/ATP…	81	Organismal Systems	Environmental adaptation
hsa05130	Pathogenic Escherichia coli infection	72/1985	201/7914	0.000391972	0.003214171	0.002238367	CLDN9/TUBA1A/CLDN23/CLDN3/ITGB1/MAPK10/MAPK14/IKBKB/IL1B/SEC24C/IKBKG/MAPK1/MYO6/IRAK1/TMED10/TUBB2A/WIPF2/BRK1/NFKB1/ARHGEF12/ARPC1A/ARHGEF1/ARPC1B/ROCK2/GAPDH/NCL/TRADD/CASP3/WASF2/ACTG1/BAIAP2L1/SEC24A/CYCS/NFKBIA/MYD88/CYFIP1/CYTH1/ABI1/ARPC5L/FOS/TUBB4B/TUBA1C/MAPK3/PTPN6/JUN/MAPK8/EZR/FADD/ARF1/SLC9A3R1/PTPN11/GNA13/TAB2/TMBIM6/IRAK4/MYO5C/TNFSF10/NCK1/ARPC3/ARPC2/MYO1C/TNFRSF1A/CLDN4/CDC42…	72	Human Diseases	Infectious disease: bacterial
hsa05216	Thyroid cancer	19/1985	37/7914	0.000516562	0.004132498	0.002877895	CCND1/PPARG/MAPK1/CTNNB1/TFG/MAP2K1/TP53/NRAS/TPM3/CDKN1A/MAPK3/KRAS/MAP2K2/GADD45A/DDB2/CDH1/RXRB/BAX/NCOA4	19	Human Diseases	Cancer: specific types
hsa05211	Renal cell carcinoma	30/1985	69/7914	0.000620612	0.004846686	0.003375259	EPAS1/FLCN/MAPK1/SOS2/MET/VEGFA/MAP2K1/AKT2/NRAS/EGLN3/CUL2/PIK3R3/EGLN1/SOS1/RAF1/AKT3/HIF1A/CDKN1A/MAPK3/BAD/JUN/KRAS/PTPN11/MAP2K2/SLC2A1/TGFA/RAP1A/ELOC/CDC42/PAK2	30	Human Diseases	Cancer: specific types
hsa04919	Thyroid hormone signaling pathway	46/1985	119/7914	0.000685184	0.005226522	0.00363978	CCND1/DIO2/TSC2/PLCB3/MED24/MED16/THRA/MAPK1/CTNNB1/PLCB1/ITGAV/PRKACA/NOTCH2/MAP2K1/AKT2/MED14/TP53/NRAS/HDAC3/NCOA2/NCOR1/MDM2/PLCD1/MED1/RCAN1/ACTG1/PLCE1/PIK3R3/PFKP/RAF1/STAT1/AKT3/RHEB/HIF1A/PLCD3/ATP1B1/SLC9A1/MAPK3/SRC/BAD/KRAS/PDPK1/MAP2K2/NCOA1/SLC2A1/RXRB	46	Organismal Systems	Endocrine system
hsa05163	Human cytomegalovirus infection	78/1985	225/7914	0.000717583	0.005349252	0.003725249	CXCR4/CCND1/PTGER4/TSC2/CCL5/PLCB3/TAP1/AKAP13/MAPK14/IKBKB/IL1B/IKBKG/MAPK1/CTNNB1/GNB5/HLA-C/PLCB1/SOS2/ITGAV/CREB3/PRKACA/E2F3/CDKN2A/ITPR1/VEGFA/CDK4/CREB3L4/MAP2K1/NFKB1/ARHGEF12/EGFR/GNG5/STAT3/ARHGEF1/B2M/AKT2/TP53/NRAS/ROCK2/CALR/CREB3L2/TBK1/ATF6B/MDM2/TRADD/GNAI3/CASP3/PDIA3/GNG12/BCAR1/PIK3R3/BID/CYCS/NFKBIA/SOS1/CALM2/RAF1/AKT3/RHEB/IRF3/CDKN1A/MAPK3/SRC/FADD/KRAS/GNA13/MAP2K2/RAC3/PP…	78	Human Diseases	Infectious disease: viral
hsa05170	Human immunodeficiency virus 1 infection	74/1985	212/7914	0.000778479	0.005674244	0.003951576	CXCR4/TAP1/AP1G2/MAPK10/MAPK14/IKBKB/CUL5/IKBKG/MAPK1/GNB5/HLA-C/IRAK1/AP1M1/ITPR1/BCL2L1/RNF7/AP1G1/CFL1/MAP2K1/NFKB1/APOBEC3C/GNG5/B2M/AKT2/NRAS/CALR/TBK1/TRADD/AP1S2/SAMHD1/DDB1/GNAI3/CUL4B/CASP3/AP1S3/PDIA3/GNG12/PIK3R3/BID/CYCS/NFKBIA/CALM2/MYD88/RAF1/AKT3/IRF3/AP1B1/FOS/MAPK3/BAD/JUN/MAPK8/FADD/KRAS/CUL4A/MAP2K2/RAC3/TAB2/PPP3CB/WEE1/IRAK4/TNFRSF1A/CGAS/ELOC/MAP2K7/BAX/TRAF2/HLA-B/GNA11/CHE…	74	Human Diseases	Infectious disease: viral
hsa05166	Human T-cell leukemia virus 1 infection	76/1985	219/7914	0.000806419	0.005750117	0.004004414	CCND1/MAPK10/IKBKB/IKBKG/MAPK1/HLA-C/ICAM1/CREB3/CRTC3/PRKACA/MAP2K4/E2F3/CDKN2A/BCL2L1/CCND3/ANAPC2/ANAPC7/SRF/CDK4/CDK2/CREB3L4/MAP2K1/NFKB1/B2M/AKT2/FDPS/TP53/NRAS/CRTC2/ANAPC4/ANAPC5/CALR/CREB3L2/ATF6B/FOSL1/RAN/PIK3R3/NFKBIA/XIAP/RANBP3/HLA-DPA1/AKT3/TCF3/KAT5/VDAC2/SMAD2/FOS/CDKN1A/RANBP1/CDC16/MAPK3/NFKB2/JUN/MAPK8/CCNE2/ANAPC11/BUB3/KRAS/MAP2K2/MAD2L1/PPP3CB/CCNE1/HLA-DMB/E2F1/TNFRSF1A/VD…	76	Human Diseases	Infectious disease: viral
hsa00190	Oxidative phosphorylation	50/1985	133/7914	0.000862918	0.006022065	0.0041938	ATP5MC3/COX11/ATP6V1E1/SDHD/NDUFB9/NDUFS5/MT-ATP8/COX7A2L/NDUFA8/NDUFB5/ATP5PF/MT-CYB/NDUFC2/ATP5F1B/ATP6V0E2/MT-ND1/COX8A/UQCRFS1/COX6A1/CYC1/MT-CO1/ATP5F1C/SDHC/ATP6V1H/NDUFB4/NDUFAB1/NDUFV2/COX5A/MT-CO3/ATP6V0A1/MT-ND2/NDUFA9/COX4I1/ATP5MC2/NDUFS4/COX7A2/MT-CO2/MT-ND4L/COX5B/SDHB/ATP5PB/LHPP/COX6B1/NDUFB3/ATP6V0D1/NDUFB10/ATP5PD/NDUFB6/NDUFB11/ATP6V1C1	50	Metabolism	Energy metabolism
hsa04621	NOD-like receptor signaling pathway	64/1985	181/7914	0.001181731	0.007938569	0.005528464	CXCL1/TYK2/CCL5/PLCB3/TP53BP1/MAPK10/MAPK14/IKBKB/IL1B/NEK7/CTSB/IKBKG/MAPK1/PLCB1/MFN1/BRCC3/GBP2/ITPR1/BCL2L1/PKN1/ERBIN/SHARPIN/ATG5/NFKB1/BIRC2/TXN2/TRIP6/TBK1/GABARAP/OAS3/STAT2/IRF7/MAVS/NFKBIA/PRKCD/XIAP/MYD88/NAMPT/STAT1/IRF3/GABARAPL2/VDAC2/TRPM7/IFNAR1/MAPK3/PKN2/JUN/MAPK8/FADD/RIPK2/HSP90AA1/TICAM1/ATG12/RBCK1/DNM1L/TAB2/GBP1/IRAK4/VDAC1/TRAF2/OAS1/IFNAR2/TXN/GBP3	64	Organismal Systems	Immune system
hsa04668	TNF signaling pathway	43/1985	112/7914	0.001185945	0.007938569	0.005528464	CXCL1/CCL5/EDN1/MAPK10/MAPK14/IKBKB/IL1B/IKBKG/MAPK1/ICAM1/CREB3/MAP2K4/RPS6KA4/CREB3L4/MAP2K1/NFKB1/BIRC2/MMP14/AKT2/CREB3L2/ATF6B/TRADD/CASP3/ITCH/PIK3R3/NFKBIA/AKT3/FOS/MAPK3/JUN/MAPK8/FADD/JUNB/BCL3/IRF1/DNM1L/TAB2/TNFRSF1A/MAP2K7/TRAF2/MAP3K8/SOCS3/CFLAR	43	Environmental Information Processing	Signal transduction
hsa03430	Mismatch repair	13/1985	23/7914	0.001263769	0.008290326	0.00577343	RFC4/RPA2/POLD4/MSH6/POLD3/MSH2/RPA3/RPA1/SSBP1/RFC5/LIG1/RFC1/POLD2	13	Genetic Information Processing	Replication and repair
hsa04722	Neurotrophin signaling pathway	45/1985	119/7914	0.001330678	0.008558089	0.005959901	SH2B1/KIDINS220/MAPK10/MAPK14/IKBKB/MAPK1/SOS2/SHC1/IRAK1/MAGED1/MAP2K1/NFKB1/NFKBIE/AKT2/TP53/NRAS/PIK3R3/NFKBIA/SOS1/PRKCD/ARHGDIA/CALM2/RAF1/AKT3/MAPK3/BAD/JUN/MAPK8/KRAS/RIPK2/PDPK1/PTPN11/MAP2K2/FRS2/IRAK4/CAMK2D/FOXO3/SORT1/RAP1A/MAP2K7/CDC42/BAX/ARHGDIB/CALM1/ABL1	45	Organismal Systems	Nervous system
hsa00280	Valine, leucine and isoleucine degradation	22/1985	48/7914	0.001394558	0.008796446	0.006125895	ACAA2/PCCA/ALDH3A2/IVD/ACAT2/MCEE/HMGCL/DBT/ACAT1/ACADS/ALDH6A1/ACADM/HADHB/ACAA1/HMGCS1/HIBCH/HIBADH/MCCC1/HADH/HADHA/PCCB/MCCC2	22	Metabolism	Amino acid metabolism
hsa05215	Prostate cancer	38/1985	97/7914	0.001452594	0.008989636	0.006260434	CCND1/IKBKB/IKBKG/MAPK1/CTNNB1/SOS2/CREB3/E2F3/ERBB2/CDK2/CREB3L4/MAP2K1/NFKB1/EGFR/AKT2/TP53/NRAS/AR/CREB3L2/MDM2/PIK3R3/NFKBIA/SOS1/RAF1/AKT3/CDKN1A/MAPK3/HSP90B1/BAD/SPINT1/CCNE2/KRAS/HSP90AA1/PDPK1/MAP2K2/CCNE1/E2F1/TGFA	38	Human Diseases	Cancer: specific types
hsa05203	Viral carcinogenesis	69/1985	201/7914	0.001893144	0.011499098	0.008008037	HDAC11/CCND1/HDAC7/IKBKG/MAPK1/HLA-C/DNAJA3/CREB3/MRPS18B/PRKACA/UBR4/SKP2/CDKN2A/GTF2A1/GTF2A2/YWHAQ/HIST1H2BD/CCND3/GTF2H1/HDAC5/SRF/CDK4/CDK2/CREB3L4/NFKB1/STAT3/TP53/NRAS/HDAC3/SCRIB/CREB3L2/ATF6B/MDM2/PSMC1/TRADD/DDB1/CASP3/HIST1H4C/ACTN1/IRF7/PIK3R3/NFKBIA/YWHAG/SYK/IRF3/CDKN1A/PMAIP1/RANBP1/MAPK3/SRC/BAD/NFKB2/JUN/HIST2H2BE/CCNE2/KRAS/SP100/CCNE1/YWHAZ/UBE3A/RBPJ/ATP6V0D1/CDC42/BAX/TRAF2/H…	69	Human Diseases	Cancer: overview
hsa05222	Small cell lung cancer	36/1985	92/7914	0.001958329	0.011512844	0.008017609	CCND1/FN1/LAMA5/ITGB1/IKBKB/FHIT/IKBKG/ITGAV/E2F3/SKP2/BCL2L1/CDK4/CDK2/NFKB1/BIRC2/AKT2/TP53/CASP3/APAF1/PIK3R3/CYCS/NFKBIA/XIAP/AKT3/CKS2/LAMC1/CDKN1A/CCNE2/MAX/GADD45A/CCNE1/DDB2/E2F1/RXRB/BAX/TRAF2	36	Human Diseases	Cancer: specific types
hsa05213	Endometrial cancer	25/1985	58/7914	0.001989258	0.011512844	0.008017609	CCND1/MAPK1/CTNNB1/SOS2/ERBB2/MAP2K1/EGFR/AKT2/TP53/NRAS/PIK3R3/SOS1/RAF1/AKT3/CDKN1A/MAPK3/BAD/KRAS/PDPK1/MAP2K2/GADD45A/DDB2/FOXO3/CDH1/BAX	25	Human Diseases	Cancer: specific types
hsa04068	FoxO signaling pathway	48/1985	131/7914	0.002030393	0.011512844	0.008017609	CCND1/MAPK10/MAPK14/CDKN2D/IKBKB/MAPK1/PLK2/PRKAB2/STK4/SOS2/SKP2/FBXO32/INSR/CDK2/MAP2K1/CCNG2/EGFR/STAT3/AKT2/NRAS/IRS2/MDM2/GABARAP/SOD2/PIK3R3/SOS1/G6PC3/BNIP3/RAF1/SETD7/AKT3/GABARAPL2/CDKN1A/PLK3/MAPK3/MAPK8/CSNK1E/KRAS/SGK2/PDPK1/MAP2K2/ATG12/GADD45A/HOMER1/TNFSF10/FOXO3/PRMT1/BCL2L11	48	Environmental Information Processing	Signal transduction
hsa04215	Apoptosis - multiple species	16/1985	32/7914	0.002035808	0.011512844	0.008017609	MAPK10/BBC3/BCL2L1/BIRC6/BIRC2/CASP3/APAF1/BID/CYCS/XIAP/PMAIP1/MAPK8/FADD/TNFRSF1A/BAX/BCL2L11	16	Cellular Processes	Cell growth and death
hsa04146	Peroxisome	33/1985	83/7914	0.002182928	0.0121356	0.0084513	SLC25A17/SLC27A2/PEX3/MPV17L2/ACSL5/AMACR/AGPS/MPV17/PEX10/PEX11A/PRDX1/PEX11B/PEX7/DHRS4/HMGCL/PXMP2/ECH1/SOD1/SOD2/PEX2/ACSL4/IDH2/ECI2/ACOX3/ACSL3/ACAA1/PEX6/MVK/PRDX5/SCP2/HSD17B4/ABCD3/PHYH	33	Cellular Processes	Transport and catabolism
hsa05132	Salmonella infection	32/1985	80/7914	0.002255878	0.012332135	0.008588169	CXCL1/KLC1/MAPK10/MAPK14/IL1A/IL1B/MAPK1/KLC3/DYNC1LI1/DYNC1H1/PKN1/NFKB1/ARPC1A/RAB7A/ARPC1B/ROCK2/FLNA/WASF2/ACTG1/MYD88/ARPC5L/FLNB/FOS/MAPK3/JUN/MAPK8/PFN2/DYNC1LI2/IFNGR1/ARPC3/ARPC2/CDC42	32	Human Diseases	Infectious disease: bacterial
hsa00071	Fatty acid degradation	20/1985	44/7914	0.002566291	0.013501998	0.009402867	ACAA2/ALDH3A2/ACSL5/ADH1C/CPT2/ACADVL/ECI1/ACAT2/ACAT1/ACSL4/ACADS/ECI2/ACADM/HADHB/ACOX3/ACSL3/ACAA1/GCDH/HADH/HADHA	20	Metabolism	Lipid metabolism
hsa04962	Vasopressin-regulated water reabsorption	20/1985	44/7914	0.002566291	0.013501998	0.009402867	DYNC1LI1/DCTN1/CREB3/PRKACA/DYNC1H1/DYNLL2/CREB3L4/DCTN4/CREB3L2/NSF/DYNC2LI1/RAB5C/ARHGDIA/DYNLL1/VAMP2/DCTN5/DYNC1LI2/RAB11A/ARHGDIB/DCTN6	20	Organismal Systems	Excretory system
hsa05418	Fluid shear stress and atherosclerosis	50/1985	139/7914	0.002593371	0.013501998	0.009402867	CAV2/CAV1/HMOX1/EDN1/MAPK10/MAPK14/IL1A/IKBKB/IL1B/IKBKG/MGST3/CTNNB1/ITGAV/ICAM1/MAP2K4/GSTM4/DUSP1/VEGFA/NFKB1/GSTM3/MEF2A/PRKCZ/TXN2/SUMO1/CTSL/SUMO2/AKT2/TP53/NQO1/MGST1/ACTG1/PIK3R3/CALM2/AKT3/SUMO3/FOS/GPC1/SRC/HSP90B1/JUN/MAPK8/HSP90AA1/RAC3/SDC4/ACVR2A/TNFRSF1A/MAP2K7/SDC1/CALM1/TXN	50	Human Diseases	Cardiovascular disease
hsa00020	Citrate cycle (TCA cycle)	15/1985	30/7914	0.002795622	0.014327564	0.009977796	IDH3A/SDHD/ACLY/MDH1/IDH3B/MDH2/SDHC/SUCLG1/IDH2/SUCLG2/DLST/SDHB/PDHB/ACO2/ACO1	15	Metabolism	Carbohydrate metabolism
hsa05205	Proteoglycans in cancer	69/1985	204/7914	0.002890685	0.014586839	0.010158357	CAV2/CAV1/IGF2/CCND1/FN1/FZD5/PPP1R12C/ITGB1/MAPK14/MAPK1/CTNNB1/SOS2/ITGAV/PRKACA/MET/CD63/ITPR1/ERBB2/RDX/THBS1/VEGFA/MAP2K1/ARHGEF12/RRAS/EGFR/FZD3/STAT3/ARHGEF1/CTSL/AKT2/TP53/NRAS/ROCK2/DROSHA/MDM2/PLAUR/CASP3/FLNA/HSPG2/ACTG1/PLCE1/PIK3R3/SOS1/RAF1/AKT3/HIF1A/PPP1R12A/SLC9A1/SMAD2/FLNB/CDKN1A/GPC1/MAPK3/SRC/PDCD4/PTPN6/EZR/KRAS/ERBB3/PDPK1/PTPN11/MAP2K2/SDC4/FRS2/CAMK2D/CDC42/DDX5/SDC1/PPP1…	69	Human Diseases	Cancer: overview
hsa04218	Cellular senescence	56/1985	160/7914	0.003008742	0.014897017	0.010374366	CCND1/TSC2/IGFBP3/MAPK14/IL1A/MAPK1/HLA-C/HIPK1/PPID/E2F3/CDKN2A/RBBP4/ZFP36L1/ITPR1/CCND3/CDK4/CDK2/MAP2K1/NFKB1/ZFP36L2/RRAS/AKT2/TP53/NRAS/MDM2/PIK3R3/CALM2/RAF1/AKT3/RHEB/RAD1/VDAC2/TRPM7/SMAD2/CDKN1A/RASSF5/CAPN2/MAPK3/CCNE2/KRAS/MAP2K2/GADD45A/PPP3CB/CCNE1/E2F1/FOXO3/VDAC1/HUS1/SLC25A4/HLA-B/HIPK3/MRE11/CHEK1/HLA-E/CALM1/PPP1CA	56	Cellular Processes	Cell growth and death
hsa03410	Base excision repair	16/1985	33/7914	0.003042988	0.014897017	0.010374366	PARP2/XRCC1/POLD4/OGG1/FEN1/APEX1/POLE4/APEX2/SMUG1/POLD3/MBD4/POLE3/PARP4/LIG1/POLD2/MPG	16	Genetic Information Processing	Replication and repair
hsa01200	Carbon metabolism	43/1985	117/7914	0.003169166	0.015286564	0.01064565	PCCA/PHGDH/PSAT1/IDH3A/SDHD/RPIA/MTHFR/ACAT2/MCEE/SDSL/GPI/ME2/GAPDH/MDH1/GCSH/IDH3B/MDH2/PFKP/ACAT1/SDHC/SUCLG1/IDH2/ACADS/ALDH6A1/ENO2/PRPS2/RPE/PGD/SUCLG2/ALDOC/ACOX3/PFKL/DLST/SDHB/HIBCH/PDHB/TKFC/ACO2/ACO1/HADHA/PRPS1/PCCB/PGLS	43	Metabolism	Global and overview maps
hsa00970	Aminoacyl-tRNA biosynthesis	27/1985	66/7914	0.003324823	0.015804958	0.011006662	DARS2/MARS/WARS/YARS/EPRS/YARS2/TARS/KARS/GATB/TARS2/GARS/WARS2/QRSL1/IARS/RARS/NARS2/HARS/CARS/CARS2/FARS2/GATC/SARS/VARS/QARS/IARS2/FARSA/DARS	27	Genetic Information Processing	Translation
hsa01522	Endocrine resistance	37/1985	98/7914	0.003535516	0.016566418	0.011536947	CCND1/CARM1/MAPK10/MAPK14/MAPK1/SOS2/SHC1/PRKACA/E2F3/CDKN2A/ERBB2/NOTCH2/CDK4/MAP2K1/EGFR/AKT2/TP53/NRAS/NCOR1/MDM2/MED1/PIK3R3/SOS1/RAF1/AKT3/FOS/CDKN1A/MAPK3/SRC/BAD/JUN/MAPK8/KRAS/MAP2K2/E2F1/BAX/BIK	37	Human Diseases	Drug resistance: antineoplastic
hsa05225	Hepatocellular carcinoma	58/1985	168/7914	0.003628277	0.016761616	0.011672884	IGF2/CCND1/HMOX1/FZD5/DVL1/ARID1B/MGST3/MAPK1/CTNNB1/DVL2/SOS2/SHC1/SMARCD1/PHF10/DVL3/E2F3/CDKN2A/MET/GSTM4/BCL2L1/CDK4/MAP2K1/GSTM3/EGFR/FZD3/SMARCE1/AKT2/TP53/NRAS/NQO1/SMARCD2/MGST1/ACTG1/LRP5/PIK3R3/SOS1/RAF1/AKT3/SMARCC2/SMAD2/CDKN1A/MAPK3/BAD/SMARCA2/SMARCB1/ARID1A/KRAS/MAP2K2/GADD45A/TXNRD1/BRD7/DDB2/E2F1/ACTL6A/TGFA/PBRM1/BAX/ARID2	58	Human Diseases	Cancer: specific types
hsa00510	N-Glycan biosynthesis	21/1985	49/7914	0.004807272	0.021899796	0.015251141	RPN2/B4GALT3/DDOST/DOLK/DAD1/STT3B/DOLPP1/ALG5/GANAB/DPAGT1/TUSC3/MAN1A2/MAN1C1/MGAT4A/ALG8/ALG3/B4GALT2/ALG6/ALG14/FUT8/RPN1	21	Metabolism	Glycan biosynthesis and metabolism
hsa05135	Yersinia infection	43/1985	120/7914	0.005392737	0.024230382	0.016874175	FN1/ITGB1/ARHGEF7/MAPK10/MAPK14/IKBKB/IL1B/IKBKG/MAPK1/MAP2K4/IRAK1/PKN1/WIPF2/MAP2K1/NFKB1/ARHGEF12/ARHGEF1/AKT2/ROCK2/TBK1/WASF2/ACTG1/BCAR1/PIK3R3/NFKBIA/MYD88/AKT3/IRF3/FOS/MAPK3/SRC/PKN2/JUN/MAPK8/MAP2K2/TICAM1/RAC3/TAB2/IRAK4/MAP2K7/CDC42/TRAF2/ACTR3	43	Human Diseases	Infectious disease: bacterial
hsa05214	Glioma	29/1985	75/7914	0.006267721	0.027781248	0.019347018	CCND1/MAPK1/SOS2/SHC1/E2F3/CDKN2A/CDK4/MAP2K1/EGFR/AKT2/TP53/NRAS/MDM2/PIK3R3/SOS1/CALM2/RAF1/AKT3/CDKN1A/MAPK3/KRAS/MAP2K2/GADD45A/DDB2/CAMK2D/E2F1/TGFA/BAX/CALM1	29	Human Diseases	Cancer: specific types
hsa04071	Sphingolipid signaling pathway	42/1985	119/7914	0.00796763	0.034667558	0.024142683	PPP2R2B/SPTLC3/SMPD1/PLCB3/MAPK10/MAPK14/MAPK1/PLCB1/DEGS1/SPHK2/PPP2CB/SMPD2/SPTLC1/SGMS1/MAP2K1/NFKB1/PRKCZ/PPP2R5C/AKT2/TP53/NRAS/ROCK2/TRADD/GNAI3/PPP2R2A/PIK3R3/BID/RAF1/AKT3/ASAH1/MAPK3/MAPK8/KRAS/PDPK1/GNA13/MAP2K2/RAC3/CERS2/TNFRSF1A/SGPL1/BAX/TRAF2	42	Environmental Information Processing	Signal transduction
hsa03010	Ribosome	52/1985	153/7914	0.008032727	0.034667558	0.024142683	MRPL15/RPL22L1/MRPS21/MRPL19/MRPS14/RPL32/MRPL18/MRPS5/MRPL28/MRPS7/MRPL32/MRPS6/MRPL30/RPL7A/RPL17/MRPL16/MRPL11/MRPL3/MRPL10/MRPL1/RPL5/RPS4Y1/MRPL2/MRPL9/MRPL33/RPL36AL/MRPL4/MRPL13/RPL34/RPL6/RPS5/MRPS10/MRPL23/RPL24/RPL19/RPS16/RPL4/RPL30/RPL37A/RPL36/RPS7/RPS10/RPL11/RPS11/RPLP0/RPS3/RPS28/RPL27/MRPL27/RPL26L1/RPL8/RPL10A	52	Genetic Information Processing	Translation
hsa04917	Prolactin signaling pathway	27/1985	70/7914	0.008493155	0.035714806	0.024871992	CCND1/MAPK10/MAPK14/MAPK1/ELF5/SOS2/SHC1/MAP2K1/NFKB1/STAT3/AKT2/NRAS/PIK3R3/SOS1/SOCS4/RAF1/STAT1/AKT3/FOS/MAPK3/SRC/MAPK8/KRAS/MAP2K2/IRF1/FOXO3/SOCS3	27	Organismal Systems	Endocrine system
hsa05120	Epithelial cell signaling in Helicobacter pylori infection	27/1985	70/7914	0.008493155	0.035714806	0.024871992	JAM2/CXCL1/CCL5/MAPK10/MAPK14/IKBKB/IKBKG/MAP2K4/MET/ATP6V1E1/ADAM10/ADAM17/NFKB1/EGFR/ATP6V0E2/CASP3/NFKBIA/ATP6V1H/CSK/ATP6V0A1/SRC/JUN/MAPK8/PTPN11/ATP6V0D1/CDC42/ATP6V1C1	27	Human Diseases	Infectious disease: bacterial
hsa00100	Steroid biosynthesis	10/1985	19/7914	0.009046392	0.037559702	0.026156789	TM7SF2/DHCR7/FDFT1/MSMO1/EBP/NSDHL/SOAT1/SQLE/DHCR24/SC5D	10	Metabolism	Lipid metabolism
hsa04910	Insulin signaling pathway	47/1985	137/7914	0.00940642	0.038566322	0.026857805	FASN/PYGL/TSC2/PHKG1/MAPK10/FLOT2/IKBKB/MAPK1/INPPL1/PRKAB2/SOS2/EIF4E2/SHC1/PRKACA/MKNK1/INSR/PRKAR2A/MAP2K1/MKNK2/PRKCZ/AKT2/NRAS/IRS2/RHOQ/INPP5K/PIK3R3/SOS1/G6PC3/SOCS4/CALM2/RAF1/AKT3/RHEB/MAPK3/BAD/PPP1R3B/MAPK8/KRAS/PDPK1/MAP2K2/EIF4E/EXOC7/PHKG2/CALM1/TRIP10/PPP1CA/SOCS3	47	Organismal Systems	Endocrine system
hsa04520	Adherens junction	27/1985	71/7914	0.010502053	0.042526833	0.029615927	CSNK2A2/PTPRM/MAPK1/AFDN/CTNNB1/NECTIN1/MET/ERBB2/NECTIN2/INSR/EGFR/NECTIN4/VCL/LMO7/CTNND1/WASF2/ACP1/ACTG1/ACTN1/YES1/MAPK3/SRC/PTPN6/CSNK2B/RAC3/CDH1/CDC42	27	Cellular Processes	Cellular community - eukaryotes
hsa04217	Necroptosis	54/1985	162/7914	0.010720159	0.042880635	0.029862317	TYK2/PYGL/H2AFY2/SMPD1/MAPK10/IL1A/IL1B/PARP2/H2AFX/PPID/CHMP6/SHARPIN/FTL/HIST3H2A/BIRC2/STAT6/STAT3/TRADD/HIST1H2AC/CHMP2B/STAT2/BID/AIFM1/XIAP/STAT1/VDAC2/TRPM7/IFNAR1/CHMP5/CAPN2/CHMP4C/PARP4/CHMP2A/MAPK8/FADD/HSP90AA1/TICAM1/RBCK1/DNM1L/CHMP1B/FAF1/TNFSF10/CAMK2D/IFNGR1/VPS4A/TNFRSF1A/VDAC1/BAX/SLC25A4/TRAF2/CHMP4B/IFNAR2/CFLAR/CYLD	54	Cellular Processes	Cell growth and death
hsa04216	Ferroptosis	17/1985	40/7914	0.011763379	0.046486607	0.032373536	TFRC/STEAP3/HMOX1/ACSL5/GCLM/LPCAT3/FTL/ATG5/TP53/ACSL4/VDAC2/ACSL3/GCLC/SLC3A2/SAT2/PCBP1/NCOA4	17	Cellular Processes	Cell growth and death
hsa05145	Toxoplasmosis	39/1985	112/7914	0.013094417	0.050635747	0.03526302	TYK2/HSPA1A/LAMA5/ITGB1/MAPK10/MAPK14/IKBKB/IKBKG/MAPK1/IRAK1/BCL2L1/NFKB1/BIRC2/STAT3/AKT2/HSPA6/GNAI3/CASP3/HSPA1B/ALOX5/CYCS/NFKBIA/XIAP/MYD88/HLA-DPA1/STAT1/AKT3/LAMC1/MAPK3/BAD/MAPK8/PDPK1/TAB2/IRAK4/HLA-DMB/IFNGR1/PPIF/TNFRSF1A/HLA-DMA	39	Human Diseases	Infectious disease: parasitic
hsa05134	Legionellosis	22/1985	56/7914	0.013122069	0.050635747	0.03526302	SAR1A/CXCL1/HSPA1A/IL1B/EEF1G/HSPD1/HSF1/NFKB1/SAR1B/HSPA6/CASP3/APAF1/HSPA1B/CYCS/NFKBIA/BCL2L13/BNIP3/MYD88/NFKB2/ARF1/CLK1/RAB1A	22	Human Diseases	Infectious disease: bacterial
hsa05142	Chagas disease (American trypanosomiasis)	36/1985	102/7914	0.013344951	0.050897021	0.035444973	PPP2R2B/GNA14/CCL5/PLCB3/MAPK10/MAPK14/IKBKB/IL1B/IKBKG/MAPK1/PLCB1/PPP2CB/MAP2K4/IRAK1/GNA15/NFKB1/AKT2/CALR/GNAI3/PPP2R2A/PIK3R3/NFKBIA/MYD88/AKT3/SMAD2/FOS/MAPK3/JUN/MAPK8/FADD/TICAM1/IRAK4/IFNGR1/TNFRSF1A/GNA11/CFLAR	36	Human Diseases	Infectious disease: parasitic
hsa04066	HIF-1 signaling pathway	38/1985	109/7914	0.013906207	0.052401431	0.036492652	TFRC/HMOX1/EDN1/PDK1/MAPK1/EIF4E2/ERBB2/MKNK1/INSR/VEGFA/LDHB/MAP2K1/NFKB1/MKNK2/EGFR/STAT3/AKT2/GAPDH/EGLN3/CUL2/PIK3R3/EGLN1/PFKP/ENO2/AKT3/HIF1A/CDKN1A/ALDOC/MAPK3/PFKL/MAP2K2/EIF4E/PDHB/CAMK2D/IFNGR1/SLC2A1/ELOC/LTBR	38	Environmental Information Processing	Signal transduction
hsa01521	EGFR tyrosine kinase inhibitor resistance	29/1985	79/7914	0.01405892	0.052401431	0.036492652	MAPK1/SOS2/EIF4E2/SHC1/MET/GAS6/BCL2L1/ERBB2/VEGFA/MAP2K1/EGFR/STAT3/AKT2/NRAS/PIK3R3/SOS1/RAF1/AKT3/MAPK3/SRC/BAD/KRAS/ERBB3/MAP2K2/EIF4E/FOXO3/TGFA/BAX/BCL2L11	29	Human Diseases	Drug resistance: antineoplastic
hsa05235	PD-L1 expression and PD-1 checkpoint pathway in cancer	32/1985	89/7914	0.014232248	0.05245143	0.036527472	CSNK2A2/MAPK14/IKBKB/IKBKG/MAPK1/MAP2K1/NFKB1/NFKBIE/EGFR/STAT3/AKT2/NRAS/PIK3R3/NFKBIA/MYD88/RAF1/STAT1/AKT3/HIF1A/FOS/MAPK3/PTPN6/JUN/CSNK2B/KRAS/PTPN11/MAP2K2/TICAM1/PPP3CB/IFNGR1/EML4/BATF	32	Human Diseases	Cancer: overview
hsa00600	Sphingolipid metabolism	19/1985	47/7914	0.014650124	0.053391562	0.037182185	SPTLC3/SMPD1/GBA/DEGS1/SPHK2/SMPD2/SPTLC1/SGMS1/ARSA/ASAH1/PLPP1/KDSR/CERS2/B4GALT6/PLPP2/SGPL1/GLB1/UGCG/GBA2	19	Metabolism	Lipid metabolism
hsa00513	Various types of N-glycan biosynthesis	16/1985	38/7914	0.015825273	0.057040543	0.039723357	RPN2/B4GALT3/DDOST/DAD1/STT3B/TUSC3/MAN1A2/MAN1C1/MGAT4A/ALG3/HEXA/B4GALT2/HEXB/ALG14/FUT8/RPN1	16	Metabolism	Glycan biosynthesis and metabolism
hsa04933	AGE-RAGE signaling pathway in diabetic complications	35/1985	100/7914	0.01666032	0.058933439	0.041041579	CCND1/FN1/EDN1/F3/PLCB3/MAPK10/MAPK14/IL1A/IL1B/MAPK1/PLCB1/ICAM1/VEGFA/CDK4/NFKB1/PRKCZ/STAT3/AKT2/NRAS/PLCD1/PIM1/CASP3/PLCE1/PIK3R3/PRKCD/STAT1/AKT3/PLCD3/SMAD2/MAPK3/JUN/MAPK8/KRAS/CDC42/BAX	35	Human Diseases	Endocrine and metabolic disease
hsa04530	Tight junction	55/1985	169/7914	0.016709786	0.058933439	0.041041579	JAM2/PPP2R2B/CLDN9/CCND1/TUBA1A/CLDN23/CLDN3/TJP3/ITGB1/SYMPK/MICALL2/MAPK10/AFDN/PRKAB2/PPP2CB/PRKACA/MYL12B/ERBB2/AMOTL2/HSPA4/RDX/LLGL2/CDK4/YBX3/PRKCZ/ROCK2/MYL12A/SCRIB/RAB8A/PPP2R2A/ACTG1/ACTN1/MYL9/MYL6/MAGI1/TUBA1C/SRC/RUNX1/JUN/MAPK8/EZR/RAP2C/RAB8B/SLC9A3R1/CGN/DLG3/WHAMM/RAP1A/CLDN4/MPP5/MAP2K7/CDC42/TUBA1B/MARVELD2/ACTR3	55	Cellular Processes	Cellular community - eukaryotes
hsa04915	Estrogen signaling pathway	46/1985	138/7914	0.017525275	0.061152023	0.042586614	KRT14/GABBR2/HSPA1A/PLCB3/KRT20/MAPK1/PLCB1/SOS2/SHC1/TFF1/CREB3/PRKACA/ITPR1/KRT18/KRT19/CREB3L4/MAP2K1/EGFR/AKT2/NRAS/NCOA2/CREB3L2/ATF6B/HSPA6/GNAI3/HSPA1B/PIK3R3/SOS1/PRKCD/CALM2/RAF1/AKT3/KRT10/EBAG9/FOS/MAPK3/SRC/HSP90B1/JUN/KRAS/KRT17/HSP90AA1/MAP2K2/NCOA1/TGFA/CALM1	46	Organismal Systems	Endocrine system
hsa04625	C-type lectin receptor signaling pathway	36/1985	104/7914	0.018346828	0.063344838	0.044113703	MAPK10/MAPK14/IKBKB/IL1B/IKBKG/MAPK1/ITPR1/NFKB1/ARHGEF12/RRAS/AKT2/NRAS/MDM2/STAT2/PIK3R3/NFKBIA/PRKCD/CLEC7A/CALM2/RAF1/STAT1/SYK/AKT3/PLK3/MAPK3/SRC/NFKB2/JUN/MAPK8/KRAS/BCL3/PTPN11/IRF1/PPP3CB/CALM1/CYLD	36	Organismal Systems	Immune system
hsa00511	Other glycan degradation	9/1985	18/7914	0.019642706	0.067112577	0.046737578	GBA/FUCA1/FUCA2/AGA/ENGASE/HEXA/HEXB/GLB1/GBA2	9	Metabolism	Glycan biosynthesis and metabolism
hsa04926	Relaxin signaling pathway	43/1985	129/7914	0.02111124	0.071386462	0.049713935	RLN2/EDN1/PLCB3/MAPK10/MAPK14/MAPK1/GNB5/PLCB1/SOS2/SHC1/CREB3/PRKACA/MAP2K4/GNA15/VEGFA/CREB3L4/MAP2K1/NFKB1/EGFR/GNG5/ARRB2/PRKCZ/AKT2/NRAS/CREB3L2/ATF6B/GNAI3/GNG12/PIK3R3/NFKBIA/SOS1/RAF1/AKT3/ARRB1/SMAD2/FOS/MAPK3/SRC/JUN/MAPK8/KRAS/MAP2K2/MAP2K7	43	Organismal Systems	Endocrine system
hsa00630	Glyoxylate and dicarboxylate metabolism	13/1985	30/7914	0.021960052	0.072100612	0.050211274	PCCA/GRHPR/ACAT2/MCEE/HYI/AFMID/MDH1/GCSH/MDH2/ACAT1/ACO2/ACO1/PCCB	13	Metabolism	Carbohydrate metabolism
hsa00062	Fatty acid elongation	12/1985	27/7914	0.021981894	0.072100612	0.050211274	ACAA2/ELOVL6/PPT1/ACOT4/HACD3/THEM4/ELOVL1/HACD2/HADHB/HSD17B12/HADH/HADHA	12	Metabolism	Lipid metabolism
hsa01040	Biosynthesis of unsaturated fatty acids	12/1985	27/7914	0.021981894	0.072100612	0.050211274	SCD/ELOVL6/ACOT4/FADS1/HACD3/ELOVL1/HACD2/ACOX3/ACAA1/SCP2/HSD17B12/HSD17B4	12	Metabolism	Lipid metabolism
hsa04012	ErbB signaling pathway	30/1985	85/7914	0.022532453	0.073174699	0.050959274	MAPK10/MAPK1/SOS2/SHC1/MAP2K4/ERBB2/MAP2K1/EGFR/AKT2/NRAS/AREG/PIK3R3/SOS1/RAF1/AKT3/CDKN1A/MAPK3/SRC/BAD/JUN/MAPK8/KRAS/ERBB3/MAP2K2/NCK1/CAMK2D/TGFA/MAP2K7/PAK2/ABL1	30	Environmental Information Processing	Signal transduction
hsa00270	Cysteine and methionine metabolism	19/1985	49/7914	0.023518431	0.075627895	0.052667693	PHGDH/PSAT1/GCLM/TST/DNMT3A/LDHB/SDSL/AHCY/APIP/MPST/MDH1/MDH2/MTAP/ENOPH1/GCLC/MAT2B/MAT2A/DNMT1/BHMT	19	Metabolism	Amino acid metabolism
hsa04010	MAPK signaling pathway	89/1985	295/7914	0.025104761	0.079945259	0.05567433	IGF2/PTPRR/HSPA1A/MAP3K2/EFNA4/MAPK10/MAPK14/IL1A/IKBKB/IL1B/IKBKG/MAPK1/STK4/SOS2/MAPKAPK3/PRKACA/MAP2K4/DUSP5/PPM1B/IRAK1/MECOM/MET/PPP5C/DUSP1/ERBB2/RPS6KA4/MKNK1/INSR/TAOK1/VEGFA/SRF/DUSP6/MAP2K1/NFKB1/RRAS/MKNK2/EGFR/ARRB2/AKT2/TP53/NRAS/HSPA6/AREG/TRADD/JUND/TAOK2/MAP4K3/CASP3/FLNA/GNG12/HSPA1B/DUSP4/SOS1/MYD88/RAF1/MAP3K13/AKT3/ARRB1/FLNB/FOS/MAPK3/DUSP16/NFKB2/JUN/MAPK8/KRAS/MAX/ERBB3/MAP…	89	Environmental Information Processing	Signal transduction
hsa00740	Riboflavin metabolism	5/1985	8/7914	0.027612755	0.08708638	0.060647447	ACP1/FLAD1/RFK/BLVRB/ACP2	5	Metabolism	Metabolism of cofactors and vitamins
hsa00640	Propanoate metabolism	14/1985	34/7914	0.028591254	0.088471049	0.061611738	PCCA/ACAT2/MCEE/LDHB/DBT/ACAT1/SUCLG1/ACADS/ALDH6A1/SUCLG2/ACOX3/HIBCH/HADHA/PCCB	14	Metabolism	Carbohydrate metabolism
hsa04130	SNARE interactions in vesicular transport	14/1985	34/7914	0.028591254	0.088471049	0.061611738	STX18/VAMP3/STX3/SNAP23/VTI1B/STX10/YKT6/BET1L/VAMP7/VAMP2/STX17/USE1/GOSR1/STX16	14	Genetic Information Processing	Folding, sorting and degradation
hsa00531	Glycosaminoglycan degradation	9/1985	19/7914	0.029179388	0.089447096	0.062291463	HYAL2/IDUA/NAGLU/GNS/HGSNAT/GUSB/HEXA/HEXB/GLB1	9	Metabolism	Glycan biosynthesis and metabolism
hsa05221	Acute myeloid leukemia	24/1985	67/7914	0.032391956	0.09837557	0.068509303	CCND1/IKBKB/IKBKG/MAPK1/SOS2/DUSP6/MAP2K1/NFKB1/STAT3/AKT2/NRAS/PPARD/PIM1/CEBPA/PIK3R3/PML/SOS1/RAF1/AKT3/MAPK3/RUNX1/BAD/KRAS/MAP2K2	24	Human Diseases	Cancer: specific types
