# Supplementary material for: DARS2 Promotes Bladder Cancer Progression by Enhancing PINK1-Mediated Mitophagy
Source: Int J Biol Sci. 2025 Jan 27;21(4):1530–44. doi: 10.7150/ijbs.107632 (PMC11844284; doi:10.7150/ijbs.107632)
Supplement: Supplementary file 2 — Supplementary tables. [file ijbsv21p1530s2.zip › Supplementary Tables/Supplementary Table 6-BEST_GeneList.csv]

	GSE13507	GSE154261	GSE19423	GSE37815	GSE39281	GSE48075	GSE48276	GSE52219	GSE69795	GSE70691	IMvigor210	TCGA_BLCA	Correlation.Type
SN-38_1490	0.287608199983778	0.370182113414522	0.304005279920395	0.625584609716408	0.208529389555961	0.0873437026704685	0.0743167762873854	0.413892902582657	0.0733875554788833	0.401699329480817	0.335184039201601	-0.191115673967945	Positive
Foretinib_308	0.397211293964788	0.307856385526133	0.0220759703668057	0.692844694463049	0.344020312418349	0.169569022549117	-0.0344388134799907	0.286615217952347	-0.16367845787226	0.0828438158692143	0.404978127158603	-0.0942397073130421	Positive
Idelalisib_238	0.35680285200899	0.348349893367986	0.380584370990832	0.445237825615916	0.133415016098614	0.264712376188002	0.223267256097785	0.380106826231555	-0.0602091210212077	0.256725523753519	0.32684560346041	0.208931995173287	Positive
Fedratinib_306	0.252528728228441	0.346905165330597	0.366241381553995	0.555166330002674	0.181696414433926	0.301341148828984	0.117592662044366	0.382756076958317	-0.170782022023729	0.206372100082546	0.34746322391309	-0.157196363822772	Positive
QL-XI-92_329	0.297787624122672	0.403308251894286	0.334367485465154	0.396307584141888	0.155899997755348	0.188727830171661	0.0795747592753026	0.38146007170904	-0.0788771773056652	0.293735960268535	0.299424857822996	0.0738259682130728	Positive
BX-912_222	0.328934576918997	0.446213455234284	0.280119844828564	0.614727694949152	0.248647888844988	-0.0894949862336958	0.0835332437164132	0.338909560168585	-0.260510145767012	0.338312114092047	0.353160989739931	-0.197978963697599	Positive
BAY-61-3606_178	0.181870069023345	0.353240270098822	0.399429082279098	0.41755353309168	0.103223106158487	0.12618626480783	-0.0841181632783714	0.407921539447449	-0.183197426329229	0.278415830208521	0.359344630409998	0.0402674458455808	Positive
TPCA-1_305	0.253815512792753	0.354387679729707	0.297425095654114	0.428878239211069	0.170779095980274	0.150163565547931	0.00910920016542731	0.338651879665349	-0.214629025623522	0.232173582118108	0.284750606294315	0.0173150184918043	Positive
FMK_231	0.159638095916958	0.229865630225312	0.522848482685001	0.586618566813927	0.141172264699299	0.105682041476093	0.111886359840887	0.400495033028943	-0.122026117952603	0.332229141889517	0.303769768120273	0.000595294774294979	Positive
I-BET-762_275	0.297782881720609	0.316045834220073	0.382816441195639	0.404054319448987	0.149404330562852	0.230087209939383	0.121655773259031	0.347712089355294	-0.217852950755137	0.228382255119173	0.261356122081406	0.154951873223829	Positive
Pictilisib_1058	0.253519336950272	0.200170907234576	0.327441819889623	0.361558303081346	-0.252995991327379	0.0693690069757754	0.232210405250105	0.166492553875236	0.160223604886212	0.212212314296578	0.381858766897495	-0.0439705029404174	Positive
LDN-193189_478	0.278129809273268	0.290983628131586	0.285364607132999	0.525795417873635	0.195631595124591	0.0987568591746527	0.0998917828780071	0.250257433462172	0.0588878063727288	0.265324323473089	0.28189378312158	-0.345576946636964	Positive
KIN001-244_287	0.37098004194236	0.33216302919045	0.483737252306112	0.466146454559988	0.198590134530871	-0.0475558162261846	0.135920597022419	0.345627936503582	-0.178607884367575	0.209599235798314	0.308404629229325	0.181023094523688	Positive
FTY-720_546	0.192639430877968	0.171116350200689	0.575635022620634	0.481528358457401	-0.0513686605483072	0.124804780181451	0.203513657608232	0.327135836971266	0.198635664800557	0.345262361528337	0.191548230522022	-0.0465563000532143	Positive
Cabozantinib_249	0.385092015172644	0.340164667110479	0.350118655356868	0.636084278320035	0.296881857821942	0.144043485946493	-0.0576308377809953	0.290001199144632	-0.344358644597478	0.162816838931974	0.369989509852502	-0.132879585799042	Positive
CP466722_152	0.249435480083999	0.323754624258276	0.410531350451177	0.614155765600852	0.0833747317960708	0.166713403769453	0.061038940339258	0.381518627945416	-0.308505445523588	0.290379676988947	0.260368182646846	-0.0805545743447791	Positive
AZD8931_1416	-0.198606885016466	-0.157044681524893	-0.33897354283306	-0.742682147226063	-0.153243621778733	-0.111809050194247	-0.252847647057592	-0.295055039813838	-0.337445040171107	0.063204553130733	0.0617585661599972	0.123648038539188	Negtive
GW441756_1023	-0.336853857857057	-0.231795457319622	-0.32088523611422	-0.276829295786188	-0.0768486157597063	0.0178791753085753	-0.0449468705454913	-0.315083934803322	-0.0850921241965679	-0.0667881511227102	0.0277930855295694	-0.515381020988028	Negtive
TANK_1366_1461	-0.250849440685939	-0.124957039085304	-0.545860679211585	-0.620188523578904	-0.221449629666705	0.0459012738762549	-0.118456209356287	-0.0573620847541453	-0.206630831823298	-0.0262820084489841	0.134550790687388	-0.228367807697211	Negtive
Afatinib_1377	-0.241155160068455	-0.172768838387402	-0.339635013437749	-0.396536632318017	-0.251623057168321	0.0238403779181453	-0.137783542818658	-0.108088297924373	-0.191098854557604	0.0457906753966751	-0.00831479958021847	0.0272367943838053	Negtive
FH535_173	-0.120817369317649	-0.42931449817474	0.0637748498197609	-0.0731618796271246	-0.141934636939219	0.0107282848394048	-0.207322385319365	-0.235539174824221	-0.464434880228982	0.148496923494361	-0.244806477187985	-0.189173863482818	Negtive
FGFR_0939_1421	-0.215724060792692	0.115437365463146	-0.271059911886985	-0.282233687952352	0.149160013674442	0.00146116318856183	-0.215032842120999	-0.353561804968479	-0.0915446908918064	0.148642732066612	0.14828708757644	-0.388390022429501	Negtive
Tanespimycin_1026	-0.120949349815776	-0.245799247204354	-0.0967459977166304	-0.674645463578722	-0.0933839420601435	0.0398831344306748	-0.126341041703945	-0.262630928522403	-0.049911360418411	-0.121779678694231	-0.0156754439338482	-0.0700115302445096	Negtive
Cisplatin_1496	-0.133682048784801	0.00689728696799853	-0.304415820865069	-0.228216162218744	0.131581969682013	0.154491463663613	-0.339129401875952	-0.294181026500065	-0.399683256518718	0.109367525864592	0.202073869378771	-0.383737832962034	Negtive
Dyrk1b_0191_1407	-0.198010321171069	-0.22163370703425	0.018569470682798	-0.1740195507675	-0.0890889750144866	0.045203108880193	-0.324867011262098	-0.303375589030062	0.017051587666583	-0.155383955546647	0.121627338431645	-0.0246965677655556	Negtive
Afatinib_1032	-0.16118341413158	-0.247243434346583	-0.16082381518614	-0.258602272018659	-0.206013328802053	-0.0290058184449483	-0.148439802117908	-0.0671644887828574	-0.196788046463466	0.0526401221245464	-0.157799074807201	-0.044753469742283	Negtive
RO-3306_1052	-0.335651303610533	-0.0556203245801968	-0.213313727710444	-0.324269928299974	0.00523326290390812	-0.143950290005985	-0.0718349590735698	-0.213714757322925	-0.356591582835846	0.0423542862036742	0.250807025101302	-0.33418497103331	Negtive
Docetaxel_1007	-0.104728742780273	-0.185641469676266	-0.252379871801544	-0.471026669436945	-0.0588841688405738	-0.0224322639677537	-0.18851541822557	-0.249668352851421	0.0570614112445373	-0.0153644986324576	0.117651721715864	-0.247580201431539	Negtive
IAP_7638_1429	-0.255247725610218	-0.188894037327657	-0.297964699211154	-0.430810989838337	0.00253999406904089	0.167755072097491	0.022378706564654	0.0881090824806732	-0.245100830270189	0.12963745931573	0.23369208468408	-0.471875259883206	Negtive
EphB4_9721_1413	-0.165040830100736	-0.138340489438285	-0.294608163326439	-0.100783955193452	-0.129353843001053	0.113363286538338	-0.25309631634037	-0.195102631420932	-0.13193996244097	0.0863886873498946	0.170234426707444	0.0267864940144726	Negtive
AZD1332_1463	-0.198693828321751	0.0670751685847703	-0.315416851845789	0.0940069948219485	0.0634555421738188	0.140821293655653	-0.228387562503431	-0.386614893505953	-0.208550732098993	-0.01666219658495	0.203925736312191	-0.295405918781286	Negtive
Elesclomol_1031	-0.118196252620094	-0.193488598402487	-0.364481847657649	-0.165915019387033	0.0953394568213445	0.0770534036196601	-0.144884308410493	-0.312805421907509	-0.156339188642946	-0.0480370613445308	0.152080808986568	-0.357066283830704	Negtive
Avagacestat_1072	-0.0809428510530474	-0.083864904905041	-0.211160570484517	-0.392666730964985	0.133309103513396	-0.233140700779125	-0.205267160804447	-0.0347761945476646	-0.194161292828443	0.161590757974565	0.11132973474752	-0.339417255803106	Negtive
Cetuximab_1114	-0.11770891214556	-0.0896747561563465	-0.355029394635951	-0.458260256147061	-0.137063117709485	0.110590654274872	-0.178670321324344	-0.14624943321884	-0.161705548905784	0.162413821542285	0.185379583997153	-0.00302995635185052	Negtive
TW 37_1149	-0.24519921078032	0.182982672628067	-0.361417929542823	0.00826636000974669	0.0527849061219969	0.110597928174027	-0.21261628104976	-0.176065847208357	-0.127651111478528	0.219244591910295	0.105050605708497	-0.474694265850974	Negtive
GSK1904529A_202	-0.204157839532034	0.136657031248709	0.137959078261333	-0.420091259408599	0.0285685244660662	-0.19968824130104	-0.206714596983752	-0.0187700365640355	-0.237032191870233	0.223139707395949	0.0390752691425175	-0.497129941674068	Negtive
AZD5438_1401	-0.205462536401499	0.119884571775083	-0.305388407359871	-0.36367401148057	0.0685017921599784	0.134331841107153	-0.139524191508857	-0.246675552663319	-0.268788343443442	0.104638320567406	0.36893793857196	-0.0117853979665402	Negtive
JNK Inhibitor VIII_1043	-0.12296625624784	0.0563550153370746	-0.347978262907027	-0.444414439560677	0.00908667776778136	0.0519544645672536	-0.0176721054430636	-0.216720398614431	-0.471732447973413	0.148048100772795	0.21025096913733	-0.126933670663356	Negtive
Fulvestrant_1414	-0.233450114360824	0.0534611820719002	0.265330489902355	0.177644958331701	-0.143591060992399	-0.0545042299301901	-0.239238573043924	0.0373337901543067	-0.42903059984106	0.133641300494548	0.067869590293799	-0.146781529051986	Negtive
IGFR_3801_1430	0.0656545672335636	0.234781721529648	-0.18411444935409	0.596517163923902	0.100383610183726	-0.198716078536382	-0.242157748522954	-0.180827005804472	-0.187668853884865	0.12045940939702	0.367642679644122	-0.444659024118323	Negtive
Bleomycin (10 uM)_1392	-0.139447652742899	-0.00991497837841227	-0.283008520851048	-0.162804109888741	0.124639232732545	0.0963710825845394	-0.24136755000171	-0.210758263496321	-0.223380129022141	0.145670375344895	0.26766922992183	-0.30793073484831	Negtive
