# Supplementary material for: DARS2 Promotes Bladder Cancer Progression by Enhancing PINK1-Mediated Mitophagy
Source: Int J Biol Sci. 2025 Jan 27;21(4):1530–44. doi: 10.7150/ijbs.107632 (PMC11844284; doi:10.7150/ijbs.107632)
Supplement: Supplementary file 2 — Supplementary tables. [file ijbsv21p1530s2.zip › Supplementary Tables/Supplementary Table 7-siRNA and shRNA.xls]

## Sheet: Sheet1
siRNA name	Sequences
siRNA-human DARS2-1	F:GCGUAGUUUCCAAAUGCAGUATT R:UACUGCAUUUGGAAACUACGCTT
siRNA-human DARS2-2	F:GCCACCUAUGGAACUGAUAAATT R:UUUAUCAGUUCCAUAGGUGGCTT
siRNA-human DARS2-3	F:GCCAACACUAUGACUUGGUUUTT R:AAACCAAGUCAUAGUGUUGGCTT
siRNA-NC	F:UUCUCCGAACGUGUCACGUTT R:ACGUGACACGUUCGGAGAATT
shRNA-human DARS2	gatcg-GCCAACACTATGACTTGGTTT-CTCGAG-AAACCAAGTCATAGTGTTGGC-TTTTTT
