# Supplementary material for: DARS2 Promotes Bladder Cancer Progression by Enhancing PINK1-Mediated Mitophagy
Source: Int J Biol Sci. 2025 Jan 27;21(4):1530–44. doi: 10.7150/ijbs.107632 (PMC11844284; doi:10.7150/ijbs.107632)
Supplement: Supplementary file 2 — Supplementary tables. [file ijbsv21p1530s2.zip › Supplementary Tables/Supplementary Table 8-Primers.xls]

## Sheet: Sheet1
Gene	Sequences (5’-3’)
DARS2-Forward	AGCTGACCATTTTAATCAGTGC
DARS2-Reverse	CCACCCAAAGGAAAGAGAACA
PINK1-Forward	CCCAAGCAACTAGCCCCTC
PINK1-Reverse	GGCAGCACATCAGGGTAGTC
P53-Forward	CAGCACATGACGGAGGTTGT
P53-Reverse	TCATCCAAATACTCCACACGC
P21-Forward	CGATGGAACTTCGACTTTGTCA
P21-Reverse	GCACAAGGGTACAAGACAGTG
β-actin-Forward	CTCCCTGGAGAAGAGCTACGAGC
β-actin-Reverse	CCAGGAAGGAAGGCTGGAAGAG
CDK4-Forward	GCTGCTGGAAATGCTGAC
CDK4-Reverse	CACTCCATTGCTCACTCC
CDK6-Forward	GCGACTTGAAGAACGGAG
CDK6-Reverse	ATCAAACAACCTGACCACG
