# Supplementary material for: DARS2 Promotes Bladder Cancer Progression by Enhancing PINK1-Mediated Mitophagy
Source: Int J Biol Sci. 2025 Jan 27;21(4):1530–44. doi: 10.7150/ijbs.107632 (PMC11844284; doi:10.7150/ijbs.107632)
Supplement: Supplementary file 2 — Supplementary tables. [file ijbsv21p1530s2.zip › Supplementary Tables/Supplementary Table 9-Antibody.xls]

## Sheet: Sheet1
Antibody	source	Concentration
Anti-DARS2	Proteintech, 13807-1-AP	1/2000
Anti-P53	Proteintech, 10442-1-AP	1/2000
Anti-P21	Proteintech, 10355-1-AP	1/2000
Anti-CDK6	Proteintech, 14052-1-AP	1/2000
Anti-CDK4	Proteintech, 11026-1-AP	1/2000
Anti-LC3	Proteintech, 14600-1-AP	1/2000
Anti-PINK1	Proteintech, 23274-1-AP	1/2000
Anti-Parkin	Proteintech, 14060-1-AP	1/2000
Anti-βactin	Proteintech, 20536-1-AP	1/2000
